# Supplementary material for: Functional Connectivity Alterations and Molecular Characterization of the Anterior Cingulate Cortex in Tinnitus Pathology without Hearing Loss
Source: Adv Sci (Weinh). 2023 Nov 27;11(3):2304709. doi: 10.1002/advs.202304709 (PMC10797451; doi:10.1002/advs.202304709)
Supplement: Supplementary file 2 — Supplementary Data S1 [file ADVS-11-2304709-s003.xlsx]

## Sheet: Sheet1
Compond	VIP	Fold change (Tinnitus/Control)	P-value	Mass-to-charge ratio	Retention time (s)
Salicylate	19.5812	487.421	2.07425e-05	137.026	39.768
Phenol	11.9409	259.324	1.10395e-08	93.0355	39.244
Gentisic acid	5.25686	229.588	1.18901e-09	153.021	68.157
Indolelactic acid	1.15377	47.7259	6.65497e-10	204.069	156.587
2,3-Dihydroxybenzoate	2.33775	38.8333	1.6598e-13	153.023	51.2135
Quinate	2.60421	27.6841	2.13304e-16	191.058	331.085
Phenyllactic acid	1.2895	12.6969	9.73248e-05	165.058	118.782
Sucrose	3.01594	12.3465	7.89398e-15	341.114	356.58
Tris(hydroxymethyl)aminomethane	3.02172	8.5667	2.02473e-16	122.08	275.189
Glycerol 3-phosphate	1.51325	6.6929	1.14379e-14	171.009	424.404
Hydroxyphenyllactic acid	1.09133	6.10936	3.50959e-13	181.052	185.777
Adenosine 5'-phosphosulfate	6.00337	5.91037	1.39215e-15	346.059	420.775
Glutathione (GSH)	2.78158	5.66291	8.61512e-07	308.09	391.584
Tryptophan	1.638	5.26579	9.41799e-13	203.085	252.885
Nicotine	1.2313	5.08551	6.22984e-08	163.121	76.658
6-Hydroxyhexanoate	1.50671	5.00514	1.37391e-08	131.072	126.812
Adenylosuccinic acid	1.45895	4.85003	1.75972e-07	464.078	480.849
Sn-glycerol-3-phosphoethanolamine	1.45481	4.80294	7.1406e-15	238.043	382.657
L-Pipecolate	1.70062	4.53447	2.27487e-06	130.086	531.795
UDP-D-glucose	2.71015	4.52755	1.35473e-05	565.068	436.581
Caffeine	1.22118	4.35645	5.4274e-07	195.084	39.07
L-saccharopine	1.39803	4.32447	4.61293e-11	277.138	438.526
Cortisol	2.94386	3.817	2.00535e-12	363.217	151.165
Ricinoleic acid	1.29024	3.76828	1.43412e-10	279.243	100.77
D-Ribose 1-phosphate	2.0484	3.58524	1.39649e-13	229.015	431.119
Methylmalonic acid	1.14389	3.57553	3.78992e-11	117.02	377.854
Inosine 5'-monophosphate (IMP)	2.91406	3.5522	8.89286e-11	347.052	438.856
AMP	10.1277	3.42919	3.45936e-14	348.069	420.045
3',5'-Cyclic AMP	1.2846	3.41003	2.02017e-11	328.047	173.815
UMP	1.31491	3.38711	4.09234e-12	323.034	432.539
Urea	3.82421	3.35053	1.50828e-11	61.0388	101.516
Tamoxifen	1.25971	3.1914	0.000266803	372.229	41.718
Docosahexaenoic acid (DHA)	3.05672	3.10646	2.4072e-09	327.233	101.069
Phenylalanine	2.41184	3.04974	7.76384e-12	164.073	252.885
Irisxanthone	1.36172	2.99664	1.46531e-09	435.105	21.531
GMP	1.64715	2.95762	4.15969e-11	362.054	456.828
Xylobiose	1.88431	2.94267	1.63816e-10	341.091	88.816
Dibucaine (USP)	1.72237	2.83923	6.43256e-06	344.227	81.022
3'-AMP	1.03898	2.73134	1.03503e-12	370.049	420.319
Thiazolidine-4-carboxylic acid	1.01604	2.72622	1.19925e-08	134.026	227.945
Pantothenate	2.55887	2.60894	1.37006e-11	218.106	267.292
N-acetyl-L-tyrosine	1.3122	2.46338	4.25031e-12	180.069	294.871
CDP-choline	1.81498	2.45946	6.72987e-13	489.113	431.184
5'-Methylthioadenosine	6.02974	2.45571	1.68267e-08	298.096	100.578
Argininosuccinic acid	2.43181	2.4338	2.0789e-10	291.129	458.15
2-amino-1-phenylethanol	3.21762	2.40129	8.0831e-15	120.079	253.359
CMP	1.22872	2.36788	1.6848e-05	324.058	435.07
6-Aminohexanoate	1.05783	2.3062	9.61853e-05	114.09	47.7045
CDP-ethanolamine	1.35865	2.26758	2.9124e-12	445.056	437.296
L-Anserine	2.18034	2.23998	5.01921e-10	241.129	403.921
L-Tyrosine	1.10762	2.22841	3.87649e-11	182.08	293.821
UDP-N-acetyl-glucosamine	4.7366	2.22428	5.44613e-11	606.077	421.849
2,4-Dichlorobenzoate	1.04992	2.18885	0.00223289	189.007	127.617
Gamma-L-glutamyl-L-glutamic acid	6.52525	2.15417	1.15673e-10	277.102	450.073
2-Naphthalenesulfonic acid	1.08263	2.14152	2.2802e-05	207.015	32.0135
ADP	2.2566	2.09635	6.33133e-10	426.03	463.267
Oleamide	4.5083	2.09097	1.02776e-09	282.278	32.438
Acetylcholine	2.44369	2.08826	3.79384e-11	146.117	204.479
Trans-4-(aminomethyl)cyclohexanecarboxylic acid	1.0619	2.04316	3.46482e-11	158.117	257.044
3-Methyl-L-histidine	2.5631	2.02845	0.000237642	170.091	392.003
4-(methylnitrosamino)-1-(3-pyridyl)-1-butanol	1.35555	2.02539	0.000754097	232.114	207.092
3-[(cholamidopropyl)dimethylammonio]-1-propanesulfonate	3.31417	2.01217	1.68662e-07	448.339	166.499
Dauricine	1.09764	1.98555	9.58684e-09	417.217	25.277
Leucine	2.99114	1.97008	6.57046e-14	130.089	262.514
Ethanolamine phosphate	1.59131	1.969	4.08062e-11	142.025	455.935
N-Acetylneuraminate	1.53158	1.96539	3.57546e-09	308.101	365.691
Trigonelline	1.44815	1.91315	3.7708e-10	138.054	279.022
His-ser	1.03924	1.85986	1.80022e-06	241.086	100.658
Formononetin	1.23012	1.85806	7.39603e-09	535.162	212.49
4-Hydroxybenzenesulfonic acid	1.81641	1.77892	1.3845e-07	173.012	156.53
Maleic acid	1.83364	1.77641	7.4398e-13	115.005	396.725
His-Lys	1.48673	1.76828	1.90664e-11	282.088	255.665
Adenine	7.70064	1.76722	1.30936e-06	136.061	169.094
L-Palmitoylcarnitine	3.9001	1.75259	3.67073e-08	400.34	170.726
3-Hydroxy-3-methylglutaric acid	1.05482	1.75074	3.66469e-09	161.048	362.741
Glutaconic acid	1.97528	1.73823	9.377e-05	129.021	108.312
N6,N6,N6-Trimethyl-L-lysine	2.07301	1.72592	0.00237571	189.159	527.567
Dimethylglycine	1.48303	1.72467	4.47125e-09	102.056	361.405
Choline phosphate	2.10152	1.72422	7.62469e-10	367.137	471.814
N-Acetyl-Asp-Glu	2.27342	1.71596	3.71745e-11	305.097	433.649
Oxidized glutathione (GSSG)	2.35964	1.69785	0.000198281	611.15	486.099
Ostruthin	2.04054	1.67362	1.91733e-07	297.155	26.165
N-acetyl-L-glutamate	1.43754	1.64176	4.20753e-08	188.058	377.217
cis,cis-Muconate	4.65853	1.62761	1.26511e-08	141.019	343.453
Glutamate	5.57336	1.62407	4.50097e-10	148.059	386.719
Adenosine	21.7426	1.59841	6.92443e-10	268.103	170.145
L-Alanine	1.09098	1.59822	1.55256e-08	134.018	341.363
Aspartate	3.05291	1.55272	4.01725e-13	132.032	392.58
Lactate	3.79786	1.54896	8.94444e-11	89.0249	220.94
Malate	2.74632	1.51685	7.03667e-07	133.016	397.788
D-Galactarate	1.11114	1.48804	0.00260311	191.023	173.08
3-Hydroxyanthranilic acid	2.45368	1.48206	9.2099e-10	154.058	339.433
Glutamine	2.8346	1.4805	2.69807e-07	145.062	364.024
Triethanolamine	1.19985	1.47954	3.42097e-08	210.131	243.476
Cytidine	2.00225	1.4747	5.38806e-08	487.176	235.043
L-Carnosine	2.6342	1.46243	4.59848e-08	227.113	409.81
Dehydroascorbic acid	1.2697	1.45881	0.00682981	173.011	173.166
Uridine	2.21829	1.45297	5.84461e-09	243.065	161.281
Inosine	3.97648	1.45236	1.21118e-08	267.076	212.494
Deoxyguanosine	1.41747	1.44993	1.89719e-10	152.056	255.616
Creatinine	2.31921	1.38804	2.66213e-08	114.065	169.711
Xanthine	1.03346	1.38708	9.92699e-06	151.028	213.135
3'-CMP	1.46877	1.38491	4.34528e-10	112.049	234.88
Pyridine	1.53288	1.37909	9.59993e-07	80.0487	62.263
Nicotinamide	9.12464	1.35298	9.96318e-08	123.054	62.257
Taurine	3.7463	1.34732	4.54136e-08	126.021	286.744
Acetylcarnitine	2.9137	1.28002	1.95674e-07	204.123	296.198
N-Acetyl-L-aspartate	2.6151	1.26597	4.47412e-07	174.043	383.35
Hydroquinidine	2.09788	1.23982	0.000269518	325.186	25.56
Creatine	4.44296	1.14326	2.40502e-05	132.076	336.915
L-pyroglutamic acid	2.29517	1.13681	0.00108184	128.036	290.97
1,2-dihexadecanoyl-sn-glycero-3-phosphocholine	1.56097	0.928082	0.019536	756.548	148.095
Phosphatidylcholine	8.01448	0.880466	0.00841376	734.568	148.625
Uracil	3.49506	0.868227	0.000107156	111.021	86.044
Chenodeoxycholate	2.30477	0.861958	0.0245817	393.284	32.399
Pro-Trp	4.26671	0.846534	0.0164293	302.304	60.249
Linoleic acid	2.46848	0.819465	0.0086222	279.239	46.4025
Hypoxanthine	12.6699	0.813904	0.00636991	137.045	168.442
Octadecenoic acid	9.90848	0.798568	0.00588287	281.252	44.405
Cinchonine	1.84733	0.787762	7.79929e-05	293.182	23.035
Hexadecanoic acid	13.8343	0.664086	0.000156684	255.234	47.758
S-Adenosyl-methionine	1.38983	0.661834	0.000950886	399.143	511.237
Cis-13-docosenoic acid	1.43013	0.628139	1.05043e-05	321.312	32.399
7alpha,27-Dihydroxycholesterol	1.47675	0.592076	1.21563e-05	401.337	32.424
Eicosenoic acid	2.70378	0.58603	2.7619e-05	309.285	43.158
Diacylglycerol (DAG)	3.08502	0.567835	3.40303e-13	627.521	186.25
Carnitine	7.36741	0.548745	4.61374e-07	162.112	349.074
Sphingomyelin	6.17997	0.472194	2.174e-06	731.604	175.439
Captopril	1.70987	0.468038	0.000774525	218.101	371.465
Cholesterol sulfate	4.2292	0.164417	3.64935e-10	465.31	23.263
N-Acylsphingosine	1.31407	0.142533	0.0494757	562.531	33.2375
(-)-corey lactone diol	0.293773	2.17841	7.80296e-09	155.08	333.028
(-)-riboflavin	0.302687	1.74334	2.92338e-08	377.142	209.673
(+)-6-aminopenicillanic acid	0.0747653	1.13964	0.111113	215.069	352.471
(+)-catechin	0.0954189	1.71047	0.0095181	291.098	331.591
(1e,4e)-1,5-bis(4-methoxyphenyl)penta-1,4-dien-3-one	0.0434531	1.20479	0.00125781	295.115	33.664
(1s,2r,4s,9r,10r,14s,15s,17s)-9-(furan-3-yl)-1-hydroxy-15-[(1r)-1-hydroxy-2-methoxy-2-oxoethyl]-10,14,16,16-tetramethyl-7,18-dioxo-3,8-dioxapentacyclo[12.3.1.0,.0,.0,]octadecan-17-yl 2-methylpropanoate	0.0427933	1.19789	0.00902885	611.238	242.548
(2-aminoethoxy)[2-[docosa-4.7.10.13.16.19-hexaenoyloxy]-3-[hexadec-1-en-1-yloxy]propoxy]phosphinic acid	5.12201	0.959384	0.157964	746.518	140.377
(2-aminoethoxy)[2-[docosa-4.7.10.13.16.19-hexaenoyloxy]-3-[octadeca-1.9-dien-1-yloxy]propoxy]phosphinic acid	2.31276	0.777911	0.631448	772.534	139.129
(2-aminoethoxy)[2-[hexadec-9-enoyloxy]-3-[octadeca-1.11-dien-1-yloxy]propoxy]phosphinic acid	0.482442	0.954508	0.426615	698.52	144.93
(2-aminoethoxy)[3-[hexadec-1-en-1-yloxy]-2-[icosa-5.8.11.14-tetraenoyloxy]propoxy]phosphinic acid	0.0642299	1.31036	0.342797	722.517	141.306
(2e,6e,10e)-13-[(2r)-6-hydroxy-2,8-dimethyl-3,4-dihydrochromen-2-yl]-2,6,10-trimethyltrideca-2,6,10-trienoic acid	0.721933	0.471799	1.51053e-06	425.26	24.809
(2r)-3-hydroxyisovaleroylcarnitine	0.702404	1.1346	0.00015828	262.163	296.505
(2r)-5-methoxy-2-methyl-2,3,8,9-tetrahydrofuro[2,3-h]chromen-4-one	0.33025	1.79504	1.1298e-07	257.072	229.345
(2r,3s,4s,5r,6r)-5-[(2s,3r,4r)-3,4-dihydroxy-4-(hydroxymethyl)oxolan-2-yl]oxy-2-(hydroxymethyl)-6-(2-phenylethoxy)oxane-3,4-diol	0.101225	1.60781	0.0027862	439.138	421.069
(2s,3s,4s,5r,6r)-6-[[(3s,6ar,6bs,8as,14br)-8a-carboxy-4,4,6a,6b,11,11,14b-heptamethyl-1,2,3,4a,5,6,7,8,9,10,12,12a,14,14a-tetradecahydropicen-3-yl]oxy]-3,4,5-trihydroxyoxane-2-carboxylic acid	0.0321618	1.33133	0.399659	631.365	500.762
(4s,5z,6s)-5-[2-[(e)-3-(4-hydroxyphenyl)prop-2-enoyl]oxyethylidene]-4-(2-methoxy-2-oxoethyl)-6-[(2s,3r,4s,5s,6r)-3,4,5-trihydroxy-6-(hydroxymethyl)oxan-2-yl]oxy-4h-pyran-3-carboxylic acid	0.230435	3.99162	3.26856e-08	589.147	200.489
(5s,6r)-6-[(1r)-1-[3,5-bis(trifluoromethyl)phenyl]ethoxy]-5-(4-fluorophenyl)-3-morpholinone	0.0450675	1.38887	0.0341385	452.113	443.757
(e)-1-hydroxy-2-methylbut-2-enyl 4-diphosphate	0.178091	0.532026	0.346229	258.991	493.849
(e)-5-(4-methoxy-5-methyl-6-oxopyran-2-yl)-3-methylhex-4-enoic acid	0.808261	7.70565	0.0671524	265.104	101.338
(n-(-2-acetamido))-2-aminoethanesulfonic acid	0.17999	1.04831	0.65055	181.031	290.276
(r)-2-hydroxystearic acid	0.702904	2.03083	0.000457519	299.266	58.619
(S)-2-Hydroxyglutarate	0.44846	1.71533	3.45241e-05	147.031	381.2
.alpha.-chaconine	0.672518	0.362065	1.12768e-05	852.53	158.298
.alpha.-d-galactosamine 1-phosphate	0.177832	1.47952	0.0203276	282.042	473.121
.alpha.-d-galactose 1-phosphate	0.298617	1.59897	3.95826e-10	241.015	390.115
.alpha.-L-Asp-L-Lys	0.216674	1.59409	0.0024596	262.138	447.967
.alpha.-L-Glu-Gly	0.378747	2.32361	8.85161e-06	203.053	202.275
.alpha.-L-Glu-L-Asp	0.944527	2.1386	7.41003e-11	263.086	454.47
.beta.-estradiol 17-valerate	0.193705	1.58099	3.61946e-05	357.246	522.376
.beta.-glycerophosphate	0.650376	11.9968	1.0767e-10	343.026	423.656
.beta.-Homoproline	0.287341	2.02694	0.0758086	130.084	125.982
.beta.-nicotinamide adenine dinucleotide phosphate	0.0686775	1.35906	0.00223737	744.077	479.738
.beta.-nicotinamide adenine dinucleotide(NAD)	0.516009	2.76353	3.29952e-06	662.114	420.56
.gamma.-aminobutyric acid	0.782112	1.13697	0.000135293	104.07	361.939
.gamma.-aminobutyryl-l-histidine	0.770158	1.09303	0.00624941	239.117	420.56
.gamma.-l-glu-.epsilon.-l-lys	0.283126	1.67677	3.80764e-05	276.153	447.107
.tau.-fluvalinate	0.0697825	1.43535	0.036917	503.129	438.526
[(2r,3s,4s,5r,6s)-6-[(2s,3r,4r,5r,6s)-2-[5,7-dihydroxy-2-(4-hydroxyphenyl)-4-oxochromen-3-yl]oxy-4,5-dihydroxy-6-methyloxan-3-yl]oxy-3,4,5-trihydroxyoxan-2-yl]methyl (e)-3-(4-hydroxyphenyl)prop-2-enoate	0.20651	2.0244	1.22769e-06	739.177	487.37
[(2s,3r,4s,5r,6r)-6-[[(2r,3s,4s,5r,6r)-3,4-dihydroxy-6-[(2e,6e,10e)-3,7,11,15-tetramethylhexadeca-2,6,10,14-tetraenoxy]-5-[(2s,3r,4r,5s,6s)-3,4,5-triacetyloxy-6-methyloxan-2-yl]oxyoxan-2-yl]methoxy]-4,5-dihydroxy-2-methyloxan-3-yl] acetate	0.116743	1.80872	0.00309819	935.465	380.99
[2-[4-hydroxy-2,5-bis(hydroxymethyl)-3-(2-methylpropanoyloxy)oxolan-2-yl]oxy-6-(hydroxymethyl)-4,5-bis(2-methylpropanoyloxy)oxan-3-yl] decanoate	0.163136	1.43908	9.31414e-07	729.347	433.012
[5-acetyloxy-3-(hydroxymethyl)-2-oxo-6-propan-2-ylcyclohex-3-en-1-yl] 3-methylpentanoate	0.0863253	1.3935	0.304885	358.237	33.3795
[6]-gingerol	0.982118	0.975546	0.700448	293.181	62.512
[7-(3,4-dihydroxyphenyl)-1-(4-hydroxyphenyl)heptan-3-yl] acetate	0.606531	0.839766	0.136195	357.18	23.036
1-(1,2-dihexanoylphosphatidyl)inositol-5-phosphate	0.0829728	1.02308	0.787716	591.168	327.854
1-(1,2r-dihexanoylphosphatidyl)inositol-3,5-bisphosphate	0.122888	1.91743	0.00835799	689.148	455.896
1-(10z-heptadecenoyl)-sn-glycero-3-phospho-(1'-rac-glycerol)	0.0501702	1.29705	0.125409	519.255	26.363
1-(1z-hexadecenyl)-sn-glycero-3-phosphocholine	0.878421	1.73052	2.10671e-06	480.338	179.218
1-(1z-octadecenyl)-2-(4z,7z,10z,13z,16z,19z-docosahexaenoyl)-sn-glycero-3-phosphocholine	0.437931	0.911918	0.327074	818.598	36.768
1-(1z-octadecenyl)-2-(5z,8z,11z,14z-eicosatetraenoyl)-sn-glycero-3-phosphoethanolamine	0.326421	1.62466	0.198117	750.564	101.611
1-(1z-octadecenyl)-2-(9z-octadecenoyl)-sn-glycero-3-phosphoethanolamine	1.06668	0.856499	0.400918	728.564	144.963
1-(1z-octadecenyl)-sn-glycero-3-phosphocholine	0.253239	1.43056	0.00285088	508.371	176.136
1(2h)-pyrimidineacetamide, n-[(1s,3s,4s)-4-[[2-(2,6-dimethylphenoxy)acetyl]amino]-3-hydroxy-5-phenyl-1-(phenylmethyl)pentyl]tetrahydro-4-hydroxy-.alpha.-(1-methylethyl)-2-oxo-, (.alpha.s)-	0.557988	10.8095	2.48979e-12	627.337	214.199
1-(4-piperidinyl)-1,3-dihydro-2h-indol-2-one	0.219279	1.72691	0.0334586	217.152	365.808
1,2-benzenedicarboxylic acid	0.962839	2.37873	0.000228363	149.021	30.4065
1,2-bis(o-decanoyl)-sn-glyceryl-3-phosphorylcholine	0.146419	1.04931	0.693996	566.377	162.49
1,2-bis(o-octanoyl)-sn-glycerylphophorylcholine	0.152413	1.0241	0.942409	510.302	190.072
1,2-di-(9z,12z,15z-octadecatrienoyl)-sn-glycero-3-phosphocholine	0.413245	1.69658	5.84892e-05	778.529	144.21
1,2-diamino-2-methylpropane	0.197647	1.22825	0.00794594	72.0798	293.653
1,2-diarachidonoyl-sn-glycero-3-phosphocholine	0.324608	1.19128	0.000546722	830.564	36.3985
1,2-dieicosenoyl-sn-glycero-3-phosphocholine	0.482696	0.833828	0.144577	842.642	140.298
1,2-dihexadecanoyl-sn-glycerol	0.235463	1.03493	0.624351	551.498	64.191
1,2-dihexanoylphosphatidylinositol-3,4,5-triphosphate	0.159766	1.65493	0.154113	384.036	469.3
1,2-dilauroyl-sn-glycero-3-phosphatidylcholine	0.231169	0.735638	0.0738956	622.433	134.806
1,2-dilauroyl-sn-glycero-3-phospho-sn-glycerol	0.0582671	1.16963	0.00591758	633.352	240.21
1,2-dilinoleoylglycerol	0.100966	1.21317	0.247523	599.499	33.085
1,2-dilinoleoyl-sn-glycero-3-phosphoethanolamine	0.265678	1.06169	0.73181	740.507	146.041
1,2-dimethylimidazole	0.0518268	1.15798	0.340237	97.0749	120.589
1,2-dioleoyl-sn-glycero-3-phosphate	0.349947	1.52812	0.00275419	417.246	59.4525
1,2-dioleoyl-sn-glycero-3-phosphatidylcholine	2.24203	1.04797	0.540342	786.588	143.506
1,2-dioleoyl-sn-glycero-3-phosphoethanolamine	0.274591	1.04379	0.490047	744.543	63.901
1,2-dioleoyl-sn-glycerol	0.303714	1.25298	0.0911796	603.519	32.4995
1,2-dipalmitoleoyl-sn-glycero-3-phosphocholine	0.449231	1.59592	0.000901632	752.509	33.811
1,2-dipalmitoyl-sn-glycero-3-phosphoethanolamine	0.44331	0.910206	0.0524864	690.513	149.512
1,2-dipalmitoyl-sn-glycero-3-phosphoethanolamine-n,n-dimethyl	0.416404	0.931659	0.579544	742.527	147.362
1,2-distearoyl-sn-glycero-3-phospho-l-serine	5.71125	1.46902	0.17894	790.562	142.272
1,2-dithiolane-3-pentanamide, n,n'-1,3-propanediylbis-	0.21804	1.79063	2.47112e-05	473.142	446.423
1,4-piperazinediethanesulfonic acid	0.367666	1.60043	0.000115548	150.025	61.113
1,5-pentanediamine	0.37269	1.32495	2.24104e-05	86.0952	269.989
1.alpha.-methyl-5.alpha.-androstan-3.alpha.-ol-17-one glucuronide	0.0861684	1.62255	0.182643	503.249	393.001
1-[(4-chlorophenyl)methyl]-3-[(1,1-dimethylethyl)thio]-.alpha.,.alpha.- dimethyl-5-(1-methylethyl)-1h-indole-2-propanoic acid	0.0570668	1.06464	0.665675	516.176	403.79
10-formyl-7,8-dihydrofolic acid	0.0296374	1.31103	0.0907221	472.16	415.133
10-Hydroxycarbazepine	0.3431	0.538569	6.86168e-05	315.134	176.236
12s-hydroxy-5z,8e,10e-heptadecatrienoic acid	0.128582	1.11095	0.407325	263.198	64.5175
13-keto-9z,11e-octadecadienoic acid	0.468773	1.94781	0.000277915	295.223	51.087
15-deoxy-goyazensolide	0.217094	1.32669	2.72366e-05	284.329	135.32
15-ketoiloprost	5.76985	0.987166	0.693255	339.202	24.9695
15-ketoprostaglandin f2.alpha.	0.160479	1.04739	0.0164486	375.221	489.677
16-Hydroxypalmitic acid	0.196078	1.20458	0.355424	271.23	73.505
16-phenyltetranorprostaglandin f2.alpha.	1.67621	0.938049	0.24137	355.199	21.3805
17-trifluoromethylphenyltrinorprostaglandin f2.alpha. isopropyl ester	0.676729	5.40601	5.90541e-05	481.258	103.139
17-trifluoromethylphenyltrinorprostaglandin f2.alpha. methyl ester	0.448022	3.4575	2.5099e-06	453.208	98.97
18.beta.-glycyrrhetinic acid	0.812787	0.301578	3.22148e-07	451.328	21.936
18-carboxydinorleukotriene b4	0.395743	1.03111	0.916904	337.188	26.384
1-amino-1-cyclopentanecarboxylate	0.284872	3.33905	6.10758e-11	130.121	223.935
1-Aminocyclopropanecarboxylic acid	1.85722	1.33686	0.0509351	84.0436	386.697
1-behenoyl-2-hydroxy-sn-glycero-3-phosphocholine	0.163345	1.02242	0.891314	580.426	181.186
1-Deoxy-D-xylulose 5-phosphate	0.925304	4.0716	7.29419e-15	273.042	397.109
1h-benzotriazole-5-carboxylic acid, 1-(1-methylethyl)-	0.182742	1.65601	1.01274e-05	204.054	373.975
1-heptadecanoyl-sn-glycero-3-phosphocholine	0.370909	1.13501	0.00487015	510.35	187.516
1-Hexadecanoyl-2-(9Z-octadecenoyl)-sn-glycero-3-phosphoric acid	0.19059	1.353	0.00368969	673.49	146.805
1-hexadecanoyl-2-octadecadienoyl-sn-glycero-3-phosphocholine	1.26497	1.1035	0.508543	758.565	146.096
1-hexadecanoyl-2-sn-glycero-3-phosphate	0.203713	1.06544	0.23608	409.245	189.112
1-hexadecyl lysophosphatidic acid	0.401891	0.778916	0.146715	395.274	43.803
1-hexadecyl-2-(9z-octadecenoyl)-sn-glycero-3-phosphocholine	1.75104	0.799637	0.181392	746.582	144.343
1-hexadecylamine	0.150792	1.23455	0.17209	242.282	105.486
1h-indol-4-ol, 3-[2-(dimethylamino)ethyl]-, 4-acetate	0.372721	7.08635	6.18764e-10	160.073	233.16
1h-indole-3-carboxylic acid, 1-(5-hydroxypentyl)-, 8-quinolinyl ester	0.112866	0.923043	0.592371	375.158	233.807
1h-indole-5-sulfonamide, n-(3-chlorophenyl)-3-[[3,5-dimethyl-4-[(4-methyl-1-piperazinyl)carbonyl]-1h-pyrrol-2-yl]methylene]-2,3-dihydro-n-methyl-2-oxo-, (3z)-	0.585997	0.650307	3.35582e-07	568.18	425.687
1-lignoceroyl-2-hydroxy-sn-glycero-3-phosphocholine	0.603871	0.729776	0.130015	608.448	179.296
1-methyladenosine	0.416257	1.29147	3.11487e-05	282.118	279.407
1-methylhistamine	0.114405	1.19366	2.3654e-06	126.101	351.09
1-Methylhistidine	0.25475	1.05813	0.218183	170.088	578.72
1-Methylnicotinamide	0.532229	1.0052	0.93383	137.069	299.769
1-methyluric acid	0.520692	0.644127	2.15345e-06	181.051	273.287
1-myristoyl-sn-glycero-3-phosphocholine	0.374524	1.34984	7.16736e-09	468.306	193.018
1-o-(9z-octadecenyl)-sn-glycero-2,3-cyclic-phosphate	0.321442	1.01069	0.918481	403.267	30.392
1-octadecanoyl-sn-glycero-3-phospho-(1'-myo-inositol)	0.220866	1.04382	0.600308	599.317	51.801
1-octadecyl-2-acetyl-sn-glycero-3-phosphocholine	0.037684	1.33311	0.0470445	590.369	249.477
1-o-hexadecyl-2-o-butanoyl-sn-glyceryl-3-phosphocholine	0.0866712	1.23623	6.41912e-06	552.396	183.708
1-oleoyl-2-myristoyl-sn-glycero-3-phosphocholine	0.42976	1.15801	0.562148	732.542	147.368
1-oleoyl-2-palmitoyl-sn-glycero-3-phosphocholine	1.25862	0.530707	0.0734132	794.532	34.3205
1-Oleoyl-L-.alpha.-lysophosphatidic acid	0.0658059	1.15867	0.131519	435.254	240.124
1-oleoyl-sn-glycero-3-phosphoethanolamine	0.953991	1.10596	0.000497978	480.306	192.593
1-Oleoyl-sn-glycerol 3-phosphate	0.249141	0.518157	9.24918e-06	495.277	228.757
1-Palmitoyl Lysophosphatidic Acid	0.178964	1.04588	0.41585	409.237	153.765
1-palmitoyl-2-arachidonoyl-sn-glycero-3-phosphocholine	0.656671	0.737617	0.300993	816.529	54.4815
1-palmitoyl-2-arachidonoyl-sn-glycero-3-phosphoserine	0.525294	0.726483	0.000530768	784.506	187.658
1-palmitoyl-2-azelaoylphosphatidylcholine	0.44744	2.50044	1.75213e-08	666.416	228.047
1-palmitoyl-2-glutaryl phosphatidylcholine	0.0965357	1.15351	0.156746	610.348	163.046
1-palmitoyl-2-hydroxy-sn-glycero-3-phospho-(1'-rac-glycerol)	0.740439	1.58674	4.20963e-05	483.275	158.672
1-palmitoyl-2-lauroyl-sn-glycero-3-phosphorylcholine	0.169662	1.061	0.417995	678.502	150.562
1-palmitoyl-2-linoleoyl-rac-glycerol	0.809221	0.45576	0.0280879	337.266	33.4695
1-palmitoyl-2-myristoyl-sn-glycero-3-phosphocholine	1.82088	0.933922	0.14367	706.536	149.243
1-Palmitoyl-2-oleoyl-sn-glycero-3-phosphate	0.64444	0.964102	0.609252	673.489	42.002
1-Palmitoyl-2-oleoyl-sn-glycero-3-phosphoethanolamine	0.543534	0.866397	0.0406958	718.553	144.781
1-palmitoyl-2-oleoyl-sn-glycerol	0.578834	1.17194	0.263304	577.515	33.133
1-palmitoyl-2-thiopalmitoyl phosphatidylcholine	0.28914	0.752632	0.290109	750.569	148
1-palmitoyl-3-oleoyl-sn-glycero-2-phosphoethanolamine	1.45144	0.73615	0.355829	716.53	147.726
1-palmitoylglycerol	0.510621	0.817486	0.323178	331.282	46.794
1-pyrrolidineheptanoic acid, 2-(3-hydroxyoctyl)-5-oxo-	0.532755	4.78508	5.0715e-14	306.239	233.631
1-salicylate glucuronide	0.143975	0.929101	0.799575	313.067	210.564
1-stearoyl-2-arachidonoyl-sn-glycero-3-phospho-(1'-sn-glycerol)	2.49087	0.500622	0.245631	797.539	69.401
1-stearoyl-2-arachidonoyl-sn-glycero-3-phosphoserine	0.675067	1.49792	8.47608e-08	810.518	140.686
1-stearoyl-2-hydroxy-sn-glycero-3-phosphate	0.193223	0.948222	0.305089	437.268	212.802
1-stearoyl-2-linoleoyl-sn-glycero-3-phosphate	0.252585	1.38539	0.033353	699.505	108.639
1-stearoyl-2-linoleoyl-sn-glycero-3-phospho-l-serine	0.963895	0.708443	0.44316	786.535	189.012
1-stearoyl-2-oleoyl-sn-glycero-3-phospho-(1'-sn-glycerol)	1.57673	0.453263	0.113655	775.532	33.007
1-stearoyl-2-oleoyl-sn-glycero-3-phosphoethanolamine	0.645686	0.831757	0.218271	728.552	144.216
1-Stearoyl-2-oleoyl-sn-glycerol 3-phosphocholine (SOPC)	0.785849	1.25785	7.84516e-06	832.583	36.392
1-Stearoyl-sn-glycerol 3-phosphocholine(LPC(18:0))	0.7269	1.04598	0.775595	524.359	134.794
2-((octadec-9-enoyl-16,16,17,17,18,18,18-d7)oxy)-3-(pentadecanoyloxy)propyl (2,3,4,5,6-pentahydroxycyclohexyl) phosphate	0.707965	0.48024	0.000251347	828.564	34.4755
2(1h)-pyridinone	0.176557	1.17886	0.11092	96.0435	62.26
2-(4-amino-1-piperidinyl)acetamide	0.20564	1.467	6.20032e-08	141.101	257.028
2-(4-amino-1-piperidinyl)ethanol	0.830332	4.43564	5.89793e-08	128.105	47.1035
2-(4-pyridyl)-4-methylthiazole-5-carboxylic acid	0.351482	1.94849	1.51316e-06	175.027	360.025
2-(5-oxovaleryl)phosphatidylcholine	0.730471	0.585458	0.020986	594.373	169.444
2-(n-morpholino)ethanesulfonic acid	0.458857	4.27	8.15804e-10	196.061	179.973
2,3,9,10,11,12-hexahydro-10s-hydroxy-9-methyl-1-oxo-9r,12s-epoxy-1h-diindolo[1,2,3-fg:3',2',1'-kl]pyrrolo[3,4-i][1,6]benzodiazocine-10-carboxylic acid, hexyl ester	0.32612	1.78945	0.000427814	560.237	390.139
2,3-dinor-8-isoprostaglandin-f2.alpha.	0.0569151	1.38167	0.224108	651.391	26.343
2,4,11,13-tetraazatetradecanediamide, n1,n14-bis(4-chlorophenyl)-3,12-diimino-	0.157465	0.913135	0.232139	507.174	440.086
2',4',6'-trihydroxydihydrochalcone	0.0246518	1.09162	0.765761	259.074	201
2,4-dihydroxybenzophenone	0.246091	0.854416	0.314547	213.058	17.0215
2,4-di-tert-butylphenol	0.805314	0.756126	0.121434	205.163	30.682
2,5,7,8-tetramethyl-2-(.beta.-carboxyethyl)-6-hydroxychroman	0.0422017	1.13284	0.0781809	555.286	372.585
2,5,8,9-tetracetoxy-15-hydroxy-3-benzoyloxyacetoxy-7-isobutyroyloxy-14-oxojatropha-6(17),11e-diene	0.477786	3.29604	3.66042e-06	823.328	408.716
2,6-di-tert-butyl-4-methoxyphenol	0.425773	1.02853	0.945958	220.15	627.545
2,6-di-tert-butylphenol	0.403959	0.794143	0.282852	205.164	52.4605
2,8-quinolinediol	0.105647	0.985042	0.933756	202.075	203.436
2-[[5-[[2,12-dihydroxy-4,4,10,13,14-pentamethyl-17-(1,5,6-trihydroxy-6-methylheptan-2-yl)-2,3,5,6,7,11,12,15,16,17-decahydro-1h-cyclopenta[a]phenanthren-3-yl]oxy]-3-hydroxy-3-methyl-5-oxopentanoyl]amino]acetic acid	0.0566485	1.54265	0.0704388	708.457	222.235
2-[[7-hydroxy-1-(4-hydroxy-3,5-dimethoxyphenyl)-3-(hydroxymethyl)-6,8-dimethoxy-1,2,3,4-tetrahydronaphthalen-2-yl]methoxy]oxane-3,4,5-triol	0.168399	2.90303	6.5194e-06	551.219	444.505
2-[4-[4-[3,5-dihydroxy-4-[3,4,5-trihydroxy-6-(hydroxymethyl)oxan-2-yl]phenyl]-2,5-bis(4-hydroxyphenyl)oxolan-3-yl]-2,6-dihydroxyphenyl]-6-(hydroxymethyl)oxane-3,4,5-triol	0.163317	3.50017	0.0676815	795.242	414.219
20-trifluoroleukotriene b4	0.358149	0.808069	0.308825	389.195	26.073
21-deacetoxy-11-oxodeflazacort-3,20-hydrazinecarboxamide	0.0512051	1.36828	0.0202866	479.241	429.957
2-amino-3-[hydroxy-[2-hydroxy-3-[octadec-9-enoyl]oxypropoxy]phosphoryl]oxypropanoic acid	0.614007	1.72955	4.841e-12	522.29	232.907
2-amino-4,6-dihydroxypyrimidine	0.211037	0.977096	0.947397	126.022	269.817
2-amino-4-nitrophenol	0.907857	11.5316	7.37317e-08	155.051	187.551
2-aminoadipic acid	0.94625	2.03282	5.34625e-11	162.075	398.012
2-aminoethylphosphonic acid	0.135426	0.990967	0.921983	126.053	251.923
2-arachidonoyl-1-palmitoyl-sn-glycero-3-phosphoethanolamine	0.367391	1.44579	0.182644	738.514	145.626
2-arachidonoyl-1-stearoyl-sn-glycero-3-phosphoethanolamine	0.835284	0.562212	0.467556	766.562	37.518
2-arachidonoylglycerol	0.766968	1.69997	1.72603e-07	361.272	230.791
2-butenamide, n-[4-[(3-chloro-4-fluorophenyl)amino]-7-[[(3s)-tetrahydro-3-furanyl]oxy]-6-quinazolinyl]-4-(dimethylamino)-	0.0989664	1.52544	0.00143169	486.174	406.038
2-chloro-2'-hydroxy-4'-methylbenzophenone	0.669789	0.470213	0.150214	245.033	86.044
2-C-Methyl-D-erythritol 2,4-cyclodiphosphate	0.0839031	1.69832	0.196989	337.014	453
2'-deoxyadenosine 5'-monophosphate	0.278275	2.2028	0.0253965	661.134	458.937
2'-deoxycytidine	0.437356	1.00292	0.93629	250.078	203.084
2'-Deoxycytidine diphosphate (dCDP)	0.154632	2.15446	0.000273869	403.046	390.827
2'-Deoxyguanosine 5'-diphosphate (dGDP)	0.00867152	1.20147	0.503294	465.986	465.296
2'-deoxyguanosine 5'-monophosphate	0.848845	9.94362	1.57721e-05	693.127	421.787
2'-Deoxyuridine	0.0207442	1.20792	0.349005	227.064	212.428
2-dhahma [dmed-fahfa]	0.340415	1.26577	0.000352884	625.512	32.4355
2-docosahexaenoyl-1-palmitoyl-sn-glycero-3-phosphoethanolamine	1.05077	0.991732	0.941548	764.508	144.781
2-docosahexaenoyl-1-stearoyl-sn-glycero-3-phosphoethanolamine	2.63211	0.817602	0.362935	792.55	137.161
2-Ethoxyethanol	0.646738	2.05019	0.000487725	151.094	61.485
2'-fucosyllactose	0.153083	1.90406	0.000134522	511.146	403.134
2h-pyrrole, 2-(5,5-dimethyl-2-oxido-1,3,2-dioxaphosphorinan-2-yl)-3,4-dihydro-2-methyl-, 1-oxide	0.868184	2.17253	4.39249e-09	248.111	402.456
2'-hydroxy-2,5,6'-trimethoxychalcone	0.0363017	1.19351	0.0178529	315.124	364.631
2-hydroxy-6-methylquinoline-3-carbaldehyde	0.223301	1.32649	2.83943e-06	186.047	221.559
2-hydroxyestradiol	0.0758143	1.17384	0.645402	289.16	49.713
2-hydroxypalmitic acid	0.300786	1.09021	0.375039	271.231	56.071
2-keto-3-deoxyoctonic acid	0.121492	1.76185	3.75577e-06	237.04	334.562
2-keto-l-gulonic acid	0.321914	1.85559	6.57484e-06	193.022	381.193
2-linoleoyl-1-palmitoyl-sn-glycero-3-phosphoethanolamine	0.470996	1.10399	0.012412	714.515	147.588
2-linoleoylglycerol	0.371014	1.6042	1.27094e-05	337.271	45.677
2-mohma [dmed-fahfa]	0.111252	0.991253	0.811562	523.467	618.077
2-naphthoxyacetic acid	0.488828	3.46139	1.37677e-10	203.083	239.519
2-oleoyl-1-palmitoyl-sn-glycero-3-phosphocholine	17.6572	0.896642	0.422024	760.571	145.441
2-oleoyl-1-palmitoyl-sn-glycero-3-phosphoserine	0.93899	0.649204	2.9787e-06	760.522	190.015
2-o-rhamnosylvitexin	0.0361329	1.04465	0.710807	579.171	12.785
2-Oxoadipic acid	0.256393	1.25804	0.0380827	141.019	376.49
2-palmitoyl-rac-glycerol	1.29821	0.997385	0.934717	313.271	32.433
2-phosphoglycerate	0.714469	1.82845	5.02996e-09	184.988	464.697
2-pivaloyl-1,3-indandione	0.265101	0.897754	0.090205	231.111	593.971
3-(1h-indol-3-ylmethyl)-6,18-dimethyl-9-(2-methylpropyl)-12-(1-phenylethyl)-15-propan-2-yl-1,4,7,10,13,16,19-heptazacyclotricosane-2,5,8,11,14,17,20-heptone	0.692022	1.73371	2.04898e-05	787.466	29.115
3-(2-hydroxyethyl)indole	0.809237	2.04385	6.54725e-07	144.064	96.49
3-(cyclohexylamino)-2-hydroxy-1-propanesulfonic acid	0.686302	0.891202	0.0425566	236.099	28.815
3-(n-morpholino)-2-hydroxypropanesulfonic acid	0.336423	0.766908	0.0640812	224.07	175.893
3,4-dichlorophenol	0.233002	0.974721	0.786281	160.952	320.041
3,4-dihydroxy-5-[(2s,3r,4s,5s,6r)-3,4,5-trihydroxy-6-[[4-(2-hydroxypropan-2-yl)cyclohexene-1-carbonyl]oxymethyl]oxan-2-yl]oxybenzoic acid	0.329069	2.15587	2.07476e-05	497.182	35.424
3,4-dihydroxybenzoic acid	0.0669606	1.11671	0.525266	307.07	211.206
3,4-dihydroxyhydrocinnamic acid	0.226873	1.25084	6.15624e-05	181.012	344.549
3,4-dihydroxymethamphetamine	0.0619322	1.20202	0.262747	151.084	251.729
3,4-dimethylbenzaldehyde	0.405392	1.12725	0.0133387	135.079	33.151
3,4-dimethylmethcathinone	0.132383	1.73181	8.70495e-06	174.147	370.03
3,5,7,15-tetraacetoxy-2-hydroxy-8-tigloyloxy-9,14-dioxojatropha-6(17),11e-diene	0.0519435	1.03269	0.705556	671.266	242.402
3,5,7,15-tetraacetoxy-8-benzoyloxy-2-hydroxy-9,14-dioxojatropha-6(17),11e-diene	0.045106	1.02736	0.879789	693.248	242.234
3.alpha.,4.beta.-galactotriose	0.130143	1.11751	0.093103	527.153	440.321
3'-.alpha.-sialyl-n-acetyllactosamine	0.300104	0.777937	0.000441589	657.231	372.712
3.beta.-tetrahydrocortisol, 3,21-diacetate	0.245063	2.58687	1.31579e-05	433.252	220.718
3-[(2s,4s,6r)-6-[[(2r,3r,4r,5s,6s)-3,5-dihydroxy-6-methyl-4-[(2s,3r,4s,5s,6r)-3,4,5-trihydroxy-6-(hydroxymethyl)oxan-2-yl]oxyoxan-2-yl]oxymethyl]-3,4,5-trihydroxyoxan-2-yl]oxy-5,7-dihydroxy-2-(4-hydroxyphenyl)chromen-4-one	0.381344	12.6789	5.7447e-12	755.213	321.235
3-[1-[3-(dimethylamino)propyl]-5-methoxy-1h-indol-3-yl]-4-(1h-indol-3-yl)-1h-pyrrole-2,5-dione	0.25543	2.02616	0.0125592	443.229	89.4195
3-aminobutanoic acid	0.0987037	1.16156	0.293366	104.069	49.895
3'-dephosphocoenzyme a	0.21375	3.81039	3.22957e-07	686.148	454.598
3-Guanidinopropanoate	0.611343	0.995937	0.909276	152.046	339.427
3-Hydorxy-3-methylglutaric acid	0.0415768	1.51071	0.211569	161.049	261.675
3-hydroxybutyrylcarnitine	0.138666	1.82944	1.62729e-07	495.29	244.547
3-hydroxyglutaric acid	0.740552	2.38777	1.64944e-11	147.047	253.916
3-hydroxyhexadecanoylcarnitine	0.521895	0.967911	0.639988	416.331	191.356
3-Hydroxyisovaleric acid	0.437539	2.14883	5.0458e-08	99.0462	363.362
3-Hydroxykynurenine	0.0949901	0.564565	0.135175	285.112	321.396
3-hydroxyoctanoic acid	0.0798855	1.7525	0.0294198	159.079	351.925
3-ketofusidic acid	0.527569	0.571829	0.0162255	453.315	28.57
3-methylcytidine	0.132122	1.32108	0.0209936	258.106	240.495
3-methylglutarylcarnitine	0.041608	1.17206	0.0154779	290.157	240.359
3-methylphenylacetic acid	0.0711506	1.61698	0.0269456	149.038	350.546
3-phosphonoalanine	0.12922	0.979399	0.838585	508.063	335.638
3-pyridineacetonitrile, .alpha.-[(3,4-dimethoxyphenyl)methylene]-, (.alpha.z)-	0.0718659	1.03525	0.725122	533.213	228.787
3-rha-ara-glcua-soyasapogenol b	0.122508	2.23148	7.12106e-06	911.484	379.872
4-(1-piperazinyl)-1h-indole	0.486767	2.57059	6.90209e-12	159.09	253.304
4-(2,3-dihydroxy-3-methylbutoxy)furo(3,2-g)chromen-7-one	0.89326	1.66715	2.51431e-07	631.169	433.596
4-(2-hydroxyethyl)piperazine-1-ethanesulfonic acid	0.036156	1.25604	0.0278414	237.097	178.871
4,2'-dihydroxy-3,4',6'-trimethoxychalcone	0.080378	1.18483	3.25068e-05	329.107	296.98
4,4'-methylenebis(2,6-di-tert-butylphenol)	0.269846	1.0688	0.624134	442.349	188.182
4-acetamidobutanoate	0.300766	0.650016	0.486712	146.08	381.675
4-acetoxyphenol	0.390365	2.03762	1.91857e-08	151.062	235.659
4-anisaldehyde	0.252788	0.698595	1.39079e-05	109.074	250.114
4-deoxyphloridzin	0.220541	1.91007	0.00475084	419.113	212.492
4-hydroxy-9-(4-hydroxy-3,5-dimethoxyphenyl)-5a,6,8a,9-tetrahydro-5h-[2]benzofuro[5,6-f][1,3]benzodioxol-8-one	0.226731	2.20074	0.023904	423.091	398.738
4-Hydroxycinnamic acid	0.365621	2.21352	7.5109e-05	147.043	294.354
4-hydroxydebrisoquine	0.207941	0.960996	0.814945	192.101	592.788
4-imidazoleacrylic acid	0.354949	1.65878	2.09246e-05	121.038	180.474
4-methyl-2',4',6'-trimethoxychalcone	0.358075	2.89933	5.89495e-10	313.137	358.491
4-nitroanisole	0.0751234	1.12416	0.121052	154.034	221.03
4'-o-.beta.-d-glucosyl-5-o-methylvisamminol	0.905435	0.362077	0.0620949	453.163	33.1395
4-oxo-4-(3-pyridyl)butanal	0.221286	1.04938	0.38593	164.08	409.498
4-Pyridoxic acid	0.150137	1.57898	3.14168e-06	182.049	435.126
4-quinazolinamine, 7-[3-(dimethylamino)propoxy]-2-(hexahydro-4-methyl-1h-1,4-diazepin-1-yl)-6-methoxy-n-(1-methyl-4-piperidinyl)-	0.0870861	2.18164	0.0020793	486.359	205.539
5,6,7,8-tetrahydro-2-Naphthoic Acid	0.215517	0.662642	0.0194288	157.064	266.092
5.alpha.-androstan-17.beta.-ol-3-one sulfate	0.064822	1.66645	0.000764324	387.161	414.479
5.alpha.-androstan-3.beta.-ol-17-one sulfate	0.39591	1.07092	0.355517	369.177	21.776
5-aminoimidazole-4-carboxamide	1.07729	0.876747	0.142656	110.034	169.232
5-Aminopentanoic acid	0.382618	0.837377	0.0805177	100.075	661.095
5-azacytidine	0.0500095	0.974059	0.794489	489.167	9.917
5-L-Glutamyl-L-alanine	0.610881	1.78716	3.11642e-08	219.097	397.325
5-methyl-2'-deoxycytidine	0.418748	1.49175	2.733e-10	126.065	240.8
5-methylbenzotriazole	0.104703	1.41777	0.00548086	134.06	25.471
5-Methylcytidine	0.289263	1.50702	0.027302	258.113	132.764
5-methyltetrahydrofolic acid	0.130561	1.86119	7.74591e-05	460.183	400.248
5'-phosphoribosyl-5-amino-4-imidazolecarboxamide (aicar)	0.388538	1.83882	0.00122997	319.05	462.557
5-pyrimidinecarboxamide, 2-[(2,4-dichlorophenyl)amino]-n-[(tetrahydro-2h-pyran-4-yl)methyl]-4-(trifluoromethyl)-	0.336693	0.793484	0.0573424	449.073	466.71
5-tert-butyl-2,4-dihydroxybenzophenone	0.305566	1.04288	0.751	269.126	25.535
6-(trifluoromethyl)quinolin-4-ol	0.375034	3.35245	2.9279e-06	212.028	258.267
6h-thieno[3,2-f][1,2,4]triazolo[4,3-a][1,4]diazepine-6-acetic acid, 4-(4-chlorophenyl)-2,3,9-trimethyl-, 1,1-dimethylethyl ester, (6s)-	0.0449896	1.24333	0.174357	457.124	370.646
6-Hydroxydopamine	0.743232	1.62746	5.38994e-09	168.045	474.706
6-ketoprostaglandin f1.alpha.	0.57226	0.378857	0.00010298	393.22	199.43
6-Phospho-D-gluconate	0.12838	1.947	0.00449737	275.024	469.727
6-phosphogluconic acid	0.137258	1.90981	0.000501025	275.019	464.695
7-(triethylsilyl)-10-deacetylbaccatin iii	0.10883	1.13052	0.367417	659.305	449.957
7,8,3',4'-tetramethoxyflavone	0.170903	2.23124	5.35598e-07	343.128	25.4235
7,8-dihydroneopterin	0.127103	0.93524	0.429632	256.095	249.103
7-benzyl-11,14-dimethyl-16-(2-methylpropyl)-10,13-di(propan-2-yl)-17-oxa-1,5,8,11,14-pentazabicyclo[17.3.0]docosane-2,6,9,12,15,18-hexone	0.418437	0.372686	0.000102699	654.405	58.8215
7-methylguanosine	0.649177	4.96181	8.66621e-07	166.071	183.774
7-methylthioheptyl glucosinolate	0.563021	12.6315	0.0992573	462.105	476.695
7-o-methylquercetin-3-o-galactoside-6''-rhamnoside	0.109653	2.06558	0.000597563	769.195	461.344
8-oxoerythraline	0.148082	1.41322	3.32174e-06	280.088	222.4
8phic8spc	0.263321	0.650428	0.00593616	299.093	245.402
9-(2,3-dihydroxypropoxy)-9-oxononanoic acid	0.14513	1.26184	0.450935	261.138	182.586
9,10-dihome	0.26177	1.84939	0.034511	313.238	52.417
9-ketofluprostenol isopropyl ester	0.18552	2.12804	0.00180735	521.225	448.384
9-phenyl-1-(2,4,6-trihydroxyphenyl)nonan-1-one	1.54952	0.92212	0.161323	341.182	20.8895
Acetamide, 2-[4-[(5,6-diphenyl-2-pyrazinyl)(1-methylethyl)amino]butoxy]-n-(methylsulfonyl)-	0.158681	0.819438	0.0734248	497.23	424.396
Acetohexamide	0.260531	4.07709	1.39725e-08	325.104	273.928
Acetoveratrone	0.262693	0.998696	0.943959	139.096	253.45
Acetyl coenzyme a	0.223553	3.36097	4.88335e-10	403.561	415.275
Acetyl phosphate	0.286828	2.06475	6.73979e-07	138.983	430.016
Acetylaniline	0.0784355	1.50948	0.0137193	134.049	302.893
Acetyl-coa	0.267551	2.60544	6.89001e-08	810.112	415.015
Acetylcysteine	0.241816	1.70313	5.65995e-06	162.025	203.47
Acetylglycine	0.169053	2.25095	6.12698e-05	116.038	291.344
Aconitine	0.203424	4.02866	3.38394e-07	646.338	282.842
Acovenoside a	0.198326	2.33254	9.07048e-10	533.301	389.263
Adenosine 2'-monophosphate	0.902951	9.46656	5.02444e-14	693.143	422.65
Adenosine 3',5'-diphosphate (PAP)	0.0388345	1.42973	0.0252954	448.01	464.734
Adenosine 5'-diphosphoribose	0.65299	2.85178	2.48906e-12	540.074	425.094
Adenosine 5'-triphosphate (ATP)	0.398458	1.85845	2.0114e-09	505.993	491.721
Adenylyl(3'-5')cytidine	0.00353294	1.30053	0.0598141	571.136	341.037
ADP-ribose	0.276843	3.07633	3.22213e-08	618.094	428.971
Adrenaline bitartrate	0.075138	1.1194	0.494291	334.11	394.844
Adrenic Acid	0.822742	1.18293	0.00821461	331.267	63.846
Agaric acid	0.0641186	1.23703	0.053589	434.334	174.734
Aklomide	0.331809	4.36976	9.6147e-09	200	172.003
Ala-Ala	0.427553	4.48923	3.87995e-12	144.079	253.427
Ala-asp	0.30223	1.76	3.9097e-11	203.07	411.675
Ala-Lys	0.0844715	1.06341	0.366068	218.148	512.096
Alanine betaine	0.425694	16.9259	8.68871e-09	132.1	173.549
Ala-Trp-Arg	0.20509	2.20081	1.30528e-06	432.214	401.716
Albiflorin	0.859594	4.71519	6.22434e-15	319.134	254.643
Aldicarb sulfone	0.259224	2.33457	0.000271954	240.097	376.115
Allantoin	0.781563	5.58181	4.9369e-12	157.04	181.943
Allopurinol riboside	0.434491	2.35016	0.100569	269.086	246.096
Aloesin	0.285695	0.795674	0.139509	359.121	293.006
Alpha-chaconine	0.479997	0.525845	0.00291732	850.511	146.123
alpha-D-Galactose 1-phosphate	0.0401965	1.18651	0.156899	241.016	491.964
Alpha-D-Glucose	0.382953	1.78762	4.9123e-08	239.081	292.936
Alpha-d-glucose 1,6-bisphosphate	0.171188	1.59449	3.89696e-08	341	489.55
alpha-Guanidinoglutaric Acid	0.156529	1.96934	0.000216434	172.07	397.484
Alpha-ketoisovaleric acid	0.353102	2.7562	1.15762e-06	115.017	91.363
alpha-N-Acetyl-L-glutamine	0.0668345	1.71908	0.0626191	187.076	388.139
Alprenolol	0.639999	4.19383	6.58159e-10	250.178	292.213
Altretamine	0.0412392	1.47896	0.00967363	274.174	332.258
Aminomethylphosphonic acid	0.224041	1.75971	0.00020639	110.026	161.269
Amphotericin b	0.162004	1.24555	0.0127683	906.507	181.845
Amprenavir	0.094207	0.904905	0.732214	528.193	298.606
Andrastin a	0.121863	2.20103	0.000370821	509.249	206.824
Androstan-3-ol-17-one 3-glucuronide	0.148792	1.00961	0.506182	484.273	493.254
Androsterone glucuronide	0.349313	1.99315	6.42802e-05	431.245	380.983
Anhydrobrazilic acid	0.0569015	1.28824	0.000259815	257.05	291.294
Antipain	0.0851724	1.5518	6.77361e-05	621.36	252.808
Apicidin	0.413461	4.48187	2.27565e-07	624.367	285.087
Arachidonic acid (peroxide free)	14.45	0.816919	0.292809	303.233	44.036
Arachidonoylglycine	0.23452	1.35078	0.00101427	361.27	63.536
Arachidoyl ethanolamide	0.928862	1.02719	0.551262	356.35	55.148
Arctigenin	0.239775	2.28306	1.64347e-05	390.202	440.002
Arenobufagin	0.0758184	1.26293	0.000128656	417.205	407.028
Arg-Ala	0.604333	2.22016	4.52604e-09	246.153	407.543
Arg-Arg-Lys	0.0812839	1.40368	0.00790372	230.147	404.758
Arg-asp	0.456087	2.08223	2.43079e-05	290.143	445.887
Arg-Cys	0.090967	1.47162	0.0273103	319.16	448.969
Arg-Gln	0.0822855	1.21542	0.0934972	303.175	428.787
Arg-glu	0.593091	2.0441	1.09708e-07	304.159	440.838
Arg-gly	0.045102	1.15211	0.289718	232.138	427.067
Arginine	0.308381	0.930588	0.7912	175.118	291.367
Arg-Pro	0.343107	1.66526	1.16218e-06	272.17	441.666
Artemisinin	0.713255	2.62625	8.08089e-05	305.155	72.727
Asarylaldehyde	0.16671	0.962603	0.7902	169.095	326.383
Ascomycin	0.692968	14.1033	5.73257e-10	774.469	218.774
Asiatic acid	0.528537	4.93163	1.73797e-08	487.351	99.6605
Asn-Asp	0.276401	2.74542	1.06234e-10	246.077	415.312
Asn-Met	0.526621	0.793332	0.0696744	262.098	204.152
Asn-Thr	0.0273084	1.40801	0.0327321	232.095	336.612
Asparagine	0.0805871	1.30465	0.0553649	133.059	382.803
Asp-Asp	0.459471	1.86175	6.47467e-08	249.071	452.538
Asp-Asp-Lys	0.186326	1.43263	2.22557e-05	189.085	377.23
Atorvastatin	0.464668	5.6631	9.70944e-09	541.257	111.178
Atovaquone	0.0879933	1.12887	0.302872	367.117	396.786
Azelaic acid	0.423534	2.52663	1.14138e-12	187.1	334.546
Baicalein trimethyl ether	0.116187	1.57905	0.00254696	313.093	202.949
Becatecarin	0.170227	1.92828	7.11616e-06	669.212	473.762
Beclomethasone	0.245005	1.91754	0.000361603	409.179	98.174
Benazolin	0.364308	2.53824	3.19722e-06	169.996	149.5
Bendiocarb	0.935911	2.50294	1.47243e-07	167.091	131.467
Benz[a]anthracene-1,7,12(2h)-trione, 3,4-dihydro-8-hydroxy-3-methyl-, (3s)-	0.811874	1.79129	1.85838e-07	635.19	339.443
Benzamide, 4-[(3ar,4r,7s,7as)-1,3,3a,4,7,7a-hexahydro-1,3-dioxo-4,7-methano-2h-isoindol-2-yl]-n-8-quinolinyl-, rel-	0.0490972	1.11954	0.14627	344.088	358.493
Benzedrone	0.737884	4.57876	3.84384e-11	236.163	296.951
Benzenemethanol, .alpha.-[(1r)-1-(methylamino)propyl]-, (.alpha.s)-rel-	0.24434	2.83282	3.60374e-07	180.136	201.738
Benzenethiol, 4,4'-thiobis-	0.299542	0.926226	0.433194	248.976	324.625
Benzoic acid	0.654985	1.83463	0.000362331	121.031	118.329
Benzoic acid, 4-[[tetrahydro-2-(3-hydroxy-1-butenyl)-5-oxo-3-furanyl]amino]-	0.0381884	1.36179	0.0154375	581.204	499.204
Benzoyl coenzyme a	0.12138	2.65349	1.70243e-05	870.126	460.388
Benzoylnorecgonine	0.0185364	1.25307	0.030399	551.233	438.526
Benzyl alcohol	0.256158	2.2847	0.000165885	91.053	293.861
Benzyl butyl phthalate	0.652864	8.93928	1.85834e-11	335.115	207.637
Bestatin	0.0573978	1.21396	0.105128	331.159	399.439
Betaine	0.279374	1.2966	0.00879485	118.084	265.985
Betaine aldehyde	0.116978	1.05607	0.913766	102.09	218.758
Beta-octylglucoside	0.322741	1.60699	8.64473e-08	310.199	196.18
Bifenthrin	0.246092	1.73467	3.44075e-06	445.125	387.422
Biflorin	0.115771	1.13697	0.0104472	331.108	407.89
Biliverdin	0.223458	1.95185	0.0140207	583.25	247.547
Biocytin	0.281829	1.11666	0.1461	371.192	21.6345
Bis(2,2,6,6-tetramethyl-4-piperidyl) sebacate	0.148436	1.36022	0.00772376	464.382	152.497
Bisphenol a diglycidyl ether	0.684241	4.78536	2.01252e-12	363.16	255.624
Biuret	0.491851	9.29921	4.43288e-06	104.044	95.155
Byakangelicin	0.421848	1.74954	0.195966	233.039	440.921
Candesartan cilexetil	0.0568127	1.18537	0.000113738	611.248	242.271
Carbazochrome sulfonate	0.380287	2.85911	1.41018e-06	299.048	230.683
Carvedilol	0.520341	4.45993	1.83921e-11	407.185	256.904
Caylin-1	0.186918	1.45217	0.00138063	651.106	481.453
Cer[ns] d36:2	0.998848	0.0908306	0.110297	622.548	32.191
Chlormadinone acetate	0.188638	1.44737	3.04874e-07	405.204	390.787
Cholesterol	0.406711	1.45475	0.00755282	369.349	23.474
Cholic acid	0.0638848	1.37247	0.158735	389.278	100.058
Cinobufagin	0.121746	1.26342	0.0134811	443.227	135.929
Ciprofloxacin	0.118329	1.08996	0.630325	332.158	214.199
cis-9-Palmitoleic acid	1.78845	0.911573	0.159082	253.222	47.173
Cis-aconitate	0.685135	1.13167	0.0249206	173.011	432.934
Cis-moxifloxacin acyl-.beta.-d-glucuronide	0.125373	1.51953	6.51355e-07	578.201	398.796
Citraconic acid	0.546838	1.22649	5.22347e-07	129.02	432.934
Citrate	6.09796	0.851481	0.420111	191.022	484.984
Citrulline	0.135047	1.18249	0.000346738	176.102	390.05
Clobetasol propionate	0.349502	2.82621	2.97148e-08	467.198	23.3805
Clomazon	0.285945	1.52346	6.83332e-08	240.1	213.271
Clothianidin	0.802383	0.524267	0.0221485	169.057	400.919
Concanamycin b	0.712331	0.797486	0.0138226	874.476	183.101
Confertifoline	0.302424	0.954107	0.697244	233.158	1.242
Corydaline	0.305757	1.77436	4.51177e-07	370.193	409.242
Creatinol o-phosphate	0.0671872	1.43542	0.000733087	198.072	429.694
Crufomate	0.0217185	1.22882	0.0560992	583.176	465.349
Cumyluron	0.0768	1.22567	0.0288279	605.234	229.916
Cyclic adenosine diphosphate ribose	0.661353	2.9785	4.35805e-15	540.058	424.75
Cyclohexylamine	0.220728	0.960991	0.305594	100.111	221.336
Cyclohexylaminopropanesulfonic acid	0.420185	3.87392	2.19693e-11	220.103	194.463
Cyclohexylsulfamate	0.136016	1.65635	0.0746561	200.041	124.564
Cyclosulfamuron	0.0893472	1.24575	0.143212	422.102	359.979
Cyhalothrin	0.0627273	1.10292	0.701047	467.131	380.382
Cynarin	0.376852	0.632005	3.84865e-09	517.159	330.208
Cytarabine	0.194098	0.816419	0.246252	244.101	289.994
Cytidine 5'-diphosphate (CDP)	0.0282523	1.15166	0.50575	402.018	432.306
Cytidine 5'-monophosphate (CMP)	0.0439543	1.23758	0.447728	323.048	346.582
Cytidine monophosphate n-acetylneuraminic acid	0.804893	2.0783	1.04732e-11	613.144	433.949
Cytochalasin a	0.170994	1.75224	0.00659389	500.255	445.548
Cytochalasin b	0.157017	2.21252	0.00157177	444.254	206.791
Cytosine	0.261544	1.31325	9.91982e-05	112.05	203.008
D-(+)-mannose	0.378459	1.77488	6.79083e-11	179.058	261.889
D-(+)-ribonic acid .gamma.-lactone	0.353006	1.56927	0.00143477	165.043	353.755
Daidzin	0.573904	2.26828	0.0499071	451.094	35.6885
Dantrolene	0.0693175	1.45174	0.000179918	313.043	452.015
D-arabinonic acid	0.186504	1.28153	9.68886e-07	165.042	321.353
D-Arabinono-1,4-lactone	0.145375	1.42108	0.00200193	147.032	108.437
D-arabitol	0.202944	1.28961	0.0927048	101.026	74.17
Dasatinib n-oxide	0.330158	0.866192	0.045215	504.175	447.842
D-Aspartic acid	0.289408	1.58905	0.141088	132.032	446.856
Daunomycinone	0.127783	0.990817	0.904727	397.114	11.109
Decanoyl-L-carnitine	0.366552	2.16381	7.80579e-08	358.29	174.772
Dehydroaripiprazole	0.324124	0.63524	0.00207392	446.131	300.726
Dehydroascorbic acid (Oxidized vitamin C)	0.294698	1.24708	0.00119673	173.012	235.736
Dehydro-l-(+)-ascorbic acid dimer	0.334876	1.15687	0.290301	129.021	385.58
Demissidine	0.309598	1.08028	0.396741	400.375	57.684
Deoxycholic acid	0.580393	8.69427	1.33901e-10	391.29	155.177
Deoxycytidine	0.217439	1.37227	1.96556e-06	228.096	203.392
Deoxyinosine	0.241976	2.36567	7.59179e-05	251.084	178.164
D-erythro-imidazolylglycerol phosphate	0.410532	1.4056	0.0379528	111.054	71.285
D-erythrose 4-phosphate	0.344668	2.54765	1.34676e-05	199.004	388.2
D-erythro-sphingosine-1-phosphate	0.545306	3.63286	9.4907e-06	362.236	124.332
Desferrioxamine d2	0.0900103	1.14296	0.0497228	585.31	240.436
Desmethylbosentan	0.12211	1.84912	0.416541	536.158	434.766
Desmethyleneparoxetine	0.13911	0.952163	0.805688	352.126	265.887
Destruxin a	0.5867	9.55869	5.53527e-05	600.325	415.469
D-Fructose 1,6-bisphosphate	0.305952	1.60167	6.62903e-08	322.99	488.952
D-fructose 6-phosphate	0.944694	0.869537	0.137786	259.026	467.547
D-gluconate	0.698894	2.60215	0.000192495	195.053	371.546
D-Glucosamine 1-phosphate (Glucosamine-1P)	0.0716272	1.02352	0.915835	258.045	461.704
D-glucosamine 6-phosphate	0.590364	9.0349	1.37167e-11	242.03	274.597
D-glucose 6-phosphate	0.0650692	1.12874	0.358318	241.011	451.876
Diacetyl	0.920878	2.0205	3.81206e-10	87.0431	204.479
Dibutyl phthalate	0.536802	0.603764	1.87497e-08	279.154	326.552
Didodecyl 3,3'-thiodipropionate	1.17484	0.987501	0.63973	515.409	29.122
Diethanolamine	0.281979	1.21446	0.611964	150.053	158.43
Diethylstilbestrol	0.405364	2.6384	3.20708e-10	135.09	246.764
Digalacturonic acid	0.261033	1.05198	0.289136	193.038	351.276
Dihydroergotamine	0.186712	0.818538	0.222278	584.265	200.644
Dihydromethysticin	0.213239	2.11941	1.15657e-06	553.192	449.942
Dihydroxyacetone	0.778443	1.81579	4.11918e-08	71.0146	395.993
Dihydroxyacetone phosphate	0.386328	1.5774	0.000560601	229.013	462.094
Dimethyl adipate	0.355666	3.69805	3.0274e-07	143.079	162.369
Dimethylallyl pyrophosphate	0.129985	1.78248	6.17982e-05	282.951	418.505
Dimethylformamide	0.245447	0.796456	0.382311	74.0594	709.266
Dimetridazole	0.298114	0.811798	0.0252891	142.085	298.804
Dioscin	0.125507	2.8529	0.00164638	869.474	249.241
Diphenylamine	0.170335	1.68743	0.0072694	170.09	163.934
Disulfiram	0.137663	0.72311	0.041154	297.052	642.25
Dl-2,4-diaminobutyric acid	0.523621	0.928334	0.645077	101.07	364.423
Dl-2-aminocaprylic acid	0.132148	1.54559	0.0110232	160.131	51.7605
DL-3-Phenyllactic acid	0.144213	0.898781	0.574579	165.056	51.532
DL-arginine	0.764005	0.936727	0.299432	175.117	354.929
DL-asparagine	0.0282788	1.21262	0.0784969	133.059	369.632
DL-cysteine	0.820942	2.02777	2.26949e-12	104.999	381.978
Dl-octopamine	0.807063	2.10656	7.82403e-08	136.074	293.905
DL-proline	1.13283	0.964314	0.418561	116.07	301.397
DL-serine	0.454781	1.53699	1.70372e-07	104.037	367.937
DL-valine	0.505503	1.04569	0.0373785	118.085	293.061
D-lyxose	0.283264	1.68282	2.58553e-05	149.047	152.346
D-Mannose	0.509407	1.38006	4.67414e-08	239.08	382.449
D-Mannose 1-phosphate	0.211363	0.968004	0.855213	296.985	483.808
D-mannose 6-phosphate	0.149979	2.24107	0.000285463	519.068	451.041
D-mannose-6-phosphate	0.435086	1.66816	3.80108e-07	261.035	466.071
D-myo-inositol-1,3-diphosphate	0.19453	0.771651	0.183935	322.987	202.915
D-myo-inositol-1,4-diphosphate	0.393362	2.78667	3.62487e-08	168.995	423.695
Dodecanoic acid	0.469411	10.8203	3.03296e-09	201.183	24.684
Dodecanoic acid, 12-[[(cyclohexylamino)carbonyl]amino]-	0.292741	1.51115	0.0213735	216.194	44.3395
Doxorubicin	0.181735	0.670485	0.016813	544.167	300.632
D-Pipecolinic acid	0.130644	1.05652	0.898988	130.085	565.442
D-proline	0.995369	2.02974	5.66173e-11	114.057	303.195
D-pyroglutamic acid	2.68263	1.02983	0.846834	130.048	386.131
D-Quinovose	0.47889	0.450799	5.38327e-08	223.085	200.861
D-ribose	0.505093	1.28423	3.59166e-08	151.047	363.764
D-ribose 5-phosphate	0.0464831	1.21997	0.0820628	459.052	488.36
D-ribulose 5-phosphate	0.472404	2.02918	1.97424e-08	253.006	429.222
D-Sorbitol	0.559518	1.69976	1.22061e-07	181.073	293.616
D-turanose	0.486085	5.88581	4.05678e-11	360.146	356.825
Ecgonine	0.292981	1.12616	0.000456935	184.076	297.658
Echinacoside	0.113069	0.929349	0.81023	392.145	367.293
Ectoine	0.768173	2.28141	7.5067e-13	143.08	325.768
Eicosapentaenoic acid	0.472831	1.38799	0.000635923	303.23	51.867
Eleutheroside e	0.0805072	1.85345	0.000355655	777.245	496.687
Epothilone b	0.130544	0.790236	0.32377	490.256	375.528
Erdosteine thioacid	0.339948	0.520288	0.000101034	266.041	174.633
Ergonovine	0.125358	1.3612	0.000866701	324.175	25.828
Ergothioneine	0.18119	1.50739	9.90436e-05	459.166	395.264
Eriocitrin	0.101655	1.92023	0.000211105	595.149	334.133
Eriodictyol 7-o-neohesperidoside	0.112002	0.880712	0.267886	595.176	12.589
Ethiprole	0.237516	0.80091	0.111725	398.972	273.227
Ethofumesate-2-hydroxy	0.280919	1.91233	4.4946e-06	257.049	391.36
Ethyl 4-hydroxy-7-(trifluoromethyl)quinoline-3-carboxylate	0.199717	0.652688	0.000754748	284.057	296.958
Ethylenediaminetetraacetic acid	0.0766745	1.08577	0.525737	293.095	419.027
Fahfa 34:0	0.326889	0.628209	0.0303913	537.508	35.522
Fahfa 36:0	0.372089	0.560113	0.0127121	565.539	35.327
Fahfa 36:2	0.609329	0.234108	0.0528555	561.504	47.181
Fahfa 38:4	0.461152	0.439653	0.0914745	585.491	45.2265
Famotidine acid methyl ester	0.54813	3.63298	2.38612e-11	275.051	397.484
Fenamifos sulfoxide	0.05792	1.34214	0.000782703	639.221	424.095
Fenbuconazole	0.812008	0.845233	0.00105701	337.143	341.443
Fenoprofen	0.31733	0.678155	1.57166e-05	243.107	373.916
Fenpropidin	4.62721	1.07382	0.254729	274.273	64.269
Ferricrocin [m-h2+fe]	0.132732	0.911669	0.225827	718.311	430.048
Fexofenadine	0.161353	0.979385	0.105329	484.264	493.33
Fipronil sulfone	0.38565	7.57518	1.04185e-10	450.939	29.298
Fisetinidol	0.324476	2.37276	0.010669	335.119	421.59
Flavin adenine dinucleotide (FAD)	0.108978	1.48493	0.00262079	786.161	482.744
Flavin mononucleotide (FMN)	0.278606	1.92887	1.32811e-10	457.108	398.773
Flecainide	0.120098	1.60959	0.0101222	415.137	399.404
Flumethasone pivalate	0.289661	3.61509	2.06558e-08	495.237	257.03
Fluocinolone acetonide	0.29567	3.57058	1.19409e-10	495.227	257.026
Flutriafol	0.0503033	1.25171	0.000306453	302.134	394.844
Fluvastatin	0.161365	1.54441	7.63956e-07	434.195	437.662
Forsythoside a	0.0240313	1.39031	0.0178997	623.214	501.529
Forsythoside b	0.385445	12.8347	1.58089e-12	755.232	321.155
Fosfomycin	0.217177	2.38458	3.09127e-08	197.025	375.529
Fructose 1,6-diphosphate	0.696664	2.16997	5.90935e-10	338.995	492.536
Fructose 1-phosphate	0.40911	1.89886	6.58622e-06	243.025	444.837
Fumarate	0.23355	1.34597	0.000175001	115.005	382.452
Fumonisin b1	0.186708	0.545123	0.000143732	720.381	270.771
Furostane base + o-hex, o-hex-hex-hex	0.0744851	1.05146	0.647503	1065.55	192.148
Gabapentin	0.509899	0.982974	0.886376	172.131	42.333
Galactinol	0.0854299	1.74451	0.0417608	401.135	391.202
Gamma-Glutamylcysteine	0.10165	0.928973	0.409974	249.054	253.23
Ganoderic acid h	0.0883231	1.19637	0.000317053	595.28	242.548
Gardenin b	0.393817	0.842162	0.603379	359.121	245.075
Gdp-glucose	0.229374	1.95009	0.000136426	606.081	461.966
Gdp-l-fucose	0.324017	2.44175	1.88767e-06	588.097	445.806
Gemcitabine	0.0225178	1.27433	0.0105867	324.099	465.454
Geneticin	0.909646	0.500993	0.000317984	497.275	24.149
Geranyl diphosphate	0.0655915	1.09683	0.346237	313.06	343.438
G-guanidinobutyrate	0.724668	0.825261	6.3275e-05	146.091	349.688
Gilvocarcin v	0.0782271	1.38681	0.000128684	495.166	403.334
Ginkgolide c	0.101975	0.99354	0.930522	441.152	370.591
Ginsenoside rg3(s-form)	0.360984	0.852341	0.113342	783.51	187.377
Gln-gln	0.122325	1.91235	0.00237065	273.122	358.62
Gln-glu	0.762718	2.10406	1.56534e-09	274.109	419.867
Glu-Asp-Arg	0.0983049	1.45363	0.0137769	419.179	424.499
Glucosaminic acid	0.146289	1.60276	5.07721e-07	232.02	354.561
Glucose-6-phosphate	0.294646	1.81323	0.000524869	261.035	443.913
Glu-Cys-Arg	0.142242	0.789815	0.0168144	407.181	351.114
Glu-Glu-Arg	0.191391	1.49155	9.71167e-06	433.199	419.027
Glu-Gly-Arg	0.357409	2.44971	0.000721292	361.179	396.017
Glu-Gly-Glu	0.505113	2.4263	5.10868e-09	334.122	452.683
Glu-Pro-Arg	0.300701	1.76915	2.20262e-05	401.21	436.226
Glu-Ser	0.065505	1.15533	0.175415	235.088	449.957
Glutaraldehyde	0.748659	0.931076	0.0127801	83.0596	353.52
Glutaric acid	0.308177	0.450506	0.282668	113.025	87.229
Gly-Asp	0.193735	1.76424	0.00491843	191.064	418.753
Glyceric acid	0.52667	2.0907	4.75776e-10	105.02	297.726
Glycerophosphate(2)	0.870414	5.73203	3.50807e-13	173.019	423.774
Glycerophosphocholine	0.467377	5.90988	7.51261e-09	256.096	375.263
Glycine	0.94035	1.9419	5.69729e-10	74.0259	353.755
Glycocholic acid	0.472746	1.00464	0.965387	464.317	167.282
Glycodeoxycholic acid	0.222034	3.01214	1.23544e-08	472.283	357.547
Gly-Glu	0.126035	1.23374	0.0108006	205.082	410.843
Gly-His	0.246538	2.46315	7.47647e-08	211.087	365.983
Gly-pro-arg-pro-amide	0.21304	2.04312	0.000123363	459.233	188.426
Gly-Pro-Glu	0.231993	1.72735	5.11621e-05	302.132	410.938
Gossypol	0.305348	0.343769	0.00141016	501.195	293.176
Griseofulvin	0.538672	3.11622	0.000122135	285.073	47.087
Guanidine	0.135647	1.43072	0.00136641	60.0799	367.128
Guanidinoethyl sulfonate	0.389287	1.82265	1.03183e-09	333.055	288.403
Guanidinopropionic acid	0.548473	1.88267	3.52459e-07	261.136	337.25
Guanidinosuccinic acid	0.598514	0.318541	0.00187455	176.063	393.101
Guanine	0.978738	2.97273	1.16911e-10	152.055	453.876
Guanosine	0.198115	2.06889	0.039153	284.094	228.562
Guanosine 3',5'-cyclic monophosphate	0.104489	1.63344	1.10358e-06	691.094	434.009
Guanosine 5'-diphosphate	0.161811	2.21037	0.0253652	442.014	464.412
Guanosine 5'-diphospho-.alpha.-d-mannose	0.382474	1.9596	1.29205e-07	606.088	434.018
Guanosine 5'-diphosphoglucose	0.126822	1.86234	9.56237e-05	628.064	461.905
Guanosine diphosphate	0.332215	2.03656	4.90187e-09	444.028	462.243
Guanosine triphosphate	0.0586543	1.02366	0.53476	523.996	487.798
Harpagoside	0.321358	0.713542	1.05828e-07	517.169	330.175
Hc toxin	0.658195	3.60111	3.55766e-09	437.232	98.71
Heptadecasphinganine	0.273574	1.10888	0.285841	288.288	62.246
Hexanamide, n-[(1s,2r,3e)-2-hydroxy-1-(hydroxymethyl)-3-heptadecen-1-yl]-6-[(7-nitro-2,1,3-benzoxadiazol-4-yl)amino]-	0.0925373	1.02852	0.86865	598.354	178.459
Hexanoyl-l-carnitine	0.35659	2.16754	8.59617e-07	260.183	217.432
hexanoyl-Val-Met(O)-Leu-Unk	0.379932	3.16567	6.59186e-06	522.309	412.724
Hirsutine	0.125637	1.14883	0.25275	369.209	388.08
His-Asp	0.256581	1.97402	0.00703169	271.101	411.8
His-Glu	0.385602	1.68507	2.28599e-08	285.117	404.823
His-Gly	0.123293	1.59131	0.0422696	213.095	355.269
His-Pro	0.198811	1.73215	8.04626e-06	253.126	409.99
His-Thr	0.158588	0.724145	0.0640107	256.122	326.552
Histidine	1.85446	1.19519	0.120383	156.076	423.404
His-Tyr-Arg	0.111338	1.38198	0.0591091	238.116	413.712
Homocitrate	0.176069	1.23676	6.01009e-05	205.039	456.088
Homoharringtonine	0.143834	1.79679	3.7879e-05	546.277	390.036
Hydramethylnon	0.0502648	1.35098	0.00411674	495.177	403.148
hydrocortisone 21-acetate	0.201188	1.66613	0.0884772	403.212	25.218
Hydroxycerivastatin	0.178867	1.90356	0.00298157	458.225	406.63
Hymeglusin	0.345392	1.08275	0.244424	323.172	26.903
Hypericin	0.06262	1.55606	0.00842652	503.121	421.568
Hypoprotocetraric acid	0.219268	1.62787	3.76616e-09	343.074	249.223
Ile-Pro	0.600426	1.74077	8.751e-09	227.07	114.78
Ile-Pro-Arg	0.527601	2.34591	3.00915e-10	385.252	355.419
Ile-Pro-Ile	0.553108	1.67424	2.44765e-06	340.238	51.516
Indinavir	0.240332	2.95928	2.85553e-09	465.296	222.245
Indole	0.495907	4.27263	3.48914e-13	118.064	252.854
Indole-3-acetyl-l-alanine	0.119716	1.00012	0.999457	245.081	395.625
Indoxyl sulfate	0.63533	0.977849	0.744655	212.006	26.346
Ingenol	0.450632	2.89112	3.29377e-09	371.16	24.875
Ionomycin	0.0647197	1.43747	0.0733553	673.506	141.186
Ipecoside	0.211934	0.707215	2.77569e-06	588.205	330.157
Irbesartan	0.407867	4.81866	1.72353e-11	451.204	257.016
Isoanhydroicaritin	0.489076	0.42985	0.000266846	367.121	380.13
Isobutyrylglycine	0.300449	0.322706	1.83153e-07	144.068	255.831
Isodeoxycholic acid	0.727969	4.1644	8.00664e-12	415.263	228.67
Isomaltose	0.0263901	1.36179	0.122952	221.069	295.688
Isonicotinamide	0.0912761	1.09839	0.345995	123.054	484.5
Isopentenyl pyrophosphate	0.164275	1.83588	9.75431e-06	227	482.506
Isopentenyladenosine	0.662472	3.04112	0.00050165	336.162	69.305
Isoproterenol	0.842309	0.612292	5.78258e-06	194.116	322.121
Isorhapontin	0.559358	2.62608	1.85867e-11	420.159	430.591
Itaconic acid	0.136745	1.52538	9.18957e-06	131.014	198.244
Izenamide c	0.0478969	1.25353	7.70942e-07	697.379	237.05
Juglone	0.137881	0.912476	0.872518	175.051	251.64
Kaempferol 3-o-rutinoside	0.0914627	1.87445	6.10926e-05	593.161	237.393
Karakoline	0.1704	2.29182	2.72974e-09	378.271	247.374
Kartogenin	0.157124	1.65244	0.00090584	318.112	298.151
Kendomycin	0.590779	0.747205	0.0488256	485.278	25.828
Keracyanin	0.0756399	0.918517	0.288229	595.17	11.157
Ketoleucine	0.15219	0.538346	0.000459402	129.056	208.769
Kotanin	0.160879	1.68999	2.41577e-06	461.123	405.528
Labetalol	0.746046	0.967925	0.692133	327.165	21.054
Lactose	0.263852	1.11612	0.0542034	365.104	389.449
L-Arabinono-1,4-lactone	0.596613	1.09823	0.0865827	147.031	76.955
L-arginine, methyl ester	0.154874	1.97832	0.0101248	189.132	270.876
L-Ascorbic acid	0.117911	1.76675	0.145449	175.026	443.334
Lauramidopropylbetaine	0.545505	1.94925	3.32971e-05	343.289	167.78
Lauroyl-coa	0.0574539	1.77531	0.00242717	948.299	496.199
Lauroyl-l-carnitine	0.845401	3.20402	1.74047e-09	344.276	179.191
Laurylguanidine	0.742292	7.71512	8.68947e-11	228.267	138.534
L-Carnitine	1.64881	0.66354	0.0849849	162.111	377.462
L-Cysteine	0.268951	0.617751	0.0278352	163.051	284.337
L-cysteine-glutathione disulfide	0.417432	1.00953	0.931106	427.092	466.09
Leiocarposide	0.354073	2.27745	0.00671708	649.149	19.621
Leukotriene c4	0.592669	2.03394	2.66121e-11	626.31	386.66
Leukotriene d4 methyl ester	0.208052	3.88752	9.69421e-06	511.292	209.659
L-fucose-1-phosphate	0.41843	0.6843	3.81923e-06	243.031	440.266
L-glutamic acid, l-methionyl-l-alanylglycyl-l-prolyl-l-histidyl-l-prolyl-l-valyl-l-isoleucyl-l-valyl-l-isoleucyl-l-threonylglycyl-l-prolyl-l-histidyl-l-.alpha.-glutamyl-	0.224775	1.99089	5.39892e-10	842.416	399.631
L-glutarylcarnitine	0.70577	1.17677	1.60442e-05	276.144	389.449
L-Gulonic gamma-lactone	0.0196435	1.30103	0.00141015	177.044	191.003
L-gulono-1,4-lactone	0.163144	1.4924	0.118165	177.039	61.729
L-homoarginine	0.174041	1.23784	0.0300147	144.101	521.303
L-homocysteic acid	0.0822762	1.26217	0.000131425	182.015	203.694
L-hydroxyarginine	0.0664756	1.22691	0.00956247	116.068	398.68
Linoleic acid methyl ester	0.923255	2.31131	2.19849e-05	263.234	32.7705
Linoleoyl ethanolamide	0.298076	1.35668	0.00109414	324.286	33.1495
L-Malic acid	0.983152	1.08738	0.00485279	133.016	428.614
Lnfp iii	0.0796732	1.13843	0.0258451	892.284	493.497
L-Norleucine	0.206688	0.562059	0.0378234	198.051	412.303
Lnt	0.0279049	1.16274	0.385449	730.216	476.931
Lonicerin	0.145884	0.954089	0.684514	593.167	11.357
Loperamide	0.0546991	1.3029	0.351637	477.207	375.443
Lopinavir	0.12567	2.33243	8.7751e-08	629.385	218.28
Loureirin a	0.135146	1.3839	0.000434622	285.121	21.165
Lpc 18:1	4.3186	1.36366	0.146214	522.354	186.283
Lpe 18:2	0.441944	0.945812	0.662035	476.281	168.544
L-Phenylalanine	0.0862344	2.07129	0.00886767	164.072	176.12
L-Proline	0.344809	0.878566	0.718584	116.068	531.398
L-propionylcarnitine	0.446238	1.44297	2.34437e-05	218.137	271.48
L-Rhamnose	0.559659	0.338537	4.60196e-12	163.064	201.251
L-Serine	0.0655603	1.67185	0.0129326	106.048	290.921
L-thiocitrulline	0.45137	2.63559	3.71248e-07	175.07	214.196
L-threonate	1.40567	1.06956	0.400151	135.032	323.646
L-Threonine	0.825655	1.75504	1.75539e-09	118.053	347.854
L-tryptophanamide	0.673501	2.51912	1.12828e-11	407.235	296.198
Lumichrome	0.198869	1.05911	0.56028	243.085	62.919
L-valine, n-[[1-(5-fluoropentyl)-1h-indol-3-yl]carbonyl]-, methyl ester	0.854449	1.5071	8.75798e-06	363.216	35.129
Lys-Ala	0.0447354	1.14811	0.100864	218.148	426.33
Lys-Gln	0.155358	1.55014	0.00502234	275.168	443.979
Lys-Gly	0.0457066	1.32675	0.0926813	204.131	442.421
Lysine	0.508114	1.93514	2.70107e-07	130.085	299.63
Lys-Phe-Lys	0.0934488	1.22221	3.24911e-08	203.137	332.989
Lys-Val	0.0930404	1.31784	6.34274e-05	246.18	442.421
Madecassoside	0.032402	1.25699	0.412371	973.526	214.729
Maleamic acid	0.360858	1.33589	2.90165e-07	114.021	383.699
Malonic acid	0.203001	0.879527	0.101394	163.026	335.151
Malonyl-l-carnitine	0.656034	1.49882	8.85486e-08	248.111	379.84
Maltitol	0.433591	2.4874	0.000791675	381.083	130.185
Maltotetraose	0.194071	6.35816	1.30658e-10	711.241	249.511
Maltotriose	0.172082	3.72873	8.08229e-07	503.185	355.541
Manumycin a	0.0815997	1.69612	0.0439961	533.263	437.717
Maresin 1	0.156063	1.08012	0.325441	343.223	47.717
Maslinic acid	0.188368	0.685005	0.00500217	473.342	194.645
Medicagenic acid	0.135946	0.719353	0.028404	439.308	590.126
Medicarpin	0.0524919	1.22612	0.00582661	271.072	227.312
Melezitose	0.153387	1.93326	1.17035e-07	543.133	415.517
Mesaconitine	0.165311	0.797207	0.00796761	632.311	220.38
Mesoxalate	0.101588	1.18736	0.0283112	116.96	320.704
Methanone, (6-hydroxy-1-pentyl-1h-indol-3-yl)-1-naphthalenyl-	0.204022	0.60408	0.000364371	713.352	283.917
Methionine	0.408258	0.659119	0.0118224	150.076	276.265
Methionine sulfoxide	0.196307	0.887996	0.198109	166.051	358.599
Met-His	0.0773073	1.32444	0.249504	269.108	393.58
Methoxyacetic acid	0.237985	2.01833	0.197294	151.058	66.7585
Methyl (2r)-2-[(1s,2r,4s,9r,10r,14s,15s,17s)-17-(acetyloxy)-9-(furan-3-yl)-1-hydroxy-10,14,16,16-tetramethyl-7,18-dioxo-3,8-dioxapentacyclo[12.3.1.0,.0,.0,]octadecan-15-yl]-2-hydroxyacetate	0.0811277	1.04747	0.625234	595.194	12.424
Methyl 2-aminobenzoate	0.231561	2.29651	5.42784e-07	152.069	202.19
Methyl 2-octynoate	0.264728	1.32159	0.0547978	155.105	42.328
Methyl 5,6-diacetyloxy-10-hydroxy-2,4b,7,7,10a,12a-hexamethyl-12-methylidene-1,4,8-trioxo-4a,5,6,6a,9,10,10b,11-octahydronaphtho[1,2-h]isochromene-2-carboxylate	0.112913	1.01834	0.90769	599.231	441.801
Methyl deoxycholate	0.398798	0.844682	0.0799311	389.301	183.077
Methyllycaconitine	0.0780831	1.231	2.105e-06	683.35	236.012
Met-Met-Arg	1.52355	0.382066	0.0624816	437.189	33.16
Mevalonic acid	0.176135	3.1026	8.93163e-08	147.069	283.293
Mevalonic acid 5-pyrophosphate	0.20879	2.24349	3.83572e-05	306.993	430.12
Miltefosine	0.593234	0.943794	0.935887	184.072	420.739
Monensin	0.106077	2.8281	0.0336073	669.435	277.585
Monoelaidin	1.0786	0.824826	0.701704	339.288	33.743
Monoisobutyl phthalate	0.281953	1.17211	0.352365	149.022	298.153
Morphine n-oxide	0.0621219	1.32935	0.428297	603.261	330.769
Muramic acid	0.125392	1.46965	0.00215159	310.119	266.092
Myo-inositol	0.800597	1.26355	4.0457e-07	179.058	381.823
Myriocin	0.194634	2.0789	7.78355e-05	402.277	213.981
Myristamidopropyl betaine	0.377493	1.9942	0.000101205	371.322	162.516
Myristamine oxide	0.339038	1.02306	0.895134	258.278	110.13
Myristic acid	0.511481	0.888872	0.124857	227.206	35.194
Myristoleic acid	0.236018	0.801226	0.373314	244.227	43.05
N-(1.3-dihydroxyoctadeca-4.14-dien-2-yl)palmitamide	0.327483	0.0683553	0.133517	534.491	32.043
N-(2-acetamido)iminodiacetic acid	0.630453	4.39572	2.81952e-12	191.047	222.565
N-(4-fluorobenzoyl)-5-amino-1h-indole	0.0595315	1.17561	0.212928	255.095	371.423
N,n'-diallyl-2,3-dihydroxysuccinamide	0.351384	1.76188	5.71023e-05	229.127	387.474
N,n-diethyl-2-aminoethanol	0.296652	0.674784	0.558703	118.121	263.059
N-.alpha.-(tert-butoxycarbonyl)-l-lysine	0.552318	1.00347	0.853051	247.163	357.763
N-.alpha.-(tert-butoxycarbonyl)-l-proline	0.164126	0.885589	0.176042	214.087	323.651
N1-losartanyllosartan	0.186222	1.96083	6.71741e-06	829.318	408.945
N1-Methyl-2-pyridone-5-carboxamide	0.0400441	1.08532	0.708096	151.05	172.23
N2-Acetyl-L-ornithine	0.244181	2.10791	0.000475221	219.077	183.039
N-3-hydroxyoctanoyl-l-homoserine lactone	0.32128	1.49457	0.000839141	102.053	47.615
N6-(1,2-dicarboxyethyl)-AMP	0.054515	1.0921	0.618528	462.057	393.553
N6-methyladenosine	0.0891011	1.5372	0.0717395	282.114	52.359
N6-methyl-l-lysine	0.113427	1.81035	0.013219	159.116	521.805
N8-acetylspermidine	0.164247	1.51009	1.17571e-05	171.148	518.128
N-Acetylaspartate	0.189795	0.76903	0.0429755	234.067	443.558
N-acetylcytidine	0.672995	0.572331	0.000260016	286.087	205.067
N-acetyl-d-galactosamine 4-sulfate	0.306395	2.3923	0.0103003	300.046	155.154
N-acetyl-d-galactosaminitol	0.59129	1.99219	1.76718e-10	222.1	255.831
N-acetyl-d-glucosamine	0.0825025	1.08712	0.865229	256.052	303.809
N-acetyl-d-glucosamine 6-phosphate	0.201177	1.06718	0.783294	300.041	421.264
N-acetyl-d-lactosamine	0.13814	1.21262	0.000146133	406.122	359.979
N-acetylglucosamine	0.0780132	1.14875	0.00444051	465.164	249.956
N-acetylglucosaminylasparagine	0.483783	0.614688	9.01629e-10	358.119	427.519
N-acetylglutamine	0.616646	1.79764	2.80028e-09	187.075	302.324
N-Acetyl-L-alanine	0.758999	1.24625	2.16307e-06	130.052	383.619
N-acetyl-l-carnosine	0.386622	0.432481	2.32445e-11	269.121	322.266
N-acetyl-l-methionine	0.753355	1.79729	2.76029e-08	190.055	193.059
N-acetyl-l-phenylalanine	0.172702	1.2947	0.257371	208.115	159.152
N-Acetylmannosamine	0.152496	1.12153	0.00209929	222.094	248.379
NAD+	0.784888	2.85672	1.10411e-13	664.112	424.318
N-alpha-acetyl-l-lysine	0.441153	1.56676	6.08099e-08	189.122	378.986
N-arachidonoyl-.gamma.-aminobutyric acid	0.70594	2.87755	2.29548e-08	388.29	103.971
N-arachidonoyl-l-alanine	1.72245	0.24638	0.0620531	374.252	32.043
N-arachidonoyl-l-serine	0.41327	0.595358	0.00492469	360.262	28.124
N-arachidonoyltaurine	0.349522	1.90731	0.00180476	412.248	33.163
Narirutin	0.101893	1.48147	0.00155537	273.073	200.62
Natamycin	0.313687	1.78277	2.37039e-06	648.291	448.519
N-carboxyethyl-.gamma.-aminobutyric acid	0.0551385	1.22101	0.00793223	176.09	258.383
N-desbutylbupivacaine	0.602154	1.07853	0.026215	233.148	467.372
Nefazodone	0.124176	1.71142	0.00577656	470.241	407.683
Neoruscogenin	0.335916	1.32823	0.200869	429.309	33.427
Nevadensin	0.143893	1.08843	0.0421092	345.084	247.547
N-formylmethionine	0.245921	1.70837	0.000431556	176.041	191.003
Ng,ng-dimethyl-l-arginine	0.480165	1.69068	0.0114295	203.149	511.381
N-glycolylneuraminic acid	0.27654	2.15543	2.44843e-05	324.098	388.057
Niclosamide	0.262908	1.92623	0.00105222	155.008	266.217
Nicotinamide adenine dinucleotide (NAD)	0.197793	2.14472	0.00653527	664.11	452.563
Nicotinamide N-oxide	0.242044	1.47537	5.27923e-05	139.048	153.972
Nicotinamide ribotide	0.103736	1.30157	0.164291	335.087	413.593
Nicotinate d-ribonucleotide	0.937905	3.2342	1.44622e-12	211.005	431.436
Nilotinib	0.079046	1.40609	0.00058937	530.193	397.144
N-lauroyl-d-erythro-sphinganine	0.767701	0.780618	0.0017142	484.467	31.097
N-lauroyl-d-erythro-sphingosylphosphorylcholine	0.291737	1.13946	0.073893	647.498	184.06
N-Methyl-1-deoxynojirimycin	0.338053	2.49545	3.33181e-08	142.085	521.58
N-methylaniline	0.213962	2.81057	4.34437e-09	108.079	247.547
N-methyl-l-glutamic acid	0.0572	1.06536	0.696763	116.046	279.002
N-myristoylsphinganine	0.491201	1.00747	0.914975	512.498	31.081
Nname,cis-9,10-Epoxystearic acid	0.0268546	1.23012	0.706536	297.246	36.0495
Nocardamine	0.833184	1.19907	3.14396e-06	599.323	238.439
N-oleoylethanolamine	0.779037	1.45707	5.08765e-05	326.303	33.138
N-oleoyl-l-serine	0.777508	2.9318	1.31936e-08	368.291	119.729
Noratropine	0.626378	3.06008	2.50225e-08	276.141	204.214
Norethindrone 2,3,4-tri-o-acetyl-.beta.-d-glucuronide methyl ester	0.122196	1.31235	0.125886	637.261	239.826
N-palmitoyl-d-sphingosine	0.866317	1.48339	5.15408e-05	256.261	33.09
N-palmitoyltaurine	1.01566	0.928405	0.548221	362.242	41.284
n-Propyl cinnamate	0.046997	1.0382	0.837507	251.134	293.37
N-Stearoylsphingosine (Ceramide C18)	0.271322	0.450012	2.08377e-05	548.533	372.566
N-stearoyltaurine	0.929706	0.847328	0.31842	390.273	34.4975
N-tetracosenoyl-4-sphingenine	0.865855	0.371477	0.000712676	630.604	33.141
O,o,s-triethyl phosphorothioate	0.314539	7.00085	2.18485e-12	199.078	206.372
O-acetyl-l-serine	0.0822949	1.15854	0.72948	130.06	245.584
O-acetylsalicylhydroxamic acid	0.157652	1.91231	0.0168687	196.07	414.024
Octaethylene glycol	0.19365	1.32947	0.00560226	393.2	88.519
Octanoic acid, 2-[[4-chloro-6-[(2,3-dimethylphenyl)amino]-2-pyrimidinyl]thio]-	0.155161	0.852697	0.0263406	430.153	281.471
Octanoic acid, 4-[(1-oxo-7-phenylheptyl)amino]-, (4r)-	0.381445	1.78483	4.42724e-08	142.121	218.748
Octanoylcarnitine	0.150129	1.86598	5.66279e-08	288.214	197.63
Okanin-4'-o-glucoside	0.303224	2.28891	0.000665437	449.124	161.954
Oleana-1,9(11)-dien-28-oic acid, 2-cyano-3,12-dioxo-	0.225245	0.953632	0.714274	490.295	125.999
Oleana-1,9(11)-dien-28-oic acid, 2-cyano-3,12-dioxo-, methyl ester	0.104146	1.15806	0.0353573	446.323	168.945
Oleanonic acid	0.44363	0.756489	0.245196	453.331	25.535
Oligomycin b	0.547534	0.746281	0.000349352	803.495	184.477
Ophiocordin	0.244534	2.04351	0.0035072	549.137	424.043
Orotate	0.154091	1.83982	0.000650952	155.012	222.833
Orotidine	0.0468808	1.27476	3.11884e-05	287.057	300.26
Oroxylin a	0.0347265	1.27437	0.00367943	285.073	292.778
O-toluidine	0.255384	2.24144	1.23815e-05	91.0529	253.276
Oxybutynin	0.354307	3.78067	0.000281844	358.223	143.339
Oxyresveratrol	0.194011	1.65992	3.73984e-09	487.152	296.014
Palmitamide	0.310803	1.4278	0.289402	256.261	601.362
Palmitoyl coa	0.0563298	1.47044	0.0132889	1006.33	334.694
Palmitoyl ethanolamide	0.481894	1.29679	0.177715	300.288	34.334
Pamidronic acid	0.115472	2.05059	0.00176087	236.02	278.352
Pantethine	0.108913	1.68352	0.0281012	593.212	404.558
Pantothenic acid	0.245047	2.64158	4.48789e-07	437.219	268.122
Paxilline	0.91776	0.871548	0.254046	130.064	629.658
Pentaerythritol tetrakis(3,5-di-tert-butyl-4-hydroxyhydrocinnamate)	0.569604	0.375225	0.120606	1175.79	29.168
Pentasaccharides (hex-hex-hex-hex-hex)	0.0212216	1.22128	0.287753	827.249	489.317
Pepstatin a	0.0947965	2.11196	0.00425197	684.469	177.18
Perifosine	0.237305	2.01651	8.7594e-07	484.368	54.687
Perindopril	0.0998971	1.31638	0.00200948	369.246	529.318
Permethrin	0.21197	1.88834	2.76705e-05	391.088	254.161
PGF2a	0.772654	0.785445	0.00701119	353.236	153.652
Phe-met-arg-phe-amide	0.978634	1.84944	8.64169e-11	597.308	239.402
Phenyl phosphate	0.590077	0.967553	0.577304	173.01	460.21
Phenyl salicylate	0.157465	0.832144	0.0405722	215.068	17.218
Phenylacetaldehyde	0.849786	2.29834	1.628e-11	103.053	253.378
Phenylacetylglycine	0.0702127	1.61613	0.00528554	252.091	205.642
Phenylphosphonic acid	0.316518	0.994917	0.921898	158.996	240.359
Phe-pro	0.20291	1.83041	1.64766e-06	263.136	227.386
Phosphatidylcholine 18:0-18:0 / 16:0-20:0	0.0661051	1.16607	0.0158015	774.241	336.952
Phosphocreatine	0.43069	1.52044	1.74761e-09	212.042	431.37
Phosphoenolpyruvate	0.164409	2.00132	1.6292e-06	148.967	454.36
Phosphoglycolic acid	0.381922	0.580157	1.7089e-05	215.043	338.296
Phosphoserine	0.233337	2.10459	7.4538e-05	369.006	495.962
Photinus luciferin	0.110929	1.0026	0.987211	339.019	274.66
Phthalic acid Mono-2-ethylhexyl Ester	0.540736	1.86483	0.00220265	279.156	30.426
Phthalic anhydride	0.483013	0.718748	0.000205378	149.022	330.811
Phyllanthin	0.0634512	1.37697	0.073128	441.237	389.533
Physcion	0.334615	0.818618	0.244586	283.073	88.797
Picroside i	0.0700105	0.96578	0.633967	475.148	7.237
Picrotin	0.201409	1.16972	0.000433101	293.082	385.843
Picrotoxinin	0.178192	2.10846	0.000357503	315.077	395.719
Ponceau 6	0.288849	0.543492	0.371676	217.037	177.926
Poncirin	0.160033	1.66904	0.000211594	617.167	410.923
Porphobilinogen	0.0206105	1.36594	0.0541062	225.091	281.949
Pravastatin	0.203215	2.17235	0.00103313	447.215	414.526
Primaquine	0.336137	1.4709	1.70314e-05	243.167	297.906
Pristimerin	0.696628	0.426831	0.0142325	463.308	22.703
Pro-Ala	0.381405	1.50883	8.48045e-10	187.107	327.216
Pro-Arg	0.257634	2.50571	0.00752266	272.168	397.171
Pro-Asn	0.00149567	1.21517	0.0734728	230.116	412.176
Pro-Asp	0.608396	1.55585	1.07348e-07	231.096	411.217
Pro-gln	0.355408	1.64764	2.88845e-11	244.128	355.419
Pro-Gly-Lys	0.253425	2.36818	4.0246e-08	301.183	437.134
Pro-Gly-Pro	0.151057	1.02221	0.632675	270.145	356.068
Pro-hyp	0.366979	0.588949	0.00219853	229.128	323.124
Pro-lys	0.127744	1.89154	0.0014754	244.161	462.784
Pro-Met	0.169631	2.18855	4.16226e-07	247.107	271.966
Prometryne	0.0854957	1.40138	0.167257	242.12	357.443
Propanoic acid, 2-[[4-[2-[[(cyclohexylamino)carbonyl](4-cyclohexylbutyl)amino]ethyl]phenyl]thio]-2-methyl-	0.0516661	1.0156	0.904161	503.314	556.451
Propanoic acid, 2-[[4-[2-[[[(2,4-difluorophenyl)amino]carbonyl]heptylamino]ethyl]phenyl]thio]-2-methyl-	0.201598	1.77348	1.33868e-05	493.228	423.509
Propaquizafop	0.10158	0.935253	0.789299	444.132	371.432
Propazine	0.616101	0.830806	0.209032	230.139	629.485
Pro-Phe	0.0907342	1.5447	1.0796e-05	245.127	194.386
Propionic acid	0.751264	2.88818	2.1074e-11	73.0302	376.819
Pro-pro	0.326033	1.52116	0.0035203	213.121	407.644
Propylene glycol propyl ether	0.469984	2.29578	3.49615e-06	101.106	209.881
Pro-Ser	0.468647	0.687749	0.63207	203.099	375.443
Prostaglandin a2	0.311537	1.02441	0.925597	333.209	101.172
Prostaglandin B1	0.155141	1.01209	0.946683	337.233	173.351
Prostaglandin D2(PGD2)	0.349235	1.14991	0.0161745	351.225	101.177
Prostaglandin d3	0.586761	3.52065	1.60805e-06	331.203	102.708
Prostaglandin e2 p-benzamidophenyl ester	0.0629044	1.4296	0.0015256	530.291	403.57
Prostaglandin f2.alpha.	0.987161	0.884898	0.0564367	353.236	173.75
Prostaglandin f2.beta.	0.516873	2.80584	5.60174e-06	335.228	118.864
Pro-Thr	0.640983	1.31533	6.03553e-09	217.128	358.599
Protodioscin	0.0304242	1.2734	0.257783	1047.56	168.889
Pro-val	0.323803	6.5655	0.0448643	215.138	280.184
PS(16:0/16:0)	0.296865	0.960186	0.774895	734.486	146.125
Pseudouridine	0.751835	2.07589	1.90906e-13	243.066	237.154
Psychosine	0.94948	1.73796	0.000193837	282.277	67.461
Pyridoxamine	0.173139	1.01717	0.813774	169.095	300.178
Pyroglu-Asp	0.547708	6.22726	5.76333e-10	245.071	281.712
Pyroglu-Cys	0.804575	4.09317	0.223741	233.058	391.215
Pyrrol	0.0472839	1.1331	0.156913	68.0491	300.913
Pyrrolidine	0.0365159	1.21387	0.0072727	72.08	521.116
Pyruvaldehyde	0.607893	2.07865	7.56855e-10	71.0143	365.315
Pyruvate	0.730785	1.83103	0.00274362	87.0096	125.952
Quetiapine	0.0819493	1.0878	0.701054	406.161	381.07
Quinolin-2-ol	0.101555	1.10283	0.169501	144.046	206.441
Quinoline, 4-[3-(2-pyridinyl)-1h-pyrazol-4-yl]-	0.0750246	1.34308	0.0771746	273.107	429.226
Ranaconitine	0.148955	1.39167	3.04402e-06	601.329	353.237
Reserpic acid	0.357189	1.87029	4.88973e-11	401.21	397.119
Resveratrol	0.207163	0.506379	4.59879e-06	267.022	438.581
Rhaponticin	0.0611732	1.25181	0.000254465	421.168	428.38
Ribulose 5-phosphate	0.213695	1.50452	0.0060179	231.025	429.034
Rosuvastatin	0.360845	0.798239	0.0463816	446.131	355.739
Rottlerin	0.190114	0.69254	0.0087834	517.168	300.842
Rubranoside a	0.0992027	1.16394	0.0863491	493.199	86.441
S-(2-boronoethyl)-l-cysteine	0.559685	1.8063	4.46041e-05	176.036	191.957
S-adenosyl-l-homocysteine	0.1997	1.14863	0.497213	385.125	372.741
Saikosaponin a	0.360868	2.69247	1.03954e-07	781.475	220.676
Saikosaponin c	0.162278	1.04849	0.709109	971.523	183.862
Saikosaponin d	0.354453	2.66695	1.7938e-08	781.46	220.732
Salannin	0.998369	2.07285	1.15949e-08	619.288	28.795
Salidroside	0.132797	1.44938	9.62872e-07	299.095	270.55
Salinomycin	0.0514481	1.02529	0.811168	773.491	585.098
Sarafloxacin	0.391387	0.840704	0.296688	386.115	591.702
Sarcosine	0.417546	1.30307	9.52896e-06	88.0411	337.272
Schisandrol a	0.316347	0.429188	1.24531e-07	433.221	196.017
Scytophycin d	0.395216	0.911042	0.177661	844.504	141.107
Sedoheptulose 7-phosphate	0.682175	2.08183	2.40449e-11	289.036	456.686
Seneciphyllin	0.0183744	1.22588	0.044547	334.172	377.248
Ser-Asp	0.312901	2.12856	4.7457e-12	219.066	410.731
Ser-Glu	0.230191	1.45802	0.0273088	235.091	420.045
Ser-Gly-Lys	0.175149	2.11228	0.14326	291.152	433.012
Serotonin	0.181019	1.92135	9.38912e-07	177.02	232.378
Ser-Pro	0.568313	0.762012	3.39063e-05	203.112	363.756
Ser-Thr	0.117424	2.12048	3.73455e-05	205.087	326.668
Silybin	0.211358	0.874618	0.516821	483.105	379.964
S-lactoylglutathione	0.445994	4.38361	2.93651e-11	378.103	443.848
S-methyl-l-cysteine	0.220986	0.951686	0.759479	136.02	626.508
Sofalcone	0.407364	4.56441	6.38034e-11	451.213	256.978
Solamargine	0.668339	0.317486	0.000309301	868.523	161.726
Solasodine	0.29098	1.77237	0.00587694	414.32	175.246
Sorbitol 6-phosphate	0.293065	1.86003	2.40104e-09	261.032	295.637
Soyasapogenol b base + o-hexa-pen	0.186078	0.466584	0.00157391	765.42	211.206
Soyasaponin ii	0.116525	2.19473	1.64081e-06	911.506	379.855
Sparteine	0.614997	3.65277	1.16759e-11	235.213	153.745
Spermine	0.318367	0.555272	0.00370432	203.222	281.249
Sphingomyelin (d18:1/18:0)	0.367251	0.49254	0.00273364	713.586	175.217
Spiculisporic acid	0.222745	1.37785	0.0235411	329.208	29.758
Spirostane + 2o, -2h, o-hex-dhex-dhex	0.298396	6.10589	7.00367e-15	883.475	245.086
Stachydrine	0.190359	1.12317	0.372346	102.054	349.735
Stachyose	0.0817924	1.48006	0.00239964	665.21	499.426
Stearoylcarnitine	0.682397	1.59772	6.405e-07	472.337	165.221
Stylopine	0.422467	2.23054	3.18146e-12	149.058	253.378
Succinate	0.0762357	1.44633	0.0825941	117.02	334.013
Succinimidyl-6-(biotinamido) hexanoate	0.16919	1.99602	0.0024762	455.22	241.985
Sulfabenzamide	0.193303	0.954612	0.49201	299.051	300.727
Sulfallate	0.236143	1.40305	0.0311687	116.052	31.422
Sulfoacetic acid	0.072741	1.3349	0.0132174	138.972	375.841
Suxibuzone	0.0593141	1.04505	0.706543	473.145	6.9335
Tartronate	0.647586	0.412237	0.0149314	119.018	347.809
Taurocholate	0.337029	0.416772	1.0715e-06	514.292	194.35
Taurohyodeoxycholic acid	0.622076	3.1773	0.0406248	538.248	389.055
Taxinine m	0.0488452	1.43791	0.0587929	704.285	393.384
Telmisartan	0.587286	6.40475	1.21018e-07	497.23	103.944
Teniposide	0.0954633	1.08384	0.277382	381.118	8.415
Terfenadine	0.0240467	1.1585	0.188206	472.318	243.694
Tetrabenazine	0.164722	1.79191	2.61928e-06	318.198	437.713
Tetracycline	0.0230914	1.1928	0.0944469	445.15	405.539
Tetraethylene glycol monomethyl ether	0.127308	1.09677	0.514307	209.135	51.1425
Tetraglyme	0.227634	1.02674	0.816858	223.152	46.5355
Tetrahydrogambogic acid	0.0806404	1.43282	0.00213085	631.319	218.983
Thiamine	0.810537	1.03052	0.0469531	265.111	350.372
Thiamine monophosphate	0.207664	1.32519	0.000146127	345.075	485.36
Thiamine pyrophosphate	0.14409	0.928376	0.532386	425.039	486.781
Thiofluor 623	0.141485	2.38688	0.00100973	679.162	466.62
Thr-Asp	0.469611	2.40529	5.37258e-14	233.082	399.935
Threonine	0.219392	1.39212	0.00338923	120.064	353.007
Thr-Glu	0.112461	1.41842	0.0150714	249.107	393.482
Thr-Ile	0.136423	1.18217	0.534542	233.152	33.051
Thr-Pro-Arg	0.695347	2.46102	4.16912e-07	373.216	409.426
Thymidine 5'-diphosphate	0.0349381	1.30355	0.108717	401.01	433.977
Thymidine 5'-triphosphate	0.0564603	1.20102	0.0350104	383.004	431.582
Thymine	0.653549	1.76877	4.85611e-07	127.049	99.536
Tigecycline	0.0802455	1.71733	0.000182471	584.253	407.793
Tiliroside	0.18338	1.96761	0.000642704	595.138	481.242
Tobramycin	0.317549	1.15402	0.616383	468.256	196.89
Tocainide	0.135317	0.888199	0.192807	193.115	273.339
Tokuthion	0.136747	1.67638	0.00104215	344.971	466.06
Trans-3'-hydroxycotinine o-.beta.-d-glucuronide	0.479076	0.426566	0.00115542	367.109	380.585
Trehalose	0.523765	6.57341	2.32597e-11	401.135	356.589
Tri(3-chloropropyl) phosphate	0.0407663	1.21201	0.0564023	251.006	213.773
Triacetic acid lactone	0.154936	1.07041	0.666065	125.025	381.822
Tricoumaroyl spermidine	0.0132725	1.2614	0.0675115	582.273	377.161
Triethyl phosphate	0.0261668	1.13835	0.230289	183.087	207.344
Triethylenetetramine	0.224067	2.77114	2.15139e-05	130.121	250.482
Trilaurin	0.805831	0.485634	0.00414984	656.563	186.264
Trimethylamine	0.466294	1.61549	0.00260136	60.08	263.479
Trimethylamine n-oxide	0.0492466	1.23326	5.02439e-06	76.0744	322.266
Trinexapac-ethyl	0.73129	3.88304	1.4124e-12	275.108	257.373
Trioxsalen	0.148833	0.606248	0.0118256	457.155	293.006
Triphenyl phosphate	0.571587	2.16103	1.15819e-07	251.044	24.061
Tris(1,3-dichloro-2-propyl) phosphate	0.143345	0.754654	0.0028098	434.887	496.894
Trp-Glu-Arg	0.252457	1.58286	2.12969e-08	490.221	434.373
Trp-Pro-Arg	0.143431	1.57352	2.64558e-08	458.233	407.26
Tubacin	0.391854	0.674372	0.0153384	430.157	298.151
Tylosin	0.037718	1.09595	0.635675	916.504	136.618
Tyr-Pro	0.0292335	1.15574	0.300063	345.075	385.97
Tyr-Tyr	0.206247	2.25655	0.0059376	345.13	194.782
UDP-D-Galactose	0.412439	1.83153	3.50264e-07	584.085	434.68
Udp-galactose	0.378106	1.72005	1.83009e-05	565.067	459.388
UDP-N-acetylmuraminate	0.148983	2.32509	1.97643e-05	678.103	401.218
Udp-xylose	0.389084	3.4636	5.10393e-08	535.043	427.882
Ureidoglutaric acid	0.0826069	1.02718	0.761244	191.064	401.626
Uric acid	0.336442	0.605563	7.10469e-06	167.023	319.391
Uridine 5'-diphosphate (UDP)	0.306834	1.65569	4.15923e-05	422.032	434.373
Uridine 5'-diphosphogalactose	0.184651	1.47502	0.0601258	565.053	458.794
Uridine 5'-monophosphate (UMP)	0.310203	1.70803	6.42551e-07	323.031	452.019
Urocanate	0.140817	2.82732	0.0880365	137.036	280.556
Val-His	0.245155	1.77891	3.59798e-10	253.134	413.957
Validamycin a	0.0252133	1.15417	0.25901	336.151	367.931
Valine	0.367448	1.43578	2.50847e-09	116.073	294.26
Vanylglycol	0.106348	1.31928	0.0220966	167.062	220.245
Vitamin c	0.507264	1.47016	3.84327e-08	175.026	305.855
Vitexin 4-o-glucoside	0.1392	1.8217	3.1331e-06	413.069	191.443
Wortmannin	0.164665	1.4578	8.79962e-05	429.155	387.451
Xanthosine	0.195665	1.21362	0.00483895	283.072	215.062
Xanthurenic acid	0.348696	2.35604	3.59016e-07	428.112	215.466
Xylitol	0.296886	1.71689	0.000112198	151.045	103.858
Zafirlukast	0.384093	2.31144	1.8094e-06	576.211	390.684
Zerumbone	0.448093	1.14228	0.0270321	119.085	33.678
