# Supplementary material for: Functional Connectivity Alterations and Molecular Characterization of the Anterior Cingulate Cortex in Tinnitus Pathology without Hearing Loss
Source: Adv Sci (Weinh). 2023 Nov 27;11(3):2304709. doi: 10.1002/advs.202304709 (PMC10797451; doi:10.1002/advs.202304709)
Supplement: Supplementary file 4 — Supplementary Data S3 [file ADVS-11-2304709-s001.xlsx]

## Sheet: sheet1
Protein	Protein Name	Gene Name	Modified peptide	Sequence length	Position in peptide	Mass	ppm	Start	End	AScore	PTMLocation	MotifSequence	Intensity TI-1	Intensity TI-2	Intensity TI-3	Intensity Ctrl-1	Intensity Ctrl-2	Intensity Ctrl-3	Fold change (Tinnitus/Control)	adjusted p value
Q8R2R3	Alpha- and gamma-adaptin-binding protein p34	Aagab	VASAESC(+57.02)HSEQQEPS(+79.97)PTAER	20	15	2278.92	-2.9	197	216	C7:Carbamidomethylation:1000.00;S15:Phosphorylation (STY):22.85	S211	SEQQEPSPTAERT	15122.4	17094.8	16294.8	10891.6	10769.3	12530.1	1.41885	0.00407852
Q3UHJ0	AP2-associated protein kinase 1	Aak1	LIEGLKS(+79.97)PDTSLLLPDLLPMTDPFGSTSDAVIDK	34	7	3677.84	3.5	789	822	S7:Phosphorylation (STY):9.42	S795	LIEGLKSPDTSLL	590.705	434.89	667.656	316.246	291.212	162.714	2.19853	0.0210007
Q3UHJ0	AP2-associated protein kinase 1	Aak1	GGQAVDSGIPLLSVS(+79.97)DPFIPLQVPDAPEK	29	15	3025.5	-8.5	760	788	S15:Phosphorylation (STY):14.04	S774	IPLLSVSDPFIPL	1037.42	1479.43	1143.01	726.077	653.02	851.867	1.64049	0.0306045
Q3UHJ0	AP2-associated protein kinase 1	Aak1	LGGS(+79.97)AESLIPGFQPTQGDAFTTPSFSAGTAEK	32	4	3248.49	3.1	726	757	S4:Phosphorylation (STY):12.33	S729	PEKLGGSAESLIP	12885.4	11583.2	10868.3	7022.92	8447.62	7220.22	1.55733	0.00468727
Q3UHJ0	AP2-associated protein kinase 1	Aak1	VGS(+79.97)LTPPS(+79.97)SPKTQR	14	3	1613.72	17.2	614	627	S3:Phosphorylation (STY):11.10;S8:Phosphorylation (STY):0.00	S616	QGQKVGSLTPPSS	22759.8	22935.3	24771.6	14578.4	15093.3	16249.2	1.53452	0.000543509
Q3UHJ0	AP2-associated protein kinase 1	Aak1	VGS(+79.97)LTPPS(+79.97)SPKTQR	14	8	1613.72	17.2	614	627	S3:Phosphorylation (STY):11.10;S8:Phosphorylation (STY):0.00	S621	GSLTPPSSPKTQR	22759.8	22935.3	24771.6	14578.4	15093.3	16249.2	1.53452	0.000543509
Q3UHJ0	AP2-associated protein kinase 1	Aak1	EQGS(+79.97)SGLGSGSSGGGGSSSGLGSGYIGR	28	4	2481.04	2.2	10	37	S4:Phosphorylation (STY):0.00	S13	SRREQGSSGLGSG		686.564	447.787	1012.39	597.176	246.711	0.916635	0.874107
Q3UHJ0	AP2-associated protein kinase 1	Aak1	EQGSSGLGS(+79.97)GSSGGGGSSSGLGSGYIGR	28	9	2481.04	5.2	10	37	S9:Phosphorylation (STY):0.00	S18	GSSGLGSGSSGGG	3115.65	5238.61	2705.03	5944.68	5507.5	1036.35	0.885556	0.799345
Q3UHJ0	AP2-associated protein kinase 1	Aak1	EQGSSGLGSGS(+79.97)SGGGGSSSGLGSGYIGR	28	11	2481.04	-1.2	10	37	S11:Phosphorylation (STY):0.00	S20	SGLGSGSSGGGGS	3778.77	5238.61	3830.61	5944.68	5507.5	2453.07	0.923967	0.783238
Q3UHJ0	AP2-associated protein kinase 1	Aak1	ILS(+79.97)DVTHSAVFGVPASK	17	3	1806.89	2.4	633	649	S3:Phosphorylation (STY):32.97	S635	GHRRILSDVTHSA	45172.1	48297.8	47257.5	47856	52026.5	54346.4	0.912457	0.0998203
Q3UHJ0	AP2-associated protein kinase 1	Aak1	NS(+79.97)S(+79.97)GSSESSLPNLAR	15	2	1664.64	0.9	934	948	S2:Phosphorylation (STY):12.33;S3:Phosphorylation (STY):14.04	S935	GGHSRNSSGSSES	1780.54	1035.78	206.327	989.412	798.091	708.782	1.21086	0.723489
Q3UHJ0	AP2-associated protein kinase 1	Aak1	NS(+79.97)S(+79.97)GSSESSLPNLAR	15	3	1664.64	0.9	934	948	S2:Phosphorylation (STY):12.33;S3:Phosphorylation (STY):14.04	S936	GHSRNSSGSSESS	1780.54	1035.78	206.327	989.412	798.091	708.782	1.21086	0.723489
Q3UHJ0	AP2-associated protein kinase 1	Aak1	NSSGS(+79.97)S(+79.97)ES(+79.97)SLPNLARSLLLVDQLIDL	26	5	2967.33	5.8	934	959	S5:Phosphorylation (STY):0.00;S6:Phosphorylation (STY):0.00;S8:Phosphorylation (STY):0.00	S938	SRNSSGSSESSLP	549.482	446.509	8222.55	375.637	384.891	513.901	7.23346	0.361964
Q3UHJ0	AP2-associated protein kinase 1	Aak1	NSSGS(+79.97)S(+79.97)ES(+79.97)SLPNLARSLLLVDQLIDL	26	6	2967.33	5.8	934	959	S5:Phosphorylation (STY):0.00;S6:Phosphorylation (STY):0.00;S8:Phosphorylation (STY):0.00	S939	RNSSGSSESSLPN	549.482	446.509	8222.55	375.637	384.891	513.901	7.23346	0.361964
Q3UHJ0	AP2-associated protein kinase 1	Aak1	NSSGS(+79.97)S(+79.97)ES(+79.97)SLPNLARSLLLVDQLIDL	26	8	2967.33	5.8	934	959	S5:Phosphorylation (STY):0.00;S6:Phosphorylation (STY):0.00;S8:Phosphorylation (STY):0.00	S941	SSGSSESSLPNLA	549.482	446.509	8222.55	375.637	384.891	513.901	7.23346	0.361964
Q3UHJ0	AP2-associated protein kinase 1	Aak1	REQGSSGLGSGSS(+79.97)GGGGSSSGLGSGYIGR	29	13	2637.14	-2.5	9	37	S13:Phosphorylation (STY):14.02	S21	GLGSGSSGGGGSS	8586.5	1160.73	650.139	6327.91	1099.47	2363.13	1.06198	0.949638
Q3UHJ0	AP2-associated protein kinase 1	Aak1	REQGSSGLGSGSSGGGGSSS(+79.97)GLGSGYIGR	29	20	2637.14	4.3	9	37	S20:Phosphorylation (STY):0.00	S28	GGGGSSSGLGSGY	409.984	900.179	15394.9	6327.91	22315.4	3016.9	0.527635	0.553824
Q3UHJ0	AP2-associated protein kinase 1	Aak1	S(+79.97)PDTSLLLPDLLPMTDPFGSTSDAVIDK	28	1	3024.43	-1.9	795	822	S1:Phosphorylation (STY):9.42	S795	LIEGLKSPDTSLL	760.818	288.558	648.959	1129.9	1114.03	586.967	0.599928	0.173562
Q3UHJ0	AP2-associated protein kinase 1	Aak1	S(+79.97)TQLLQAAAAEASLNK	16	1	1694.82	1.1	650	665	S1:Phosphorylation (STY):0.00	S650	GVPASKSTQLLQA	573.837	13915.3	21531.7	7191.43	7892.76	3660.64	1.92164	0.409895
Q3UHJ0	AP2-associated protein kinase 1	Aak1	SPDTS(+79.97)LLLPDLLPMTDPFGSTSDAVIDK	28	5	3024.43	1.6	795	822	S5:Phosphorylation (STY):0.00	S799	LKSPDTSLLLPDL	1319.81	79.7401	648.959	1129.9	1114.03	586.967	0.723624	0.550279
Q3UHJ0	AP2-associated protein kinase 1	Aak1	ST(+79.97)QLLQAAAAEASLNK	16	2	1694.82	0.8	650	665	T2:Phosphorylation (STY):0.00	T651	VPASKSTQLLQAA	573.837	1166.56	336.962	471.629	2719.87	9009.07	0.170267	0.258941
Q3UHJ0	AP2-associated protein kinase 1	Aak1	T(+79.97)DSLTGEDSLLDC(+57.02)SLLSNPTAGLLEEFAPIALSAPTHK	38	1	4062.94	-1	854	891	T1:Phosphorylation (STY):6.59;C13:Carbamidomethylation:1000.00	T854	SVTSNRTDSLTGE	15073.2	6299.67	10141.1	4373.46	4078.75	138.522	3.66837	0.0569546
Q3UHJ0	AP2-associated protein kinase 1	Aak1	TDS(+79.97)LTGEDSLLDC(+57.02)SLLSNPTAGLLEEFAPIALSAPTHK	38	3	4062.94	-1.1	854	891	S3:Phosphorylation (STY):0.00;C13:Carbamidomethylation:1000.00	S856	TSNRTDSLTGEDS	15073.2	6299.67	10141.1	4373.46	4078.75	170.261	3.65487	0.0569002
Q3UHJ0	AP2-associated protein kinase 1	Aak1	VGS(+79.97)LTPPSS(+79.97)PK	11	3	1228.51	-3.9	614	624	S3:Phosphorylation (STY):0.00;S9:Phosphorylation (STY):0.00	S616	QGQKVGSLTPPSS	13614.5	67469.8	70572.2	30559.5	60030.7	110301	0.754918	0.610311
Q3UHJ0	AP2-associated protein kinase 1	Aak1	VGS(+79.97)LTPPSS(+79.97)PK	11	9	1228.51	-3.9	614	624	S3:Phosphorylation (STY):0.00;S9:Phosphorylation (STY):0.00	S622	SLTPPSSPKTQRA	13614.5	67469.8	70572.2	30559.5	60030.7	110301	0.754918	0.610311
Q3UHJ0	AP2-associated protein kinase 1	Aak1	VGS(+79.97)LTPPSSPK	11	3	1148.55	-4.6	614	624	S3:Phosphorylation (STY):0.00	S616	QGQKVGSLTPPSS	304857	341379	322689	329319	312442	272726	1.05953	0.411563
Q3UHJ0	AP2-associated protein kinase 1	Aak1	VGSLT(+79.97)PPSS(+79.97)PK	11	5	1228.51	-2.8	614	624	T5:Phosphorylation (STY):28.36;S9:Phosphorylation (STY):20.92	T618	QKVGSLTPPSSPK	4606.37	188.086	45947.2	52976.4	40343.1	110301	0.249197	0.121493
Q3UHJ0	AP2-associated protein kinase 1	Aak1	VGSLT(+79.97)PPSS(+79.97)PK	11	9	1228.51	-2.8	614	624	T5:Phosphorylation (STY):28.36;S9:Phosphorylation (STY):20.92	S622	SLTPPSSPKTQRA	4606.37	188.086	45947.2	52976.4	40343.1	110301	0.249197	0.121493
Q3UHJ0	AP2-associated protein kinase 1	Aak1	VGSLT(+79.97)PPSSPK	11	5	1148.55	-1.9	614	624	T5:Phosphorylation (STY):32.97	T618	QKVGSLTPPSSPK	304857	341379	322689	329319	312442	272726	1.05953	0.411563
Q3UHJ0	AP2-associated protein kinase 1	Aak1	VQT(+79.97)TPPPTIQGQK	13	3	1473.72	1.9	601	613	T3:Phosphorylation (STY):7.65	T603	QQPKVQTTPPPTI	9810.28	7074.23	4284.19	37955.6	120.755	575.5	0.547676	0.668657
Q3UHJ0	AP2-associated protein kinase 1	Aak1	VQTT(+79.97)PPPTIQGQK	13	4	1473.72	-1.1	601	613	T4:Phosphorylation (STY):21.94	T604	QPKVQTTPPPTIQ	9810.28	5444.04	4284.19	37955.6	21062.5	15817.8	0.261085	0.0554492
Q3THG9	Alanyl-tRNA editing protein Aarsd1	Aarsd1	ELS(+79.97)LDDPEVEQVR	13	3	1607.71	5.4	172	184		S174	VSVRELSLDDPEV	2274.49	1809.34	1794.75	1535.97	687.437	137.485	2.48998	0.0547665
Q3THG9	Alanyl-tRNA editing protein Aarsd1	Aarsd1	GAQADHFTESPLS(+79.97)PGSQVQVR	21	13	2290.04	-4	76	96	S13:Phosphorylation (STY):28.36	S88	FTESPLSPGSQVQ	33186.7	44844	46078.8	43195.1	27427.5	18055.3	1.39955	0.232748
Q3THG9	Alanyl-tRNA editing protein Aarsd1	Aarsd1	RAEAQALLQDYVSTQS(+79.97)AEE	19	16	2187.97	1.9	394	412	S16:Phosphorylation (STY):22.85	S409	DYVSTQSAEE___	5948.12	3556.94	4161.31	3678.38	6770.3	7693.61	0.753289	0.349808
Q80YE4	Serine/threonine-protein kinase LMTK1	Aatk	LQELC(+57.02)APDS(+79.97)SPPGVVPVLSAHSPSVGSEYFIR	32	9	3474.65	-0.1	507	538	C5:Carbamidomethylation:1000.00;S9:Phosphorylation (STY):0.00	S515	ELCAPDSSPPGVV	10559.9	8828.42	10116.2	4870.15	5793.69	5422.66	1.83411	0.00156696
Q80YE4	Serine/threonine-protein kinase LMTK1	Aatk	LQELC(+57.02)APDSS(+79.97)PPGVVPVLSAHSPSVGSEYFIR	32	10	3474.65	0	507	538	C5:Carbamidomethylation:1000.00;S10:Phosphorylation (STY):7.21	S516	LCAPDSSPPGVVP	10559.9	8828.42	10973	4870.15	5793.69	6728.6	1.74566	0.00699786
Q80YE4	Serine/threonine-protein kinase LMTK1	Aatk	AGHS(+79.97)PDSSAPEPGSR	15	4	1530.61	-1.5	1274	1288	S4:Phosphorylation (STY):49.79	S1277	PLRAGHSPDSSAP	593.696	416.379	704.995	193.067	751.1	955.518	0.902818	0.812456
Q80YE4	Serine/threonine-protein kinase LMTK1	Aatk	AS(+79.97)PEVGHLLSQEDPR	15	2	1713.77	1.1	717	731	S2:Phosphorylation (STY):32.94	S718	EQTPRASPEVGHL	1774.17	716.182	1450.76	3076.56	101.21	4970.35	0.483684	0.388622
Q80YE4	Serine/threonine-protein kinase LMTK1	Aatk	AVDSGYDTENYES(+79.97)PEFVLK	19	13	2241.94	7.5	938	956	S13:Phosphorylation (STY):20.41	S950	DTENYESPEFVLK	4585.17	8357.13	6468.88	5107.03	7178.3	6963.83	1.00842	0.96817
Q80YE4	Serine/threonine-protein kinase LMTK1	Aatk	EQDLRS(+79.97)PPS(+79.97)PGHQSVQAFPR	20	6	2392.04	-2.7	1027	1046	S6:Phosphorylation (STY):40.94;S9:Phosphorylation (STY):38.32	S1032	KEQDLRSPPSPGH	4942.76	8294.06	12091.2	8694.01	10250.8	10771.6	0.852326	0.534909
Q80YE4	Serine/threonine-protein kinase LMTK1	Aatk	EQDLRS(+79.97)PPS(+79.97)PGHQSVQAFPR	20	9	2392.04	-2.7	1027	1046	S6:Phosphorylation (STY):40.94;S9:Phosphorylation (STY):38.32	S1035	DLRSPPSPGHQSV	4942.76	8294.06	12091.2	8694.01	10250.8	10771.6	0.852326	0.534909
Q80YE4	Serine/threonine-protein kinase LMTK1	Aatk	S(+79.97)PPSPGHQSVQAFPR	15	1	1670.76	-7.1	1032	1046	S1:Phosphorylation (STY):9.42	S1032	KEQDLRSPPSPGH	6337.31	5130.41	7632.35	6848.36	5262.88	6326.71	1.03591	0.810109
Q80YE4	Serine/threonine-protein kinase LMTK1	Aatk	SPPS(+79.97)PGHQSVQAFPR	15	4	1670.76	-6	1032	1046	S4:Phosphorylation (STY):14.84	S1035	DLRSPPSPGHQSV	18579.1	18874.6	14960.6	16403.6	9858.34	13415.2	1.32102	0.13504
Q80YE4	Serine/threonine-protein kinase LMTK1	Aatk	WEAGC(+57.02)GAEEYPPSGAASS(+79.97)PGSAAR	24	18	2443.97	1.2	483	506	C5:Carbamidomethylation:1000.00;S18:Phosphorylation (STY):11.06	S500	PSGAASSPGSAAR	925.366	1668.27	1360.74	413.607	563.749	1117.44	1.88772	0.110838
P41234	ATP-binding cassette sub-family A member 2	Abca2	ALVADEPEDLDT(+79.97)EDEGLISFEEER	24	12	2800.19	-3.6	2400	2423	T12:Phosphorylation (STY):20.76	T2411	EPEDLDTEDEGLI	268.516	204.599	1485.26	681.12	676.068	403.423	1.11233	0.884682
P41234	ATP-binding cassette sub-family A member 2	Abca2	ALVADEPEDLDTEDEGLIS(+79.97)FEEER	24	19	2800.19	-5	2400	2423	S19:Phosphorylation (STY):26.08	S2418	EDEGLISFEEERA	268.516	1382.42	36.8541	681.12	676.068	403.423	0.958636	0.957225
P41234	ATP-binding cassette sub-family A member 2	Abca2	QPAEPGTSQEPGLASS(+79.97)PSGC(+57.02)PR	22	16	2288.97	-1.8	1223	1244	S16:Phosphorylation (STY):0.00;C20:Carbamidomethylation:1000.00	S1238	EPGLASSPSGCPR	5379.46	404.757	3112.68	2022.43	1910.96	3413.47	1.21098	0.750547
Q91V24	ATP-binding cassette sub-family A member 7	Abca7	DQGEEEES(+79.97)SRQEAEEEEVSKPGR	23	8	2713.1	-2	2117	2139	S8:Phosphorylation (STY):7.65	S2124	QGEEEESSRQEAE	4291.03	3149.86	3808.15	4218.22	2017.25	4487.92	1.04902	0.846666
Q91V24	ATP-binding cassette sub-family A member 7	Abca7	DQGEEEESS(+79.97)RQEAEEEEVSKPGR	23	9	2713.1	-0.8	2117	2139	S9:Phosphorylation (STY):14.02	S2125	GEEEESSRQEAEE	471.098	3149.86	1675.57	5413.21	596.316	4487.92	0.504554	0.357007
Q9QY30	Bile salt export pump	Abcb11	V(+42.01)VSSIAMS(+79.97)ATAVGR	14	8	1469.69	-14.2	1020	1033	V1:Acetylation (N-term):1000.00;S8:Phosphorylation (STY):10.19	S1027	VSSIAMSATAVGR	12.542	59.7763		44.2009	143.506		0.385271	0.404133
P21447	ATP-dependent translocase ABCB1	Abcb1a	S(+79.97)IC(+57.02)GPHDQDR	10	1	1263.47	0.1	667	676	C3:Carbamidomethylation:1000.00	S667	RRSTRKSICGPHD	15918.4	31862.1	23057.5	10929.3	17121.7	20154.4	1.4695	0.231361
P21447	ATP-dependent translocase ABCB1	Abcb1a	S(+79.97)IC(+57.02)GPHDQDRK	11	1	1391.57	-2.2	667	677	C3:Carbamidomethylation:1000.00	S667	RRSTRKSICGPHD	3945.21	9386.28	4165.45	2306.62	1255.25	2025.85	3.13132	0.0928108
Q61102	Iron-sulfur clusters transporter ABCB7, mitochondrial	Abcb7	EGLKDVDT(+79.97)RKIIK	13	8	1593.85	-0.3	110	122		T117	GLKDVDTRKIIKA	250.933	124.604	101.513		529.666	1283.14	0.175437	0.0801718
E9Q236	ATP-binding cassette sub-family C member 4	Abcc4	TFSEASIWSQQSSRPS(+79.97)LK	18	16	2117.98	-1.9	653	670	S16:Phosphorylation (STY):20.17	S668	QQSSRPSLKDGAP	4096.72	4001.7	3813.42	2862.59	2249.12	2133.71	1.64405	0.00296779
E9Q236	ATP-binding cassette sub-family C member 4	Abcc4	RTFSEASIWSQQSSRPS(+79.97)LK	19	17	2274.08	-0.9	652	670	S17:Phosphorylation (STY):8.26	S668	QQSSRPSLKDGAP	764.226	610.105	465.906	614.191	1595.07	289.313	0.736516	0.614006
Q9R1X5	ATP-binding cassette sub-family C member 5	Abcc5	NATLAWDSSHSS(+79.97)IQNSPK	18	12	2021.88	3.8	494	511	S12:Phosphorylation (STY):8.26	S505	WDSSHSSIQNSPK	5613.85	6374.05	5447.32	4709.91	4790.94	4785.83	1.22038	0.0215039
Q9R1X5	ATP-binding cassette sub-family C member 5	Abcc5	NATLAWDSSHSSIQNS(+79.97)PK	18	16	2021.88	1.9	494	511	S16:Phosphorylation (STY):28.70	S509	HSSIQNSPKLTPK	5613.85	6374.05	5447.32	4709.91	4790.94	4785.83	1.22038	0.0215039
P61222	ATP-binding cassette sub-family E member 1	Abce1	FRDAS(+79.97)LVFK	9	5	1161.56	-2.5	324	332		S328	LRFRDASLVFKVA	1935.13	1622.25	1703.63	1783.43	1618.9	1532.92	1.06601	0.413487
Q6P542	ATP-binding cassette sub-family F member 1	Abcf1	A(+42.01)T(+79.97)GAAAAEAK	10	2	981.417	-6.6	413	422		T414	YEELRATGAAAAE	784.181	1126.52	1103.14	2913.89	1601.07	1702.39	0.484747	0.0704881
Q6P542	ATP-binding cassette sub-family F member 1	Abcf1	GGNVFEALIQDDS(+79.97)EEEEEEEENR	23	13	2746.08	1.4	126	148		S138	ALIQDDSEEEEEE	29942	19035.7	13207.9	21986.6	22695.7	23636	0.910233	0.699528
Q6P542	ATP-binding cassette sub-family F member 1	Abcf1	QLSVPAS(+79.97)DEEDEVPAPIPR	19	7	2127.97	0.7	101	119	S7:Phosphorylation (STY):67.69	S107	QLSVPASDEEDEV	16243.1	18143.7	8774.14	20588.6	20973	20804.3	0.69206	0.088917
Q6P542	ATP-binding cassette sub-family F member 1	Abcf1	SKPAAADS(+79.97)EGEEEEEDTAK	19	8	2071.81	-2.6	187	205	S8:Phosphorylation (STY):61.68	S194	KPAAADSEGEEEE	131947	124021	92940.7	87750.4	101336	100845	1.20342	0.196752
Q9Z1Q2	Phosphatidylserine lipase ABHD16A	Abhd16a	AASSVPETPT(+79.97)AVPAASSSSWDTYYQPR	27	10	2905.28	-1.5	25	51	T10:Phosphorylation (STY):0.00	T34	SVPETPTAVPAAS	1674.25	1749.41	780.94	4554.32	2498.27	4295.36	0.370516	0.0294114
Q9Z1Q2	Phosphatidylserine lipase ABHD16A	Abhd16a	AASSVPET(+79.97)PTAVPAASSSSWDTYYQPR	27	8	2905.28	2.8	25	51	T8:Phosphorylation (STY):9.40	T32	ASSVPETPTAVPA	1674.25	1749.41	1279.57	917.386	734.742	1072.43	1.72624	0.0197595
Q8R2Y0	Monoacylglycerol lipase ABHD6	Abhd6	SS(+79.97)LDDLSIVGQVK	13	2	1439.69	-0.2	114	126	S2:Phosphorylation (STY):0.00	S115	EGTTRSSLDDLSI	507.221	273.865	542.473	656.027	521.642	588.003	0.749606	0.187385
Q8CBW3	Abl interactor 1	Abi1	MES(+79.97)SINHISQTVDIHK	16	3	1917.87	-6.5	86	101	S3:Phosphorylation (STY):13.99	S88	QLRRMESSINHIS	1142.1	1418.24	1197.95	1071.64	830.216	697.655	1.44577	0.0490306
Q8CBW3	Abl interactor 1	Abi1	HNS(+79.97)TTSSTSSGGYR	14	3	1520.59	-1.6	294	307	S3:Phosphorylation (STY):30.46	S296	QISRHNSTTSSTS	25982.4	15216.2	55886.8	13711.6	33642.9	40003.5	1.11135	0.834198
Q8CBW3	Abl interactor 1	Abi1	LHVGNIS(+79.97)PTC(+57.02)TNQELR	16	7								1901.94	3578.88	2466.22	3026.65	3065.07	2919.22	0.881931	0.512982
Q8CBW3	Abl interactor 1	Abi1	TNPPTQKPPS(+79.97)PPVSGR	16	10	1738.84	-0.1	174	189	S10:Phosphorylation (STY):32.11	S183	PTQKPPSPPVSGR	167843	260118	168584	173748	236546	203151	0.972448	0.881937
P62484	Abl interactor 2	Abi2	HTPPTIGGS(+79.97)LPYR	13	9	1474.7	-2.8	293	305	S9:Phosphorylation (STY):6.65	S301	PPTIGGSLPYRRP	22454.8	27312.3	28389.5	66041	51010	45336.6	0.481296	0.0120709
P62484	Abl interactor 2	Abi2	HTPPT(+79.97)IGGSLPYR	13	5	1474.7	-0.6	293	305	T5:Phosphorylation (STY):2.76	T297	SRHTPPTIGGSLP	26817.7	27312.3	5888.47	66041	63133.3	59087.6	0.318803	0.00433457
P62484	Abl interactor 2	Abi2	TTPPTQKPPS(+79.97)PPMSGK	16	10	1729.81	4	168	183	S10:Phosphorylation (STY):52.68	S177	PTQKPPSPPMSGK	204842	184132	195235	301703	276658	307686	0.659343	0.000858853
P62484	Abl interactor 2	Abi2	HT(+79.97)PPTIGGSLPYR	13	2	1474.7	-2	293	305	T2:Phosphorylation (STY):43.31	T294	RPASRHTPPTIGG	22454.8	12676.5	28389.5	15224.9	51010	45336.6	0.569328	0.253267
P62484	Abl interactor 2	Abi2	TTPPT(+79.97)QKPPSPPM(+15.99)SGK	16	5	1745.81	-2.8	168	183	T5:Phosphorylation (STY):0.00;M13:Oxidation (M):1000.00	T172	PRTTPPTQKPPSP	27759.5	22116.5	16931.7	9320.51	17789.9	20424.8	1.40544	0.233556
P62484	Abl interactor 2	Abi2	TTPPTQKPPS(+79.97)PPM(+15.99)SGK	16	10	1745.81	-2.8	168	183	S10:Phosphorylation (STY):10.19;M13:Oxidation (M):1000.00	S177	PTQKPPSPPMSGK	27759.5	22116.5	22500.3	9320.51	17789.9	20424.8	1.52258	0.0956039
P62484	Abl interactor 2	Abi2	TYSSS(+79.97)GSSGGSHPSSR	16	5	1619.62	-7.9	234	249	S5:Phosphorylation (STY):0.00	S238	NRTYSSSGSSGGS	1281.45		163.002	826.328	969.198	891.432	0.806367	0.70754
P62484	Abl interactor 2	Abi2	TYSSSGSSGGS(+79.97)HPSSR	16	11	1619.62	-6.2	234	249	S11:Phosphorylation (STY):2.76	S244	SGSSGGSHPSSRS	723.157		64.0164	826.328	969.198	120.014	0.616411	0.599543
Q8BYZ1	ABI gene family member 3	Abi3	LSAASSASSLASAGS(+79.97)AEGASGIPQSK	26	15	2371.09	1.7	205	230	S15:Phosphorylation (STY):0.00	S219	SLASAGSAEGASG	4977.42	3132.49	2553.51	3153.52	1190.13	3185.4	1.4163	0.348469
Q4JIM5	Tyrosine-protein kinase ABL2	Abl2	VPVLIS(+79.97)PTLK	10	6	1145.65	-4.4	931	940	S6:Phosphorylation (STY):11.10	S936	KVPVLISPTLKHT	8728.92	8237.2	7633.72	6869.65	6409.93	6188.42	1.2636	0.0103166
Q4JIM5	Tyrosine-protein kinase ABL2	Abl2	TGGS(+79.97)SPEVLHRPFGC(+57.02)DAESQALNEAIR	27	4	2977.34	2.2	68	94	S4:Phosphorylation (STY):7.77;C15:Carbamidomethylation:1000.00	S71	GDKTGGSSPEVLH	10437.8	968.894	4913.61	8110.76	8760.26	7567.08	0.667824	0.383588
Q4JIM5	Tyrosine-protein kinase ABL2	Abl2	VPVLISPT(+79.97)LK	10	8	1145.65	-4.3	931	940	T8:Phosphorylation (STY):0.00	T938	PVLISPTLKHTPA	8728.92	9850.16	7633.72	6869.65	6409.93	1105.4	1.82223	0.114211
Q8K4G5	Actin-binding LIM protein 1	Ablim1	DC(+57.02)LC(+57.02)QLC(+57.02)AQPMSSS(+79.97)PK	16	14	1960.76	3.1	203	218	C2:Carbamidomethylation:1000.00;C4:Carbamidomethylation:1000.00;C7:Carbamidomethylation:1000.00;S14:Phosphorylation (STY):8.14	S216	AQPMSSSPKEASC	5822.22	11162.8	11817.4	16913.2	15385.3	18236.8	0.569947	0.0248946
Q8K4G5	Actin-binding LIM protein 1	Ablim1	GVS(+79.97)MPNMLEPK	11	3	1281.55	-3.1	787	797		S789	RMDRGVSMPNMLE	2323.93	2788.21	2148.73	3089.14	3995.47	3865.29	0.663099	0.0226855
Q8K4G5	Actin-binding LIM protein 1	Ablim1	YDS(+79.97)PLHSASHAPSSK	15	3	1662.7	0.2	721	735	S3:Phosphorylation (STY):7.32	S723	LASRYDSPLHSAS	25885	20622.4	18235.5	14767	12693.9	15330.4	1.51299	0.0379584
Q8K4G5	Actin-binding LIM protein 1	Ablim1	RS(+79.97)SGREEDEEELLR	14	2	1783.77	-4.2	669	682	S2:Phosphorylation (STY):0.00	S670	TDPRRRSSGREED	21011.3	18228.4	17990.4	472.509	21445.6	22014.2	1.30269	0.569061
Q8K4G5	Actin-binding LIM protein 1	Ablim1	RS(+79.97)SGREEDEEELLRR	15	2	1939.87	-1.2	669	683	S2:Phosphorylation (STY):0.00	S670	TDPRRRSSGREED	2389.46	9550.29	8269.75	10913.1	9823.59	9395.3	0.670699	0.215598
Q8K4G5	Actin-binding LIM protein 1	Ablim1	RSS(+79.97)GREEDEEELLR	14	3	1783.77	-4.2	669	682	S3:Phosphorylation (STY):0.00	S671	DPRRRSSGREEDE	6935.76	3240.36	36064.8	36497.1	42117.4	41220.5	0.385872	0.0802023
Q8K4G5	Actin-binding LIM protein 1	Ablim1	RSS(+79.97)GREEDEEELLRR	15	3	1939.87	-3.6	669	683	S3:Phosphorylation (STY):0.00	S671	DPRRRSSGREEDE	1282.74	18325.4	16160.8	20234	14004.2	9054.14	0.826219	0.709072
Q8K4G5	Actin-binding LIM protein 1	Ablim1	S(+79.97)PQHFHRPELLSPGVHR	17	1	2073.01	-2.3	517	533	S1:Phosphorylation (STY):48.34	S517	TPTTSRSPQHFHR	1669.77	2409.32	2542.18	842.273	10471.3	8229.62	0.338802	0.214413
Q8K4G5	Actin-binding LIM protein 1	Ablim1	S(+79.97)SGREEDEEELLR	13	1	1627.67	2.4	670	682	S1:Phosphorylation (STY):17.01	S670	TDPRRRSSGREED	2694.59	3677.69	4862	4806.73	11820.7	14601.9	0.359735	0.0890247
Q8K4G5	Actin-binding LIM protein 1	Ablim1	SS(+79.97)GREEDEEELLR	13	2	1627.67	-7.4	670	682	S2:Phosphorylation (STY):0.00	S671	DPRRRSSGREEDE	316.893	881.834	1498.71	1443.84	1830.97	1438.85	0.57226	0.139512
Q8K4G5	Actin-binding LIM protein 1	Ablim1	T(+79.97)SSESIYSRPGSSIPGSPGHTIYAK	25	1	2658.23	1	395	419	T1:Phosphorylation (STY):0.00	T395	PRQPTRTSSESIY	27098.8	17602.8	3230.08	45267.7	3478.11	4378.24	0.902259	0.916092
Q8K4G5	Actin-binding LIM protein 1	Ablim1	TLS(+79.97)PTPSAEGYQDVR	15	3	1699.75	2.5	473	487	S3:Phosphorylation (STY):25.86	S475	ESPRTLSPTPSAE	27700.1	26567.6	13383.8	23735.8	8825.68	3581.48	1.87177	0.238468
Q8K4G5	Actin-binding LIM protein 1	Ablim1	TS(+79.97)SESIYSRPGSSIPGSPGHTIYAK	25	2	2658.23	-1.8	395	419	S2:Phosphorylation (STY):0.00	S396	RQPTRTSSESIYS	128408	94101	95434.5	172177	111489	100766	0.827047	0.423786
Q8K4G5	Actin-binding LIM protein 1	Ablim1	TSS(+79.97)LPGYGK	9	3	988.427	-5.8	736	744	S3:Phosphorylation (STY):10.11	S738	PSSKTSSLPGYGK	6435.32	1724.3	993.492	1250.09	832.113	908.167	3.06087	0.295914
Q8K4G5	Actin-binding LIM protein 1	Ablim1	TSSESIYSRPGSSIPGS(+79.97)PGHTIYAK	25	17	2658.23	-9	395	419	S17:Phosphorylation (STY):8.26	S411	GSSIPGSPGHTIY	2242.38	65855.7	64099.8	122393	70680.6	62021.6	0.518229	0.219377
Q8BL65	Actin-binding LIM protein 2	Ablim2	S(+79.97)PQHYSRPGSESGR	14	1	1623.68	-6.6	383	396	S1:Phosphorylation (STY):61.69	S383	YTPTSRSPQHYSR	15916.5	16813.4	19513.2	14296	9067.6	9838.33	1.57349	0.0315017
Q8BL65	Actin-binding LIM protein 2	Ablim2	RLDVEDS(+79.97)SFDQDSR	14	7	1747.7	-0.8	446	459	S7:Phosphorylation (STY):0.00	S452	RLDVEDSSFDQDS	5637.5	5857.14	5390.56	5783.08	5251.14	5207.64	1.03961	0.401834
Q8BL65	Actin-binding LIM protein 2	Ablim2	T(+79.97)NSPDLDSQSLSLSSGTDQEPLQR	24	1	2654.17	-0.7	475	498	T1:Phosphorylation (STY):0.00	T475	GDADTRTNSPDLD	17419	26604.8	26449.2	30317.3	27860.3	25224.9	0.844976	0.270534
Q8BL65	Actin-binding LIM protein 2	Ablim2	TNS(+79.97)PDLDSQSLSLSSGTDQEPLQR	24	3	2654.17	1.8	475	498	S3:Phosphorylation (STY):9.40	S477	ADTRTNSPDLDSQ	17920.9	27039.2	31834.5	31822.4	28116.3	25615	0.89762	0.548543
Q8BL65	Actin-binding LIM protein 2	Ablim2	TNSPDLDS(+79.97)QSLSLSSGTDQEPLQR	24	8	2654.17	-4.4	475	498	S8:Phosphorylation (STY):8.22	S482	NSPDLDSQSLSLS	3710.42	2729.91	4131.14	1556.13	668.406	2809.39	2.10005	0.0688734
Q8BL65	Actin-binding LIM protein 2	Ablim2	TNSPDLDSQSLS(+79.97)LSSGTDQEPLQR	24	12	2654.17	-13.7	475	498	S12:Phosphorylation (STY):0.00	S486	LDSQSLSLSSGTD	434.703	316.903	4376.61	397.678	415.449	303.046	4.59446	0.372983
Q8BL65	Actin-binding LIM protein 2	Ablim2	TS(+79.97)S(+79.97)PSS(+79.97)AGSVSLGHYTPTSR	20	2	2217.84	2.1	363	382	S2:Phosphorylation (STY):0.00;S3:Phosphorylation (STY):0.00;S6:Phosphorylation (STY):5.81	S364	YKQCRTSSPSSAG	3128.76	1026.3	553.235	12141.4	2074.87	7550.01	0.216311	0.132417
Q8BL65	Actin-binding LIM protein 2	Ablim2	TS(+79.97)S(+79.97)PSS(+79.97)AGSVSLGHYTPTSR	20	3	2217.84	2.1	363	382	S2:Phosphorylation (STY):0.00;S3:Phosphorylation (STY):0.00;S6:Phosphorylation (STY):5.81	S365	KQCRTSSPSSAGS	3128.76	1026.3	553.235	12141.4	2074.87	7550.01	0.216311	0.132417
Q8BL65	Actin-binding LIM protein 2	Ablim2	TS(+79.97)S(+79.97)PSS(+79.97)AGSVSLGHYTPTSR	20	6	2217.84	2.1	363	382	S2:Phosphorylation (STY):0.00;S3:Phosphorylation (STY):0.00;S6:Phosphorylation (STY):5.81	S368	RTSSPSSAGSVSL	3128.76	1026.3	553.235	12141.4	2074.87	7550.01	0.216311	0.132417
Q8BL65	Actin-binding LIM protein 2	Ablim2	TS(+79.97)S(+79.97)PSSAGSVSLGHYTPTSR	20	2	2137.87	-4.1	363	382	S2:Phosphorylation (STY):0.00;S3:Phosphorylation (STY):0.00	S364	YKQCRTSSPSSAG	21179.1	18897.3	17416.7	28831.9	21584.1	15075.8	0.877865	0.55288
Q8BL65	Actin-binding LIM protein 2	Ablim2	TS(+79.97)S(+79.97)PSSAGSVSLGHYTPTSR	20	3	2137.87	-4.1	363	382	S2:Phosphorylation (STY):0.00;S3:Phosphorylation (STY):0.00	S365	KQCRTSSPSSAGS	21179.1	18897.3	17416.7	28831.9	21584.1	15075.8	0.877865	0.55288
Q8BL65	Actin-binding LIM protein 2	Ablim2	TSS(+79.97)PS(+79.97)SAGSVSLGHYTPTSR	20	3	2137.87	3.5	363	382	S3:Phosphorylation (STY):0.00;S5:Phosphorylation (STY):0.00	S365	KQCRTSSPSSAGS	12417.3	17820.4	314.878	18324.3	14542.4	16247	0.622079	0.307075
Q8BL65	Actin-binding LIM protein 2	Ablim2	TSS(+79.97)PS(+79.97)SAGSVSLGHYTPTSR	20	5	2137.87	3.5	363	382	S3:Phosphorylation (STY):0.00;S5:Phosphorylation (STY):0.00	S367	CRTSSPSSAGSVS	12417.3	17820.4	314.878	18324.3	14542.4	16247	0.622079	0.307075
Q8BL65	Actin-binding LIM protein 2	Ablim2	TSS(+79.97)PSS(+79.97)AGSVSLGHYTPTSR	20	3	2137.87	-3.3	363	382	S3:Phosphorylation (STY):0.00;S6:Phosphorylation (STY):0.00	S365	KQCRTSSPSSAGS	8554.63	16055.8	1033.67	10665.2	11360.4	8842.68	0.830758	0.712535
Q8BL65	Actin-binding LIM protein 2	Ablim2	TSS(+79.97)PSS(+79.97)AGSVSLGHYTPTSR	20	6	2137.87	-3.3	363	382	S3:Phosphorylation (STY):0.00;S6:Phosphorylation (STY):0.00	S368	RTSSPSSAGSVSL	8554.63	16055.8	1033.67	10665.2	11360.4	8842.68	0.830758	0.712535
Q8BL65	Actin-binding LIM protein 2	Ablim2	TSS(+79.97)PSSAGSVSLGHYTPTSR	20	3	2057.91	0.4	363	382	S3:Phosphorylation (STY):9.34	S365	KQCRTSSPSSAGS	52474.9	56152.9	63034.1	79925.2	65830.3	61131.7	0.829736	0.142295
Q8BL65	Actin-binding LIM protein 2	Ablim2	TSSESIVSVPASSTSGS(+79.97)PSR	20	17	2001.89	1.3	278	297	S17:Phosphorylation (STY):4.64	S294	ASSTSGSPSRVIY	1474.63	1394.95	586.64	315.634	4456.74	7382.92	0.284338	0.233819
Q8BL65	Actin-binding LIM protein 2	Ablim2	TSSPS(+79.97)S(+79.97)AGSVSLGHYTPTSR	20	5	2137.87	-4.1	363	382	S5:Phosphorylation (STY):0.00;S6:Phosphorylation (STY):0.00	S367	CRTSSPSSAGSVS	775.057	15518.4	9387.59	245.141	9364.25	642.914	2.5049	0.379427
Q8BL65	Actin-binding LIM protein 2	Ablim2	TSSPS(+79.97)S(+79.97)AGSVSLGHYTPTSR	20	6	2137.87	-4.1	363	382	S5:Phosphorylation (STY):0.00;S6:Phosphorylation (STY):0.00	S368	RTSSPSSAGSVSL	775.057	15518.4	9387.59	245.141	9364.25	642.914	2.5049	0.379427
Q8BL65	Actin-binding LIM protein 2	Ablim2	TSSPSSAGSVSLGHYTPTS(+79.97)R	20	19	2057.91	-2.4	363	382	S19:Phosphorylation (STY):0.00	S381	GHYTPTSRSPQHY	4675.08	3732.07	3414.22	3015.53	1227.9	2514.98	1.74913	0.0611211
Q69ZX8	Actin-binding LIM protein 3	Ablim3	RFS(+79.97)SGGEEEDFDR	13	3	1609.6	-3.8	500	512	S3:Phosphorylation (STY):21.94	S502	PRARRFSSGGEEE	3234.33	4216.12	5674.97	5239.6	5364.03	4468.92	0.870816	0.442496
Q69ZX8	Actin-binding LIM protein 3	Ablim3	S(+79.97)SPYHSQLDVR	11	1	1367.59	-1.8	407	417	S1:Phosphorylation (STY):0.00	S407	GPESGRSSPYHSQ	2234	1613.46	1227.09	2063.92	4294.6	3555.39	0.511862	0.0881516
Q5SSL4	Active breakpoint cluster region-related protein	Abr	GPPEGSETMPY(+79.97)IDESPTM(+15.99)SPQLSAR	25	11	2772.17	-3.4	39	63	Y11:Phosphorylation (STY):8.26;M18:Oxidation (M):22.83	Y49	GSETMPYIDESPT	2837.1	2636.3	2965.63	3962.85	3118.38	4126.02	0.752998	0.0475846
Q5SSL4	Active breakpoint cluster region-related protein	Abr	SQGGGDSVSPT(+79.97)PPEGLAPGVEAGK	24	11	2273.02	-0.4	64	87	T11:Phosphorylation (STY):26.31	T74	GDSVSPTPPEGLA	4995.3	8925.4	6774.9	13175.5	11827.7	10096.8	0.589618	0.029234
Q5SSL4	Active breakpoint cluster region-related protein	Abr	GPPEGSETM(+15.99)PYIDESPTM(+15.99)S(+79.97)PQLSAR	25	19	2788.16	-10.2	39	63	M9:Oxidation (M):1000.00;M18:Oxidation (M):1000.00;S19:Phosphorylation (STY):16.94	S57	DESPTMSPQLSAR	20778.3	18022.4	17766.2	16924.5	15130	15850.7	1.18081	0.0579396
Q5SSL4	Active breakpoint cluster region-related protein	Abr	GPPEGSETMPYIDES(+79.97)PTM(+15.99)SPQLSAR	25	15	2772.17	-3.9	39	63	S15:Phosphorylation (STY):0.00;M18:Oxidation (M):45.63	S53	MPYIDESPTMSPQ	4832.67	2128.75	3629.97	3261.39	3256.58	3206.68	1.08913	0.730627
Q5SSL4	Active breakpoint cluster region-related protein	Abr	GPPEGSETMPYIDES(+79.97)PTMS(+79.97)PQLSAR	25	15	2836.14	-1	39	63	S15:Phosphorylation (STY):32.28;S19:Phosphorylation (STY):9.40	S53	MPYIDESPTMSPQ	447.866	18072.8	27565.6	25586.2	17291.1	28206	0.648343	0.387416
Q5SSL4	Active breakpoint cluster region-related protein	Abr	GPPEGSETMPYIDES(+79.97)PTMS(+79.97)PQLSAR	25	19	2836.14	-1	39	63	S15:Phosphorylation (STY):32.28;S19:Phosphorylation (STY):9.40	S57	DESPTMSPQLSAR	447.866	18072.8	27565.6	25586.2	17291.1	28206	0.648343	0.387416
Q5SSL4	Active breakpoint cluster region-related protein	Abr	GPPEGSETMPYIDES(+79.97)PTMSPQLSAR	25	15	2756.17	-1.3	39	63	S15:Phosphorylation (STY):22.85	S53	MPYIDESPTMSPQ	38637.2	75441	89012.4	116111	97244.8	107622	0.632724	0.0700744
Q5SSL4	Active breakpoint cluster region-related protein	Abr	GPPEGSETMPYIDESPT(+79.97)MS(+79.97)PQLSAR	25	17	2836.14	6.4	39	63	T17:Phosphorylation (STY):26.31;S19:Phosphorylation (STY):33.81	T55	YIDESPTMSPQLS	17025.4	14607.2	11351.2	11494.6	11038.6	13725.4	1.18548	0.290411
Q5SSL4	Active breakpoint cluster region-related protein	Abr	GPPEGSETMPYIDESPT(+79.97)MS(+79.97)PQLSAR	25	19	2836.14	6.4	39	63	T17:Phosphorylation (STY):26.31;S19:Phosphorylation (STY):33.81	S57	DESPTMSPQLSAR	17025.4	14607.2	11351.2	11494.6	11038.6	13725.4	1.18548	0.290411
Q5SSL4	Active breakpoint cluster region-related protein	Abr	IS(+79.97)ALKSEIQK	10	2	1195.62	-3.5	384	393	S2:Phosphorylation (STY):6.65	S385	DMKTKISALKSEI	2559.35	3069.24	2244.09	2163.82	2142.56	2357.67	1.18137	0.182292
Q5SSL4	Active breakpoint cluster region-related protein	Abr	S(+42.01)QGGGDS(+79.97)VSPT(+79.97)PPEGLAPGVEAGK	24	7	2395	10.2	64	87	S1:Acetylation (N-term):1000.00;S7:Phosphorylation (STY):5.03;T11:Phosphorylation (STY):12.19	S70	SQGGGDSVSPTPP	109.043		66.0299	42.4857	148.515		0.916609	0.902043
Q5SSL4	Active breakpoint cluster region-related protein	Abr	S(+42.01)QGGGDS(+79.97)VSPT(+79.97)PPEGLAPGVEAGK	24	11	2395	10.2	64	87	S1:Acetylation (N-term):1000.00;S7:Phosphorylation (STY):5.03;T11:Phosphorylation (STY):12.19	T74	GDSVSPTPPEGLA	109.043		66.0299	42.4857	148.515		0.916609	0.902043
Q5SWU9	Acetyl-CoA carboxylase 1	Acaca	SSMS(+79.97)GLHLVK	10	4	1137.53	-1.1	76	85	S4:Phosphorylation (STY):14.84	S79	HMRSSMSGLHLVK	11038.4	8934.78	7159.75	2084.98	1798.55	2229.69	4.43841	0.00342002
Q5SWU9	Acetyl-CoA carboxylase 1	Acaca	FIIGSVS(+79.97)EDNS(+79.97)EDEISNLVK	20	7	2354	-0.1	19	38	S7:Phosphorylation (STY):8.22;S11:Phosphorylation (STY):10.19	S25	FIIGSVSEDNSED	789.755	668.837	834.158	298.554	265.86	185.731	3.05641	0.000998425
Q5SWU9	Acetyl-CoA carboxylase 1	Acaca	FIIGSVS(+79.97)EDNS(+79.97)EDEISNLVK	20	11	2354	-0.1	19	38	S7:Phosphorylation (STY):8.22;S11:Phosphorylation (STY):10.19	S29	SVSEDNSEDEISN	789.755	668.837	834.158	298.554	265.86	185.731	3.05641	0.000998425
Q5SWU9	Acetyl-CoA carboxylase 1	Acaca	FIIGSVSEDNS(+79.97)EDEISNLVK	20	11	2274.03	-2.2	19	38	S11:Phosphorylation (STY):0.00	S29	SVSEDNSEDEISN	6753.3	5380.11	5144.48	4630.45	4211.66	3837.06	1.3627	0.0498417
E9Q4Z2	Acetyl-CoA carboxylase 2	Acacb	MT(+79.97)DSKPLT(+79.97)NSK	11	2	1380.54	19.1	26	36	T2:Phosphorylation (STY):7.32;T8:Phosphorylation (STY):0.00	T27	KIWGKMTDSKPLT	112.386	100.038	380	172.954	1256.88	105.182	0.385939	0.459314
E9Q4Z2	Acetyl-CoA carboxylase 2	Acacb	MT(+79.97)DSKPLT(+79.97)NSK	11	8	1380.54	19.1	26	36	T2:Phosphorylation (STY):7.32;T8:Phosphorylation (STY):0.00	T33	TDSKPLTNSKVEA	112.386	100.038	380	172.954	1256.88	105.182	0.385939	0.459314
Q8JZN5	Complex I assembly factor ACAD9, mitochondrial	Acad9	T(+79.97)VDLGLTGDLGVVHPSLGDSANK	23	1	2344.13	-8.9	482	504	T1:Phosphorylation (STY):71.27	T482	RDSLGRTVDLGLT	47235.8	40026	37163.1	32561.1	31599.4	33421.6	1.27508	0.0423519
Q6ZQK5	Arf-GAP with coiled-coil, ANK repeat and PH domain-containing protein 2	Acap2	KS(+79.97)SPST(+79.97)GSLDSGNESK	16	2	1739.67	-4.4	377	392	S2:Phosphorylation (STY):0.00;T6:Phosphorylation (STY):7.21	S378	EKLDKKSSPSTGS	4089.68	2000.25	2904.14	3526.47	2445.13	2236.61	1.09574	0.73618
Q6ZQK5	Arf-GAP with coiled-coil, ANK repeat and PH domain-containing protein 2	Acap2	KS(+79.97)SPST(+79.97)GSLDSGNESK	16	6	1739.67	-4.4	377	392	S2:Phosphorylation (STY):0.00;T6:Phosphorylation (STY):7.21	T382	KKSSPSTGSLDSG	4089.68	2000.25	2904.14	3526.47	2445.13	2236.61	1.09574	0.73618
Q6ZQK5	Arf-GAP with coiled-coil, ANK repeat and PH domain-containing protein 2	Acap2	KSS(+79.97)PS(+79.97)TGSLDSGNESK	16	3	1739.67	-3.3	377	392	S3:Phosphorylation (STY):0.00;S5:Phosphorylation (STY):0.00	S379	KLDKKSSPSTGSL	81.1489	291.171	2904.14	577.107	2445.13	1217.99	0.772709	0.777062
Q6ZQK5	Arf-GAP with coiled-coil, ANK repeat and PH domain-containing protein 2	Acap2	KSS(+79.97)PS(+79.97)TGSLDSGNESK	16	5	1739.67	-3.3	377	392	S3:Phosphorylation (STY):0.00;S5:Phosphorylation (STY):0.00	S381	DKKSSPSTGSLDS	81.1489	291.171	2904.14	577.107	2445.13	1217.99	0.772709	0.777062
Q6ZQK5	Arf-GAP with coiled-coil, ANK repeat and PH domain-containing protein 2	Acap2	KSS(+79.97)PSTGSLDSGNESK	16	3	1659.7	-4.1	377	392	S3:Phosphorylation (STY):20.00	S379	KLDKKSSPSTGSL	42540.2	46817.9	41512.5	40075	28801.7	29871	1.3253	0.0532293
Q6ZQK5	Arf-GAP with coiled-coil, ANK repeat and PH domain-containing protein 2	Acap2	S(+79.97)SPSTGSLDSGNESK	15	1	1531.6	-3.1	378	392	S1:Phosphorylation (STY):0.00	S378	EKLDKKSSPSTGS	82.1639	526.029	439.378	137.426	115.045	283.602	1.95416	0.307043
Q6ZQK5	Arf-GAP with coiled-coil, ANK repeat and PH domain-containing protein 2	Acap2	YSALLS(+79.97)PSEQEK	12	6	1430.63	0.6	516	527	S6:Phosphorylation (STY):20.41	S521	KYSALLSPSEQEK	9890	5886.26	6372.16	9571.68	8528.29	13476.6	0.701419	0.184896
Q8BMP6	Golgi resident protein GCP60	Acbd3	QVLLGPYNPDTS(+79.97)PEVGFFDVLGNDR	25	12	2828.31	-1.6	115	139	S12:Phosphorylation (STY):14.02	S126	PYNPDTSPEVGFF	1151.82	1290.35	1197.4	711.52	441.836	279.597	2.53991	0.00513801
Q5XG73	Acyl-CoA-binding domain-containing protein 5	Acbd5	GS(+79.97)LNEQIALVLIR	13	2	1504.8	-2.7	420	432		S421	DRGSRGSLNEQIA	531.093	533.281	436.501	242.189	237.908	119.982	2.50113	0.00421944
Q9JIX8	Apoptotic chromatin condensation inducer in the nucleus	Acin1	HLS(+79.97)HPEPEQQHVIQR	15	3	1913.89	-4.1	708	722		S710	VRGRHLSHPEPEQ	3650.57	6393.53	4478.5	2912.7	185.298	232.775	4.36012	0.0371245
Q9JIX8	Apoptotic chromatin condensation inducer in the nucleus	Acin1	APVVLQPEQIVSEEET(+79.97)PPPLLTK	23	16	2593.33	-4	402	424	T16:Phosphorylation (STY):6.29	T417	IVSEEETPPPLLT	2785.75	2629.02	3037.61	1431.56	355.717	448.983	3.7797	0.00471008
Q9JIX8	Apoptotic chromatin condensation inducer in the nucleus	Acin1	APVVLQPEQIVS(+79.97)EEETPPPLLTK	23	12	2593.33	-9	402	424	S12:Phosphorylation (STY):0.00	S413	QPEQIVSEEETPP	347.084	493.593	2178.18	188.578	132.362	448.983	3.92099	0.276553
Q9JIX8	Apoptotic chromatin condensation inducer in the nucleus	Acin1	GVQAGNS(+79.97)DTEGGQPGRK	17	7	1736.75	-4.4	832	848	S7:Phosphorylation (STY):14.04	S838	GVQAGNSDTEGGQ	2546.14	3559.54	3309.55	2169.42	2387.15	2475.72	1.33886	0.0669747
Q9JIX8	Apoptotic chromatin condensation inducer in the nucleus	Acin1	SQS(+79.97)PS(+79.97)PPPLPEDLEK	15	3	1779.74	3.2	387	401	S3:Phosphorylation (STY):5.47;S5:Phosphorylation (STY):26.57	S389	LEEKSQSPSPPPL	13455.2	14288.3	14071.6	12926.2	13219.3	11485.6	1.11119	0.0776887
Q9JIX8	Apoptotic chromatin condensation inducer in the nucleus	Acin1	SQS(+79.97)PS(+79.97)PPPLPEDLEK	15	5	1779.74	3.2	387	401	S3:Phosphorylation (STY):5.47;S5:Phosphorylation (STY):26.57	S391	EKSQSPSPPPLPE	13455.2	14288.3	14071.6	12926.2	13219.3	11485.6	1.11119	0.0776887
Q9JIX8	Apoptotic chromatin condensation inducer in the nucleus	Acin1	SQS(+79.97)PSPPPLPEDLEK	15	3	1699.77	3.8	387	401	S3:Phosphorylation (STY):0.00	S389	LEEKSQSPSPPPL	238.181	18344.6	12533.2	16259.8	12318.8	13471.8	0.739968	0.541249
Q9JIX8	Apoptotic chromatin condensation inducer in the nucleus	Acin1	SQSPS(+79.97)PPPLPEDLEK	15	5	1699.77	3.6	387	401	S5:Phosphorylation (STY):0.00	S391	EKSQSPSPPPLPE	21616.7	10213	12533.2	16259.8	12318.8	13471.8	1.05499	0.843945
Q9JIX8	Apoptotic chromatin condensation inducer in the nucleus	Acin1	TAQVPS(+79.97)PPR	9	6	1031.48	-9.2	998	1006	S6:Phosphorylation (STY):61.30	S1003	RTAQVPSPPRGKI	5441.3	3830.1	7583.73	53624.7	28590.9	13925.8	0.175316	0.0856887
Q99KI0	Aconitate hydratase, mitochondrial	Aco2	VAMQDATAQM(+15.99)AMLQFIS(+79.97)SGLPK	22	17	2433.11	-17.6	96	117	M10:Oxidation (M):14.04;S17:Phosphorylation (STY):0.00	S112	AMLQFISSGLPKV	594.744	344.404	229.6	502.514	441.674	573.421	0.770124	0.366599
O55137	Acyl-coenzyme A thioesterase 1	Acot1	QLGSEC(+57.02)LHVS(+79.97)PK	12	10	1433.64	1.2	407	418	C6:Carbamidomethylation:1000.00;S10:Phosphorylation (STY):0.00	S416	SECLHVSPKI___	1624.26	550.129	1123.34	2824.51	51.6219	1175.32	0.813959	0.785415
Q8VHQ9	Acyl-coenzyme A thioesterase 11	Acot11	S(+79.97)ISHPESGDPPTMAEGEGYR	20	1	2195.88	-2.2	25	44	S1:Phosphorylation (STY):9.40	S25	NRTSRKSISHPES	649.466	1916.16	1535.89	724.948	1064.6	721.25	1.63355	0.247731
Q8BWN8	Peroxisomal succinyl-coenzyme A thioesterase	Acot4	ADS(+79.97)HGELDLAR	11	3	1262.53	-2.5	54	64		S56	ARYRADSHGELDL	1650.56	1800.03	1317.29	1792.13	2446.24	2995.75	0.659083	0.0940813
Q8BWN8	Peroxisomal succinyl-coenzyme A thioesterase	Acot4	YRADS(+79.97)HGELDLAR	13	5	1581.69	-7.8	52	64	S5:Phosphorylation (STY):6.65	S56	ARYRADSHGELDL	8014.54	5708.95	4834.56	5621.14	4811.55	4362.79	1.2543	0.285183
Q99PU5	Long-chain-fatty-acid--CoA ligase ACSBG1	Acsbg1	AAS(+79.97)LDGAEEALWTTR	15	3	1669.73	-0.4	68	82	S3:Phosphorylation (STY):96.11	S70	EKARAASLDGAEE	2316.03	2258.58	1951.85	2220.33	2294.42	1850.49	1.02533	0.777591
Q9QUJ7	Long-chain-fatty-acid--CoA ligase 4	Acsl4	AKPTSDKPGS(+79.97)PYR	13	10	1482.69	-4	48	60	S10:Phosphorylation (STY):18.53	S57	TSDKPGSPYRSVT	3811.82	5882.37	7362.54	8083.7	9866.18	8743.95	0.638977	0.0495945
Q91WC3	Long-chain-fatty-acid--CoA ligase 6	Acsl6	MIVTGAAPAS(+79.97)PTVLGFLR	18	10	1879.96	9.2	430	447	S10:Phosphorylation (STY):11.10	S439	TGAAPASPTVLGF	429.447	604.885	227.074	382.971	492.547	414.024	0.978183	0.938347
Q9QXG4	Acetyl-coenzyme A synthetase, cytoplasmic	Acss2	GWS(+79.97)PPPEVR	9	3	1103.48	-5.1	28	36		S30	GRVRGWSPPPEVR	94866.4	77083.8	57574.3	106331	120820	120481	0.660253	0.0287817
Q9QXG4	Acetyl-coenzyme A synthetase, cytoplasmic	Acss2	FYTAPT(+79.97)AIR	9	6	1118.52	-6	406	414	T6:Phosphorylation (STY):58.99	T411	KFYTAPTAIRMLM	46489.8	45719.8	38702.3	36549	46744.6	46462.8	1.0089	0.930831
Q9QXG4	Acetyl-coenzyme A synthetase, cytoplasmic	Acss2	VRGWS(+79.97)PPPEVR	11	5	1358.65	1.9	26	36		S30	GRVRGWSPPPEVR	75284.5	53935.6	49204.4	55672.2	49122.3	46023.7	1.18304	0.340448
P60710	Actin, cytoplasmic 1	Actb	LC(+57.02)YVALDFEQEMATAASSSS(+79.97)LEK	23	20	2629.13	-1.1	216	238	C2:Carbamidomethylation:1000.00;S20:Phosphorylation (STY):0.00	S235	TAASSSSLEKSYE	5203.76	1919.34	3410.24	127.574	283.822	72.3041	21.7766	0.0244427
P60710	Actin, cytoplasmic 1	Actb	GYS(+79.97)FTTTAEREIVR	14	3	1708.78	-1.8	197	210	S3:Phosphorylation (STY):0.00	S199	LTERGYSFTTTAE	1326.47	1182.53	681.363	897.474	596.051	449.312	1.64211	0.152658
P60710	Actin, cytoplasmic 1	Actb	LC(+57.02)YVALDFEQEMATAAS(+79.97)SSSLEK	23	17	2629.13	-1.1	216	238	C2:Carbamidomethylation:1000.00;S17:Phosphorylation (STY):7.65	S232	EMATAASSSSLEK	633.929	1919.34	358.433	561.625	289.545	99.0824	3.06414	0.260591
P60710	Actin, cytoplasmic 1	Actb	LC(+57.02)YVALDFEQEMATAASS(+79.97)SSLEK	23	18	2629.13	-1.1	216	238	C2:Carbamidomethylation:1000.00;S18:Phosphorylation (STY):7.21	S233	MATAASSSSLEKS	5203.76	1137.38	3410.24	561.625	283.822	60.4664	10.7641	0.0676881
P60710	Actin, cytoplasmic 1	Actb	LC(+57.02)YVALDFEQEMATAASSS(+79.97)SLEK	23	19	2629.13	-2.4	216	238	C2:Carbamidomethylation:1000.00;S19:Phosphorylation (STY):0.00	S234	ATAASSSSLEKSY	251.507	1137.38	477.704	276.912	289.545	86.5081	2.85865	0.213513
P63268	Actin, gamma-enteric smooth muscle	Actg2	SYELPDGQVIT(+79.97)IGNER	16	11	1869.85	0.6	240	255	T11:Phosphorylation (STY):55.15	T250	PDGQVITIGNERF	4618.9	5124.88	5108.3	3049.91	4189.71	2583.73	1.51192	0.0294079
P63268	Actin, gamma-enteric smooth muscle	Actg2	AVFPS(+79.97)IVGRPR	11	5	1277.66	1.5	30	40		S34	PRAVFPSIVGRPR	3245.57	3011.96	2569.2	2639.46	2366.44	2363.86	1.19769	0.0902431
P63268	Actin, gamma-enteric smooth muscle	Actg2	HQGVMVGMGQKDS(+79.97)YVGDEAQSK	22	13	2430.03	-6.1	41	62	S13:Phosphorylation (STY):7.21	S53	GMGQKDSYVGDEA	3349.25	2106.04	487.373	1238.31	2387.64	3530.22	0.830424	0.722225
P63268	Actin, gamma-enteric smooth muscle	Actg2	S(+79.97)YELPDGQVITIGNER	16	1	1869.85	1.6	240	255	S1:Phosphorylation (STY):0.00	S240	SSSLEKSYELPDG	48781.4	34744.9	32858.5	27218.6	33619.7	43398.4	1.11654	0.587883
Q7TPR4	Alpha-actinin-1	Actn1	SS(+79.97)PATTVTSPNSTPAK	16	2	1624.73	-8.9	305	320	S2:Phosphorylation (STY):0.00	S306	RVPENTMHAMQQK	8376.57	8525.05	7921.08	10146.8	9084.53	7221.49	0.938376	0.56783
Q99JY9	Actin-related protein 3	Actr3	HNPVFGVM(+15.99)S(+79.97)	9	9	1082.43	-6.9	410	418		S418	PVFGVMS______	440.633	871.286	1416.11	2268.36	2236.18	2488.49	0.390108	0.00834319
Q99JY9	Actin-related protein 3	Actr3	HNPVFGVMS(+79.97)	9	9	1066.43	-7.6	410	418		S418	PVFGVMS______	50790.7	49311.8	48767.9	63597.3	60913.7	57894.9	0.816149	0.00311216
Q9R1V6	Disintegrin and metalloproteinase domain-containing protein 22	Adam22	KPGDGDSFY(+79.97)SDFPPGGSTNSASSSK	25	9	2571.04	-3.4	775	799	Y9:Phosphorylation (STY):0.00	Y783	GDGDSFYSDFPPG	12816.4	11783.8	12087.1	14305.3	11222.1	10907.1	1.00694	0.943947
Q9R1V6	Disintegrin and metalloproteinase domain-containing protein 22	Adam22	KPGDGDSFYSDFPPGGSTNS(+79.97)ASSSK	25	20	2571.04	-2.8	775	799	S20:Phosphorylation (STY):0.00	S794	PGGSTNSASSSKK	2758.99	11783.8	2449.32	14305.3	17388.7	1924.51	0.50544	0.380679
Q9R1V6	Disintegrin and metalloproteinase domain-containing protein 22	Adam22	RSNGLSHS(+79.97)WSER	12	8	1494.64	-5.4	801	812	S8:Phosphorylation (STY):32.28	S808	SNGLSHSWSERIP	745.673	419.022	2519.78	2260.51	3239.81	3341.26	0.416722	0.0803241
Q9R1V6	Disintegrin and metalloproteinase domain-containing protein 22	Adam22	S(+79.97)NSWQGNMGGNKK	13	1	1486.6	-3.8	830	842	S1:Phosphorylation (STY):0.00	S830	ENGRPRSNSWQGN	1716.7	6853.1	2895.47	2461.09	4305.35	6253.62	0.880585	0.798586
Q9R1V6	Disintegrin and metalloproteinase domain-containing protein 22	Adam22	SNGLSHS(+79.97)WSER	11	7	1338.54	-2.3	802	812	S7:Phosphorylation (STY):26.31	S808	SNGLSHSWSERIP	14254.7	10482.9	12065.1	11171.4	6066.55	2934.08	1.82444	0.103475
Q9R1V6	Disintegrin and metalloproteinase domain-containing protein 22	Adam22	SNGLSHS(+79.97)WSERIPDTK	16	7	1892.84	-5.2	802	817	S7:Phosphorylation (STY):9.40	S808	SNGLSHSWSERIP	164.499	9959.73	10095.7	13855.3	808.525	9220.23	0.846586	0.820403
Q9R1V6	Disintegrin and metalloproteinase domain-containing protein 22	Adam22	SNGLSHSWS(+79.97)ER	11	9	1338.54	-2.3	802	812	S9:Phosphorylation (STY):4.64	S810	GLSHSWSERIPDT	2193.11	3034.3	1688.21	3587.07	2901.5	3468.38	0.694552	0.0854228
Q9R1V6	Disintegrin and metalloproteinase domain-containing protein 22	Adam22	SNGLSHSWS(+79.97)ERIPDTK	16	9	1892.84	-6.5	802	817	S9:Phosphorylation (STY):0.00	S810	GLSHSWSERIPDT	15841.5	14100.5	13971.4	18753.7	12529.6	12434.7	1.00447	0.977566
Q9R1V6	Disintegrin and metalloproteinase domain-containing protein 22	Adam22	SNS(+79.97)WQGNM(+15.99)GGNK	12	3	1374.5	0.5	830	841	S3:Phosphorylation (STY):0.00;M8:Oxidation (M):1000.00	S832	GRPRSNSWQGNMG	2119.54	2260.86	379.035	592.853	1365.75	1838.36	1.25348	0.672936
Q9R1V6	Disintegrin and metalloproteinase domain-containing protein 22	Adam22	SNS(+79.97)WQGNMGGNK	12	3	1358.51	-5.2	830	841	S3:Phosphorylation (STY):0.00	S832	GRPRSNSWQGNMG	14461.8	3704.48	2041.42	949.999	2883.93	4482.9	2.42973	0.380438
Q9R1V6	Disintegrin and metalloproteinase domain-containing protein 22	Adam22	SNS(+79.97)WQGNMGGNKK	13	3	1486.6	-5.4	830	842	S3:Phosphorylation (STY):0.00	S832	GRPRSNSWQGNMG	2208.38	7681.83	3262.17	2735.27	4621.29	6507.58	0.948661	0.911257
Q9R1V6	Disintegrin and metalloproteinase domain-containing protein 22	Adam22	SPS(+79.97)SS(+79.97)TGSIASSR	13	3	1382.51	-4	864	876	S3:Phosphorylation (STY):0.00;S5:Phosphorylation (STY):0.00	S866	SPAKSPSSSTGSI	97.8623	513.38	469.487	280.894	629.05	1159.96	0.522117	0.315474
Q9R1V6	Disintegrin and metalloproteinase domain-containing protein 22	Adam22	SPS(+79.97)SS(+79.97)TGSIASSR	13	5	1382.51	-4	864	876	S3:Phosphorylation (STY):0.00;S5:Phosphorylation (STY):0.00	S868	AKSPSSSTGSIAS	97.8623	513.38	469.487	280.894	629.05	1159.96	0.522117	0.315474
Q9R1V6	Disintegrin and metalloproteinase domain-containing protein 22	Adam22	SPS(+79.97)SSTGSIASSR	13	3	1302.55	-3.4	864	876	S3:Phosphorylation (STY):0.00	S866	SPAKSPSSSTGSI	6315.11	8111.08	5309.46	5472.62	520.226	7390.83	1.47461	0.391264
Q9R1V6	Disintegrin and metalloproteinase domain-containing protein 22	Adam22	SPSS(+79.97)S(+79.97)TGSIASSR	13	4	1382.51	-4	864	876	S4:Phosphorylation (STY):6.59;S5:Phosphorylation (STY):0.00	S867	PAKSPSSSTGSIA	313.786	545.151	394.938	716.925	629.05	1159.96	0.500363	0.0786588
Q9R1V6	Disintegrin and metalloproteinase domain-containing protein 22	Adam22	SPSS(+79.97)S(+79.97)TGSIASSR	13	5	1382.51	-4	864	876	S4:Phosphorylation (STY):6.59;S5:Phosphorylation (STY):0.00	S868	AKSPSSSTGSIAS	313.786	545.151	394.938	716.925	629.05	1159.96	0.500363	0.0786588
Q9R1V6	Disintegrin and metalloproteinase domain-containing protein 22	Adam22	SPSSS(+79.97)TGSIASSR	13	5	1302.55	-3.6	864	876	S5:Phosphorylation (STY):12.28	S868	AKSPSSSTGSIAS	6315.11	8111.08	5309.46	5472.62	6803.72	7390.83	1.00348	0.982822
Q6P6J0	tRNA-specific adenosine deaminase 2	Adat2	VESTT(+79.97)TPDGPC(+57.02)VVSVQETEK	20	5	2241.97	-0.3	5	24	T5:Phosphorylation (STY):0.00;C11:Carbamidomethylation:1000.00	T9	EKVESTTTPDGPC	3936.63	1077.64	3333.67	4772.39	7923	8872.59	0.387053	0.0436622
O88444	Adenylate cyclase type 1	Adcy1	NRSS(+79.97)FSTNVVYTTPGTR	17	4	1965.89	2	547	563	S4:Phosphorylation (STY):7.21	S550	KLRNRSSFSTNVV	29838	35796.2	42528	39382.9	36495.3	33284.5	0.990835	0.938581
O88444	Adenylate cyclase type 1	Adcy1	S(+79.97)SFSTNVVYTTPGTR	15	1	1695.75	2.6	549	563	S1:Phosphorylation (STY):0.00	S549	EKLRNRSSFSTNV	632.9	1576.85	1624.06	1914.24	2726.22	4994.75	0.397896	0.118809
Q80TL1	Adenylate cyclase type 2	Adcy2	RS(+79.97)PQHLFRPR	10	2	1372.69	-7.2	470	479		S471	PKGERRSPQHLFR	474.941	727.972	1006.23	350.579	82837.9	76768.8	0.0138109	0.118656
Q80TL1	Adenylate cyclase type 2	Adcy2	S(+79.97)PQHLFRPR	9	1	1216.59	-7.3	471	479		S471	PKGERRSPQHLFR	30560.3	6561.35	77276	60334.4	81710.5	159986	0.378761	0.163744
P84309	Adenylate cyclase type 5	Adcy5	TNS(+79.97)IGHNPPHWGAERPFYNHLGGNQVSK	28	3	3193.46	-0.7	665	692	S3:Phosphorylation (STY):0.00	S667	NRQRTNSIGHNPP	5371.55	243.984	260.114	286.481	150.974	174.884	9.5954	0.36214
Q01341	Adenylate cyclase type 6	Adcy6	NAEPPS(+79.97)PTPAAHTR	14	6	1524.67	-2.1	48	61	S6:Phosphorylation (STY):14.04	S53	KNAEPPSPTPAAH	3683.02	3882.82	2762.8	2432.69	2497.69	2444.61	1.4005	0.0464021
Q01341	Adenylate cyclase type 6	Adcy6	ANS(+79.97)MEGLMPR	10	3	1184.47	-5	571	580		S573	QRTRANSMEGLMP	2466.42	1722.5	2234.53	3059.28	2418.36	2031.02	0.855474	0.38562
P97490	Adenylate cyclase type 8	Adcy8	KAS(+79.97)NPAGSGPNHHAPQLSSDSVLPLYSLGPGER	33	3	3419.63	-4.6	65	97	S3:Phosphorylation (STY):2.47	S67	GVSRKASNPAGSG	895.64	87.8095	4428.83	5097.3	6869.94	6981.75	0.285623	0.0370085
P97490	Adenylate cyclase type 8	Adcy8	NSGATFTEGSWS(+79.97)PELPFDNIVGK	23	12	2532.12	-6	611	633	S12:Phosphorylation (STY):0.00	S622	FTEGSWSPELPFD	1144.89	1069.7	1015.38	687.18	643.741	374.674	1.89375	0.00832093
P97490	Adenylate cyclase type 8	Adcy8	KASNPAGSGPNHHAPQLS(+79.97)SDSVLPLYSLGPGER	33	18	3419.63	-3.7	65	97	S18:Phosphorylation (STY):0.00	S82	HHAPQLSSDSVLP	653.4	359.397	169.852	199.385	6869.94	6981.75	0.0841678	0.128871
P97490	Adenylate cyclase type 8	Adcy8	NSGATFTEGS(+79.97)WSPELPFDNIVGK	23	10	2532.12	-0.1	611	633	S10:Phosphorylation (STY):0.00	S620	ATFTEGSWSPELP	1755.55	1680.18	1015.38	1183.26	643.741	1083.62	1.52927	0.148857
P51830	Adenylate cyclase type 9	Adcy9	AIEKDS(+79.97)C(+57.02)EDIGVEEASELSK	20	6	2287.98	-0.3	1327	1346	S6:Phosphorylation (STY):60.02;C7:Carbamidomethylation:1000.00	S1332	KAIEKDSCEDIGV	13736.7	14006.8	12814.9	10231.6	9548.23	10122.6	1.35636	0.00105614
P51830	Adenylate cyclase type 9	Adcy9	GQGTAS(+79.97)PGSVSDLAQTVK	18	6	1781.82	0.8	605	622	S6:Phosphorylation (STY):46.20	S610	RGQGTASPGSVSD	87274	67052.7	63376.7	55915	44525	36273.1	1.59241	0.0448264
P51830	Adenylate cyclase type 9	Adcy9	GQGTASPGS(+79.97)VSDLAQTVK	18	9	1781.82	1.9	605	622	S9:Phosphorylation (STY):13.67	S613	GTASPGSVSDLAQ	17308.1	17131.5	16527	13812.5	13981.9	13524.3	1.2335	0.000291219
P51830	Adenylate cyclase type 9	Adcy9	A(+42.01)SS(+79.97)PHQQLLHHHSTEVSC(+57.02)DSSGDSNSVR	28	3	3180.33	-0.9	2	29	A1:Acetylation (N-term):1000.00;S3:Phosphorylation (STY):0.00;C18:Carbamidomethylation:1000.00	S4	___MASSPHQQLL	20655.3	24331.8	25126.2	18004.3	17140.7	2018.58	1.88662	0.110286
P51830	Adenylate cyclase type 9	Adcy9	GQGT(+79.97)ASPGS(+79.97)VSDLAQTVK	18	4	1861.79	2.6	605	622	T4:Phosphorylation (STY):0.00;S9:Phosphorylation (STY):0.00	T608	GPRGQGTASPGSV	1404.31	17675.3	18598.6	18475.6	20896.9	22271	0.611228	0.233221
P51830	Adenylate cyclase type 9	Adcy9	GQGT(+79.97)ASPGS(+79.97)VSDLAQTVK	18	9	1861.79	2.6	605	622	T4:Phosphorylation (STY):0.00;S9:Phosphorylation (STY):0.00	S613	GTASPGSVSDLAQ	1404.31	17675.3	18598.6	18475.6	20896.9	22271	0.611228	0.233221
P51830	Adenylate cyclase type 9	Adcy9	GQGTAS(+79.97)PGS(+79.97)VSDLAQTVK	18	6	1861.79	2.8	605	622	S6:Phosphorylation (STY):17.01;S9:Phosphorylation (STY):33.18	S610	RGQGTASPGSVSD	3078.58	17675.3	18598.6	18475.6	20896.9	762.46	0.980505	0.975844
P51830	Adenylate cyclase type 9	Adcy9	GQGTAS(+79.97)PGS(+79.97)VSDLAQTVK	18	9	1861.79	2.8	605	622	S6:Phosphorylation (STY):17.01;S9:Phosphorylation (STY):33.18	S613	GTASPGSVSDLAQ	3078.58	17675.3	18598.6	18475.6	20896.9	762.46	0.980505	0.975844
P51830	Adenylate cyclase type 9	Adcy9	S(+79.97)PTDEIANLVPSVQYSDK	18	1	2041.92	3.2	1273	1290	S1:Phosphorylation (STY):0.00	S1273	DGSIGRSPTDEIA	7008.39	7248.45	5083.93	7287.78	6608.6	6184.73	0.963132	0.760645
P70205	Pituitary adenylate cyclase-activating polypeptide type I receptor	Adcyap1r1	HRHPS(+79.97)LASSGVNGGTQLSILSK	22	5	2325.16	-13.5	458	479	S5:Phosphorylation (STY):19.05	S462	FKHRHPSLASSGV	427.881	514.691	2152.71	3643.73	3010.53	4076.95	0.288437	0.0165111
P70205	Pituitary adenylate cyclase-activating polypeptide type I receptor	Adcyap1r1	HPS(+79.97)LASSGVNGGTQLSILSK	20	3	2032	3.8	460	479	S3:Phosphorylation (STY):14.84	S462	FKHRHPSLASSGV	2925.91	1747.13	2236.34	2479.4	2122.28	2689.9	0.947583	0.754234
P70205	Pituitary adenylate cyclase-activating polypeptide type I receptor	Adcyap1r1	HRHPSLAS(+79.97)SGVNGGTQLSILSK	22	8	2325.16	-2	458	479	S8:Phosphorylation (STY):0.00	S465	RHPSLASSGVNGG	6297.67	3384.62	145.657	383.412	153.32	176.1	13.7872	0.162705
Q9QYC0	Alpha-adducin	Add1	SPPDQSAVPNT(+79.97)PPSTPVKLEEDLPQEPTSR	30	11	3292.55	3.3	600	629	T11:Phosphorylation (STY):0.00	T610	QSAVPNTPPSTPV	14822.3	12703.5	13783.1	3601.8	1347.68	2312.52	5.68836	0.000222458
Q9QYC0	Alpha-adducin	Add1	YSDVEVPAS(+79.97)VTGHSFASDGDSGTC(+57.02)SPLR	28	9	2977.24	1.8	407	434	S9:Phosphorylation (STY):0.00;C24:Carbamidomethylation:1000.00	S415	DVEVPASVTGHSF	16534.4	12338	11878.8	10103.1	432.145	2867.13	3.0406	0.048996
Q9QYC0	Alpha-adducin	Add1	SPPDQSAVPNTPPST(+79.97)PVKLEEDLPQEPTSR	30	15	3292.55	2.2	600	629	T15:Phosphorylation (STY):0.00	T614	PNTPPSTPVKLEE	14822.3	12703.5	13783.1	5592.32	3008.34	5375.2	2.95574	0.000898572
Q9QYC0	Alpha-adducin	Add1	AAVVT(+79.97)SPPPTTAPHK	15	5	1552.77	1.3	7	21	T5:Phosphorylation (STY):0.00	T11	TRAAVVTSPPPTT	1318.64	1423.53	3757.09	22848.3	18782	23784.1	0.0993552	0.000342907
Q9QYC0	Alpha-adducin	Add1	AAVVT(+79.97)SPPPTTAPHKER	17	5	1837.91	-2.9	7	23	T5:Phosphorylation (STY):17.01	T11	TRAAVVTSPPPTT	3205.76	2911.91	2800.98	2119.31	2082.71	2190.5	1.39517	0.0025184
Q9QYC0	Alpha-adducin	Add1	AAVVTS(+79.97)PPPTTAPHKER	17	6	1837.91	-2	7	23	S6:Phosphorylation (STY):11.06	S12	RAAVVTSPPPTTA	3205.76	2911.91	2422.14	2119.31	2082.71	2190.5	1.33591	0.0361492
Q9QYC0	Alpha-adducin	Add1	EKS(+79.97)PPDQSAVPNT(+79.97)PPST(+79.97)PVK	20	3	2314.95	4.1	598	617	S3:Phosphorylation (STY):14.62;T13:Phosphorylation (STY):12.33;T17:Phosphorylation (STY):17.01	S600	REQKEKSPPDQSA	23752.7	21674.7	19065.5	16390.4	12765.2	13452.5	1.51363	0.0141407
Q9QYC0	Alpha-adducin	Add1	EKS(+79.97)PPDQSAVPNT(+79.97)PPST(+79.97)PVK	20	13	2314.95	4.1	598	617	S3:Phosphorylation (STY):14.62;T13:Phosphorylation (STY):12.33;T17:Phosphorylation (STY):17.01	T610	QSAVPNTPPSTPV	23752.7	21674.7	19065.5	16390.4	12765.2	13452.5	1.51363	0.0141407
Q9QYC0	Alpha-adducin	Add1	EKS(+79.97)PPDQSAVPNT(+79.97)PPST(+79.97)PVK	20	17	2314.95	4.1	598	617	S3:Phosphorylation (STY):14.62;T13:Phosphorylation (STY):12.33;T17:Phosphorylation (STY):17.01	T614	PNTPPSTPVKLEE	23752.7	21674.7	19065.5	16390.4	12765.2	13452.5	1.51363	0.0141407
Q9QYC0	Alpha-adducin	Add1	KY(+79.97)SDVEVPASVTGHSFASDGDSGTC(+57.02)SPLR	29	2	3105.34	-4.2	406	434	Y2:Phosphorylation (STY):0.00;C25:Carbamidomethylation:1000.00	Y407	RERSKKYSDVEVP	139.499	112.449	217.913	254.119	288.522	318.184	0.545826	0.0236631
Q9QYC0	Alpha-adducin	Add1	SPPDQSAVPNT(+79.97)PPS(+79.97)TPVKLEEDLPQEPTSR	30	11	3372.52	3.4	600	629	T11:Phosphorylation (STY):16.51;S14:Phosphorylation (STY):0.00	T610	QSAVPNTPPSTPV	309704	272053	253312	182195	214578	207876	1.38108	0.0163951
Q9QYC0	Alpha-adducin	Add1	SPPDQSAVPNT(+79.97)PPS(+79.97)TPVKLEEDLPQEPTSR	30	14	3372.52	3.4	600	629	T11:Phosphorylation (STY):16.51;S14:Phosphorylation (STY):0.00	S613	VPNTPPSTPVKLE	309704	272053	253312	182195	214578	207876	1.38108	0.0163951
Q9QYC0	Alpha-adducin	Add1	YSDVEVPASVTGHSFASDGDS(+79.97)GTC(+57.02)S(+79.97)PLR	28	21	3057.21	1.3	407	434	S21:Phosphorylation (STY):0.00;C24:Carbamidomethylation:1000.00;S25:Phosphorylation (STY):14.04	S427	FASDGDSGTCSPL	13446.3	12721.6	12184.6	9039.24	7603.91	7380.54	1.59644	0.00167644
Q9QYC0	Alpha-adducin	Add1	YSDVEVPASVTGHSFASDGDS(+79.97)GTC(+57.02)S(+79.97)PLR	28	25	3057.21	1.3	407	434	S21:Phosphorylation (STY):0.00;C24:Carbamidomethylation:1000.00;S25:Phosphorylation (STY):14.04	S431	GDSGTCSPLRHSF	13446.3	12721.6	12184.6	9039.24	7603.91	7380.54	1.59644	0.00167644
Q9QYC0	Alpha-adducin	Add1	AAVVTS(+79.97)PPPTTAPHK	15	6	1552.77	1.2	7	21	S6:Phosphorylation (STY):27.96	S12	RAAVVTSPPPTTA	83446	201848	155812	49451.9	262311	299952	0.721097	0.541276
Q9QYC0	Alpha-adducin	Add1	DDSDATTFKPTPPDLSPDEPS(+79.97)EALAFPAVEEEAHASPD	38	21	4074.74	5.5	630	667	S21:Phosphorylation (STY):0.00	S650	LSPDEPSEALAFP	624.6	999.555	1966.25	1467.7	176.265	229.631	1.91632	0.380487
Q9QYC0	Alpha-adducin	Add1	EDGHRTST(+79.97)SAVPNLFVPLNTNPK	23	8	2573.23	-1.2	475	497	T8:Phosphorylation (STY):7.65	T482	DGHRTSTSAVPNL	4244.43	1347.21	492.781	1802.12	385.703	131.062	2.62385	0.371647
Q9QYC0	Alpha-adducin	Add1	EDGHRTSTS(+79.97)AVPNLFVPLNTNPK	23	9	2573.23	-3	475	497	S9:Phosphorylation (STY):0.00	S483	GHRTSTSAVPNLF	4244.43	3069.31	5024.69	2744.13	3566.85	3232.17	1.29291	0.205197
Q9QYC0	Alpha-adducin	Add1	EKS(+79.97)PPDQS(+79.97)AVPNT(+79.97)PPSTPVKLEEDLPQEPTSR	32	3	3709.62	1.8	598	629	S3:Phosphorylation (STY):0.00;S8:Phosphorylation (STY):0.00;T13:Phosphorylation (STY):0.00	S600	REQKEKSPPDQSA	48526.1	26000.2	42510.9	24904	37660.1	36137	1.18577	0.479372
Q9QYC0	Alpha-adducin	Add1	EKS(+79.97)PPDQS(+79.97)AVPNT(+79.97)PPSTPVKLEEDLPQEPTSR	32	8	3709.62	1.8	598	629	S3:Phosphorylation (STY):0.00;S8:Phosphorylation (STY):0.00;T13:Phosphorylation (STY):0.00	S605	KSPPDQSAVPNTP	48526.1	26000.2	42510.9	24904	37660.1	36137	1.18577	0.479372
Q9QYC0	Alpha-adducin	Add1	EKS(+79.97)PPDQS(+79.97)AVPNT(+79.97)PPSTPVKLEEDLPQEPTSR	32	13	3709.62	1.8	598	629	S3:Phosphorylation (STY):0.00;S8:Phosphorylation (STY):0.00;T13:Phosphorylation (STY):0.00	T610	QSAVPNTPPSTPV	48526.1	26000.2	42510.9	24904	37660.1	36137	1.18577	0.479372
Q9QYC0	Alpha-adducin	Add1	EKS(+79.97)PPDQSAVPNT(+79.97)PPS(+79.97)TPVK	20	3	2314.95	-3.1	598	617	S3:Phosphorylation (STY):3.36;T13:Phosphorylation (STY):25.55;S16:Phosphorylation (STY):0.00	S600	REQKEKSPPDQSA	31673	11518.9	25001.1	42615	19299.7	8865.78	0.963445	0.944323
Q9QYC0	Alpha-adducin	Add1	EKS(+79.97)PPDQSAVPNT(+79.97)PPS(+79.97)TPVK	20	13	2314.95	-3.1	598	617	S3:Phosphorylation (STY):3.36;T13:Phosphorylation (STY):25.55;S16:Phosphorylation (STY):0.00	T610	QSAVPNTPPSTPV	31673	11518.9	25001.1	42615	19299.7	8865.78	0.963445	0.944323
Q9QYC0	Alpha-adducin	Add1	EKS(+79.97)PPDQSAVPNT(+79.97)PPS(+79.97)TPVK	20	16	2314.95	-3.1	598	617	S3:Phosphorylation (STY):3.36;T13:Phosphorylation (STY):25.55;S16:Phosphorylation (STY):0.00	S613	VPNTPPSTPVKLE	31673	11518.9	25001.1	42615	19299.7	8865.78	0.963445	0.944323
Q9QYC0	Alpha-adducin	Add1	EKS(+79.97)PPDQSAVPNT(+79.97)PPS(+79.97)TPVKLEEDLPQEPTSR	32	3	3709.62	-1.9	598	629	S3:Phosphorylation (STY):10.19;T13:Phosphorylation (STY):11.12;S16:Phosphorylation (STY):0.00	S600	REQKEKSPPDQSA	65480.2	62879.7	73037.9	67908.4	36655.1	34121.7	1.45219	0.137575
Q9QYC0	Alpha-adducin	Add1	EKS(+79.97)PPDQSAVPNT(+79.97)PPS(+79.97)TPVKLEEDLPQEPTSR	32	13	3709.62	-1.9	598	629	S3:Phosphorylation (STY):10.19;T13:Phosphorylation (STY):11.12;S16:Phosphorylation (STY):0.00	T610	QSAVPNTPPSTPV	65480.2	62879.7	73037.9	67908.4	36655.1	34121.7	1.45219	0.137575
Q9QYC0	Alpha-adducin	Add1	EKS(+79.97)PPDQSAVPNT(+79.97)PPS(+79.97)TPVKLEEDLPQEPTSR	32	16	3709.62	-1.9	598	629	S3:Phosphorylation (STY):10.19;T13:Phosphorylation (STY):11.12;S16:Phosphorylation (STY):0.00	S613	VPNTPPSTPVKLE	65480.2	62879.7	73037.9	67908.4	36655.1	34121.7	1.45219	0.137575
Q9QYC0	Alpha-adducin	Add1	EKS(+79.97)PPDQSAVPNT(+79.97)PPST(+79.97)PVKLEEDLPQEPTSR	32	3	3709.62	-0.5	598	629	S3:Phosphorylation (STY):30.64;T13:Phosphorylation (STY):22.45;T17:Phosphorylation (STY):0.00	S600	REQKEKSPPDQSA	48526.1	48140	322.507	18119.5	65.4374	36137	1.78544	0.497729
Q9QYC0	Alpha-adducin	Add1	EKS(+79.97)PPDQSAVPNT(+79.97)PPST(+79.97)PVKLEEDLPQEPTSR	32	13	3709.62	-0.5	598	629	S3:Phosphorylation (STY):30.64;T13:Phosphorylation (STY):22.45;T17:Phosphorylation (STY):0.00	T610	QSAVPNTPPSTPV	48526.1	48140	322.507	18119.5	65.4374	36137	1.78544	0.497729
Q9QYC0	Alpha-adducin	Add1	EKS(+79.97)PPDQSAVPNT(+79.97)PPST(+79.97)PVKLEEDLPQEPTSR	32	17	3709.62	-0.5	598	629	S3:Phosphorylation (STY):30.64;T13:Phosphorylation (STY):22.45;T17:Phosphorylation (STY):0.00	T614	PNTPPSTPVKLEE	48526.1	48140	322.507	18119.5	65.4374	36137	1.78544	0.497729
Q9QYC0	Alpha-adducin	Add1	EKS(+79.97)PPDQSAVPNT(+79.97)PPSTPVK	20	3	2234.99	-1.8	598	617	S3:Phosphorylation (STY):14.62;T13:Phosphorylation (STY):28.36	S600	REQKEKSPPDQSA	175192	128449	187259	114603	207973	221846	0.901688	0.664389
Q9QYC0	Alpha-adducin	Add1	EKS(+79.97)PPDQSAVPNT(+79.97)PPSTPVK	20	13	2234.99	-1.8	598	617	S3:Phosphorylation (STY):14.62;T13:Phosphorylation (STY):28.36	T610	QSAVPNTPPSTPV	175192	128449	187259	114603	207973	221846	0.901688	0.664389
Q9QYC0	Alpha-adducin	Add1	EKS(+79.97)PPDQSAVPNTPPSTPVK	20	3	2155.02	-1.3	598	617	S3:Phosphorylation (STY):22.07	S600	REQKEKSPPDQSA	15858.8	21501.6	17802.1	26235.1	20169.5	33218.1	0.692799	0.118757
Q9QYC0	Alpha-adducin	Add1	EKSPPDQS(+79.97)AVPNT(+79.97)PPSTPVK	20	8	2234.99	-6.9	598	617	S8:Phosphorylation (STY):7.38;T13:Phosphorylation (STY):9.42	S605	KSPPDQSAVPNTP	13703.9	14045	13738.2	10202.6	12274.3	20533.7	0.964581	0.880026
Q9QYC0	Alpha-adducin	Add1	EKSPPDQS(+79.97)AVPNT(+79.97)PPSTPVK	20	13	2234.99	-6.9	598	617	S8:Phosphorylation (STY):7.38;T13:Phosphorylation (STY):9.42	T610	QSAVPNTPPSTPV	13703.9	14045	13738.2	10202.6	12274.3	20533.7	0.964581	0.880026
Q9QYC0	Alpha-adducin	Add1	EKSPPDQS(+79.97)AVPNTPPSTPVK	20	8	2155.02	-4.5	598	617	S8:Phosphorylation (STY):0.00	S605	KSPPDQSAVPNTP	6660.14	3266.18	2533.08	5826.62	5012.13	205.751	1.12811	0.838285
Q9QYC0	Alpha-adducin	Add1	GDDASEEGQNGS(+79.97)SPK	15	12	1556.56	-0.9	453	467	S12:Phosphorylation (STY):8.69	S464	EEGQNGSSPKSKT	144860		497028	86785.9	401386	276436	1.25925	0.733082
Q9QYC0	Alpha-adducin	Add1	GDDASEEGQNGSS(+79.97)PK	15	13	1556.56	-3.6	453	467	S13:Phosphorylation (STY):0.00	S465	EGQNGSSPKSKTK	157.595		481342	86785.9	401386	276436	0.944602	0.951705
Q9QYC0	Alpha-adducin	Add1	KYS(+79.97)DVEVPASVTGHSFASDGDSGTC(+57.02)SPLR	29	3	3105.34	1.3	406	434	S3:Phosphorylation (STY):12.28;C25:Carbamidomethylation:1000.00	S408	ERSKKYSDVEVPA	18477	17958.1	19355.8	19327.6	26555.1	27168	0.763728	0.0870811
Q9QYC0	Alpha-adducin	Add1	KYSDVEVPAS(+79.97)VTGHSFASDGDSGTC(+57.02)S(+79.97)PLR	29	10	3185.3	0.7	406	434	S10:Phosphorylation (STY):0.00;C25:Carbamidomethylation:1000.00;S26:Phosphorylation (STY):10.87	S415	DVEVPASVTGHSF	190.298	14521.2	1719.93	401.291	15133.8	60.4874	1.05359	0.968975
Q9QYC0	Alpha-adducin	Add1	KYSDVEVPAS(+79.97)VTGHSFASDGDSGTC(+57.02)S(+79.97)PLR	29	26	3185.3	0.7	406	434	S10:Phosphorylation (STY):0.00;C25:Carbamidomethylation:1000.00;S26:Phosphorylation (STY):10.87	S431	GDSGTCSPLRHSF	190.298	14521.2	1719.93	401.291	15133.8	60.4874	1.05359	0.968975
Q9QYC0	Alpha-adducin	Add1	KYSDVEVPASVTGHSFASDGDS(+79.97)GT(+79.97)C(+57.02)SPLR	29	22	3185.3	-0.1	406	434	S22:Phosphorylation (STY):0.00;T24:Phosphorylation (STY):6.67;C25:Carbamidomethylation:1000.00	S427	FASDGDSGTCSPL	12298.2	14521.2	13286	13788.6	13118	11584.3	1.04194	0.58843
Q9QYC0	Alpha-adducin	Add1	KYSDVEVPASVTGHSFASDGDS(+79.97)GT(+79.97)C(+57.02)SPLR	29	24	3185.3	-0.1	406	434	S22:Phosphorylation (STY):0.00;T24:Phosphorylation (STY):6.67;C25:Carbamidomethylation:1000.00	T429	SDGDSGTCSPLRH	12298.2	14521.2	13286	13788.6	13118	11584.3	1.04194	0.58843
Q9QYC0	Alpha-adducin	Add1	KYSDVEVPASVTGHSFASDGDS(+79.97)GTC(+57.02)S(+79.97)PLR	29	22	3185.3	0.6	406	434	S22:Phosphorylation (STY):6.69;C25:Carbamidomethylation:1000.00;S26:Phosphorylation (STY):0.00	S427	FASDGDSGTCSPL	812.87	787.777	13286	13788.6	346.723	67.7293	1.04813	0.972217
Q9QYC0	Alpha-adducin	Add1	KYSDVEVPASVTGHSFASDGDS(+79.97)GTC(+57.02)S(+79.97)PLR	29	26	3185.3	0.6	406	434	S22:Phosphorylation (STY):6.69;C25:Carbamidomethylation:1000.00;S26:Phosphorylation (STY):0.00	S431	GDSGTCSPLRHSF	812.87	787.777	13286	13788.6	346.723	67.7293	1.04813	0.972217
Q9QYC0	Alpha-adducin	Add1	KYSDVEVPASVTGHSFASDGDS(+79.97)GTC(+57.02)SPLR	29	22	3105.34	1.4	406	434	S22:Phosphorylation (STY):0.00;C25:Carbamidomethylation:1000.00	S427	FASDGDSGTCSPL	5613.52	3494.38	5148.9	49846.3	2891.19	2956.14	0.255986	0.427426
Q9QYC0	Alpha-adducin	Add1	KYSDVEVPASVTGHSFASDGDSGT(+79.97)C(+57.02)SPLR	29	24	3105.34	3.7	406	434	T24:Phosphorylation (STY):6.59;C25:Carbamidomethylation:1000.00	T429	SDGDSGTCSPLRH	63381.6	55029.1	5148.9	50958.6	51203.6	54922.2	0.786581	0.572909
Q9QYC0	Alpha-adducin	Add1	KYSDVEVPASVTGHSFASDGDSGTC(+57.02)S(+79.97)PLR	29	26	3105.34	2.8	406	434	C25:Carbamidomethylation:1000.00;S26:Phosphorylation (STY):6.65	S431	GDSGTCSPLRHSF	64045.1	54927.1	42772.6	2283.48	51203.6	54922.2	1.49198	0.380289
Q9QYC0	Alpha-adducin	Add1	LEEDLPQEPTS(+79.97)R	12	11	1492.64	1.8	618	629	S11:Phosphorylation (STY):7.65	S628	LPQEPTSRDDSDA	151.365	457.785	429.708	259.677	264.098	252.097	1.33896	0.420996
Q9QYC0	Alpha-adducin	Add1	PGSDGSPGKS(+79.97)PSK	13	10	1279.54	-4.4	703	715	S10:Phosphorylation (STY):14.04	S712	DGSPGKSPSKKKK	527.461	523.627	711.525	675.141	779.204	956.62	0.731082	0.103715
Q9QYC0	Alpha-adducin	Add1	QKGS(+79.97)EENLDETR	12	4	1484.61	-1.6	583	594	S4:Phosphorylation (STY):71.72	S586	ERKQKGSEENLDE	1044.02	4737.51	12913.7	9740.31	29508.1	25514.1	0.288673	0.0926485
Q9QYC0	Alpha-adducin	Add1	RVS(+79.97)MILQSPAFC(+57.02)EELESMIQEQFK	24	3	2979.36	1.5	57	80	S3:Phosphorylation (STY):30.64;C12:Carbamidomethylation:1000.00	S59	EQKKRVSMILQSP	393.692	103.619	169.666	123.033	125.751	114.274	1.83711	0.313046
Q9QYC0	Alpha-adducin	Add1	S(+79.97)PGTPAGEGSGSPPK	15	1	1404.59	13.5	355	369	S1:Phosphorylation (STY):0.00	S355	YKAKSRSPGTPAG	388.367	1252.13	1254.6	856.129	1047.29	1224.27	0.925632	0.813241
Q9QYC0	Alpha-adducin	Add1	S(+79.97)PPDQSAVPNT(+79.97)PPS(+79.97)TPVKLEEDLPQEPTSR	30	1	3452.48	1.7	600	629	S1:Phosphorylation (STY):2.87;T11:Phosphorylation (STY):10.19;S14:Phosphorylation (STY):0.00	S600	REQKEKSPPDQSA	7974.49	5212.47	3120.74	572.594	3612.78	3756.92	2.05327	0.185786
Q9QYC0	Alpha-adducin	Add1	S(+79.97)PPDQSAVPNT(+79.97)PPS(+79.97)TPVKLEEDLPQEPTSR	30	11	3452.48	1.7	600	629	S1:Phosphorylation (STY):2.87;T11:Phosphorylation (STY):10.19;S14:Phosphorylation (STY):0.00	T610	QSAVPNTPPSTPV	7974.49	5212.47	3120.74	572.594	3612.78	3756.92	2.05327	0.185786
Q9QYC0	Alpha-adducin	Add1	S(+79.97)PPDQSAVPNT(+79.97)PPS(+79.97)TPVKLEEDLPQEPTSR	30	14	3452.48	1.7	600	629	S1:Phosphorylation (STY):2.87;T11:Phosphorylation (STY):10.19;S14:Phosphorylation (STY):0.00	S613	VPNTPPSTPVKLE	7974.49	5212.47	3120.74	572.594	3612.78	3756.92	2.05327	0.185786
Q9QYC0	Alpha-adducin	Add1	S(+79.97)RSPGT(+79.97)PAGEGSGS(+79.97)PPK	17	1	1807.66	-4	353	369	S1:Phosphorylation (STY):0.00;T6:Phosphorylation (STY):0.00;S14:Phosphorylation (STY):0.00	S353	GKYKAKSRSPGTP	2126.47	2754.52	4595.78	4297.89	1357.6	2031.06	1.2329	0.63338
Q9QYC0	Alpha-adducin	Add1	S(+79.97)RSPGT(+79.97)PAGEGSGS(+79.97)PPK	17	6	1807.66	-4	353	369	S1:Phosphorylation (STY):0.00;T6:Phosphorylation (STY):0.00;S14:Phosphorylation (STY):0.00	T358	KSRSPGTPAGEGS	2126.47	2754.52	4595.78	4297.89	1357.6	2031.06	1.2329	0.63338
Q9QYC0	Alpha-adducin	Add1	S(+79.97)RSPGT(+79.97)PAGEGSGS(+79.97)PPK	17	14	1807.66	-4	353	369	S1:Phosphorylation (STY):0.00;T6:Phosphorylation (STY):0.00;S14:Phosphorylation (STY):0.00	S366	AGEGSGSPPKWQI	2126.47	2754.52	4595.78	4297.89	1357.6	2031.06	1.2329	0.63338
Q9QYC0	Alpha-adducin	Add1	S(+79.97)RSPGT(+79.97)PAGEGSGSPPK	17	1	1727.69	-6.5	353	369	S1:Phosphorylation (STY):0.00;T6:Phosphorylation (STY):49.37	S353	GKYKAKSRSPGTP	177956	152660	1572.23	157849	139272	158135	0.729673	0.500244
Q9QYC0	Alpha-adducin	Add1	S(+79.97)RSPGT(+79.97)PAGEGSGSPPK	17	6	1727.69	-6.5	353	369	S1:Phosphorylation (STY):0.00;T6:Phosphorylation (STY):49.37	T358	KSRSPGTPAGEGS	177956	152660	1572.23	157849	139272	158135	0.729673	0.500244
Q9QYC0	Alpha-adducin	Add1	SPGTPAGEGS(+79.97)GSPPK	15	10	1404.59	-3.6	355	369	S10:Phosphorylation (STY):0.00	S364	TPAGEGSGSPPKW	6364.22	5301.61	7431.88	9681.03	6117.51	3688.2	0.980036	0.94736
Q9QYC0	Alpha-adducin	Add1	SPGTPAGEGSGS(+79.97)PPK	15	12	1404.59	2.4	355	369	S12:Phosphorylation (STY):22.85	S366	AGEGSGSPPKWQI	2537.55	6683.27	7431.88	9681.03	159.212	89.7155	1.67702	0.560099
Q9QYC0	Alpha-adducin	Add1	SPPDQS(+79.97)AVPNTPPST(+79.97)PVKLEEDLPQEPTSR	30	6	3372.52	-3.1	600	629	S6:Phosphorylation (STY):0.00;T15:Phosphorylation (STY):0.00	S605	KSPPDQSAVPNTP	5341.26	8096.96	3657.47	7425.63		10238.9	0.6452	0.210299
Q9QYC0	Alpha-adducin	Add1	SPPDQS(+79.97)AVPNTPPST(+79.97)PVKLEEDLPQEPTSR	30	15	3372.52	-3.1	600	629	S6:Phosphorylation (STY):0.00;T15:Phosphorylation (STY):0.00	T614	PNTPPSTPVKLEE	5341.26	8096.96	3657.47	7425.63		10238.9	0.6452	0.210299
Q9QYC0	Alpha-adducin	Add1	SPPDQSAVPNT(+79.97)PPS(+79.97)T(+79.97)PVKLEEDLPQEPTSR	30	11	3452.48	1.4	600	629	T11:Phosphorylation (STY):8.04;S14:Phosphorylation (STY):19.61;T15:Phosphorylation (STY):18.61	T610	QSAVPNTPPSTPV	2701.6	3069.02	2168.78	3204.05	3416.08	2420.17	0.878223	0.410879
Q9QYC0	Alpha-adducin	Add1	SPPDQSAVPNT(+79.97)PPS(+79.97)T(+79.97)PVKLEEDLPQEPTSR	30	14	3452.48	1.4	600	629	T11:Phosphorylation (STY):8.04;S14:Phosphorylation (STY):19.61;T15:Phosphorylation (STY):18.61	S613	VPNTPPSTPVKLE	2701.6	3069.02	2168.78	3204.05	3416.08	2420.17	0.878223	0.410879
Q9QYC0	Alpha-adducin	Add1	SPPDQSAVPNT(+79.97)PPS(+79.97)T(+79.97)PVKLEEDLPQEPTSR	30	15	3452.48	1.4	600	629	T11:Phosphorylation (STY):8.04;S14:Phosphorylation (STY):19.61;T15:Phosphorylation (STY):18.61	T614	PNTPPSTPVKLEE	2701.6	3069.02	2168.78	3204.05	3416.08	2420.17	0.878223	0.410879
Q9QYC0	Alpha-adducin	Add1	SPPDQSAVPNT(+79.97)PPST(+79.97)PVK	18	11	1977.85	0.7	600	617	T11:Phosphorylation (STY):28.36;T15:Phosphorylation (STY):17.01	T610	QSAVPNTPPSTPV	14148.9	12742.9	532.519	8603.63	20277.4	5807.66	0.790585	0.715652
Q9QYC0	Alpha-adducin	Add1	SPPDQSAVPNT(+79.97)PPST(+79.97)PVK	18	15	1977.85	0.7	600	617	T11:Phosphorylation (STY):28.36;T15:Phosphorylation (STY):17.01	T614	PNTPPSTPVKLEE	14148.9	12742.9	532.519	8603.63	20277.4	5807.66	0.790585	0.715652
Q9QYC0	Alpha-adducin	Add1	SPPDQSAVPNT(+79.97)PPST(+79.97)PVKLEEDLPQEPTSR	30	11	3372.52	3.4	600	629	T11:Phosphorylation (STY):11.27;T15:Phosphorylation (STY):8.69	T610	QSAVPNTPPSTPV	22033.6	18837	22709.8	20045.2	16824.7	21352.4	1.09203	0.377017
Q9QYC0	Alpha-adducin	Add1	SPPDQSAVPNT(+79.97)PPST(+79.97)PVKLEEDLPQEPTSR	30	15	3372.52	3.4	600	629	T11:Phosphorylation (STY):11.27;T15:Phosphorylation (STY):8.69	T614	PNTPPSTPVKLEE	22033.6	18837	22709.8	20045.2	16824.7	21352.4	1.09203	0.377017
Q9QYC0	Alpha-adducin	Add1	SPPDQSAVPNT(+79.97)PPSTPVK	18	11	1897.88	5.6	600	617	T11:Phosphorylation (STY):19.05	T610	QSAVPNTPPSTPV	337320	359592	311442	185212	309522	397871	1.12967	0.574702
Q9QYC0	Alpha-adducin	Add1	SPPDQSAVPNTPPS(+79.97)T(+79.97)PVK	18	14	1977.85	-0.8	600	617	S14:Phosphorylation (STY):0.00;T15:Phosphorylation (STY):0.00	S613	VPNTPPSTPVKLE	14148.9	12742.9	6748.91	8603.63	7013.87	5807.66	1.57015	0.166249
Q9QYC0	Alpha-adducin	Add1	SPPDQSAVPNTPPS(+79.97)T(+79.97)PVK	18	15	1977.85	-0.8	600	617	S14:Phosphorylation (STY):0.00;T15:Phosphorylation (STY):0.00	T614	PNTPPSTPVKLEE	14148.9	12742.9	6748.91	8603.63	7013.87	5807.66	1.57015	0.166249
Q9QYC0	Alpha-adducin	Add1	SPPDQSAVPNTPPS(+79.97)T(+79.97)PVKLEEDLPQEPTSR	30	14	3372.52	4.7	600	629	S14:Phosphorylation (STY):5.08;T15:Phosphorylation (STY):4.08	S613	VPNTPPSTPVKLE	14537.6	17976.2	11548	9751.88	15523	15535.8	1.07966	0.706161
Q9QYC0	Alpha-adducin	Add1	SPPDQSAVPNTPPS(+79.97)T(+79.97)PVKLEEDLPQEPTSR	30	15	3372.52	4.7	600	629	S14:Phosphorylation (STY):5.08;T15:Phosphorylation (STY):4.08	T614	PNTPPSTPVKLEE	14537.6	17976.2	11548	9751.88	15523	15535.8	1.07966	0.706161
Q9QYC0	Alpha-adducin	Add1	SPPDQSAVPNTPPST(+79.97)PVK	18	15	1897.88	5.5	600	617	T15:Phosphorylation (STY):10.11	T614	PNTPPSTPVKLEE	3248.64	860.756	4511.26	2985.89	1915.47	1548.64	1.33654	0.564652
Q9QYC0	Alpha-adducin	Add1	SRS(+79.97)PGT(+79.97)PAGEGS(+79.97)GSPPK	17	3	1807.66	-0.8	353	369	S3:Phosphorylation (STY):0.00;T6:Phosphorylation (STY):18.75;S12:Phosphorylation (STY):0.00	S355	YKAKSRSPGTPAG	633.745	751.78	75.0825	970.903	1357.6	2628.9	0.294632	0.0981647
Q9QYC0	Alpha-adducin	Add1	SRS(+79.97)PGT(+79.97)PAGEGS(+79.97)GSPPK	17	6	1807.66	-0.8	353	369	S3:Phosphorylation (STY):0.00;T6:Phosphorylation (STY):18.75;S12:Phosphorylation (STY):0.00	T358	KSRSPGTPAGEGS	633.745	751.78	75.0825	970.903	1357.6	2628.9	0.294632	0.0981647
Q9QYC0	Alpha-adducin	Add1	SRS(+79.97)PGT(+79.97)PAGEGS(+79.97)GSPPK	17	12	1807.66	-0.8	353	369	S3:Phosphorylation (STY):0.00;T6:Phosphorylation (STY):18.75;S12:Phosphorylation (STY):0.00	S364	TPAGEGSGSPPKW	633.745	751.78	75.0825	970.903	1357.6	2628.9	0.294632	0.0981647
Q9QYC0	Alpha-adducin	Add1	SRS(+79.97)PGT(+79.97)PAGEGSGS(+79.97)PPK	17	3	1807.66	-2.6	353	369	S3:Phosphorylation (STY):0.00;T6:Phosphorylation (STY):9.30;S14:Phosphorylation (STY):6.59	S355	YKAKSRSPGTPAG	2572.52	2754.52	4595.78	5391.49	3516.28	4393.72	0.745993	0.252611
Q9QYC0	Alpha-adducin	Add1	SRS(+79.97)PGT(+79.97)PAGEGSGS(+79.97)PPK	17	6	1807.66	-2.6	353	369	S3:Phosphorylation (STY):0.00;T6:Phosphorylation (STY):9.30;S14:Phosphorylation (STY):6.59	T358	KSRSPGTPAGEGS	2572.52	2754.52	4595.78	5391.49	3516.28	4393.72	0.745993	0.252611
Q9QYC0	Alpha-adducin	Add1	SRS(+79.97)PGT(+79.97)PAGEGSGS(+79.97)PPK	17	14	1807.66	-2.6	353	369	S3:Phosphorylation (STY):0.00;T6:Phosphorylation (STY):9.30;S14:Phosphorylation (STY):6.59	S366	AGEGSGSPPKWQI	2572.52	2754.52	4595.78	5391.49	3516.28	4393.72	0.745993	0.252611
Q9QYC0	Alpha-adducin	Add1	SRS(+79.97)PGT(+79.97)PAGEGSGSPPK	17	3	1727.69	-0.7	353	369	S3:Phosphorylation (STY):20.41;T6:Phosphorylation (STY):61.26	S355	YKAKSRSPGTPAG	177878	1458.47	1419.07	156941	789.003	279.529	1.14395	0.927788
Q9QYC0	Alpha-adducin	Add1	SRS(+79.97)PGT(+79.97)PAGEGSGSPPK	17	6	1727.69	-0.7	353	369	S3:Phosphorylation (STY):20.41;T6:Phosphorylation (STY):61.26	T358	KSRSPGTPAGEGS	177878	1458.47	1419.07	156941	789.003	279.529	1.14395	0.927788
Q9QYC0	Alpha-adducin	Add1	SRS(+79.97)PGTPAGEGSGSPPK	17	3	1647.73	2.2	353	369	S3:Phosphorylation (STY):46.91	S355	YKAKSRSPGTPAG	142607	122586	38569.4	106131	130727	141690	0.802441	0.498855
Q9QYC0	Alpha-adducin	Add1	SRSPGT(+79.97)PAGEGSGSPPK	17	6	1647.73	1.8	353	369	T6:Phosphorylation (STY):55.63	T358	KSRSPGTPAGEGS	40980	39732.8	38569.4	49590.7	130727	32454.3	0.560611	0.362068
Q9QYC0	Alpha-adducin	Add1	VS(+79.97)MILQSPAFC(+57.02)EELESMIQEQFK	23	2	2823.26	-0.6	58	80	S2:Phosphorylation (STY):0.00;C11:Carbamidomethylation:1000.00	S59	EQKKRVSMILQSP	1354.37	670.706	359.217	591.921		374.445	1.64485	0.480659
Q9QYC0	Alpha-adducin	Add1	VSM(+15.99)ILQS(+79.97)PAFC(+57.02)EELESMIQEQFK	23	7	2839.25	0.7	58	80	M3:Oxidation (M):19.22;S7:Phosphorylation (STY):7.94;C11:Carbamidomethylation:1000.00	S64	VSMILQSPAFCEE	724.584	388.151	403.308	57.3326	164.179		4.56273	0.0749148
Q9QYC0	Alpha-adducin	Add1	VSMILQS(+79.97)PAFC(+57.02)EELESMIQEQFK	23	7	2823.26	-0.4	58	80	S7:Phosphorylation (STY):11.54;C11:Carbamidomethylation:1000.00	S64	VSMILQSPAFCEE	3774.44	1626.76	975.592	882.204		240.041	3.78812	0.256034
Q9QYC0	Alpha-adducin	Add1	YSDVEVPASVT(+79.97)GHSFASDGDSGTC(+57.02)SPLR	28	11	2977.24	-3.7	407	434	T11:Phosphorylation (STY):0.00;C24:Carbamidomethylation:1000.00	T417	EVPASVTGHSFAS	3934.63	15829.7	17323.8	16703.1	14568.2	15099.8	0.799811	0.510118
Q9QYC0	Alpha-adducin	Add1	YSDVEVPASVTGHS(+79.97)FASDGDSGTC(+57.02)S(+79.97)PLR	28	14	3057.21	4.5	407	434	S14:Phosphorylation (STY):0.00;C24:Carbamidomethylation:1000.00;S25:Phosphorylation (STY):0.00	S420	ASVTGHSFASDGD	13446.3	12721.6	566.067	680.483	8895.79	7380.54	1.57659	0.540887
Q9QYC0	Alpha-adducin	Add1	YSDVEVPASVTGHS(+79.97)FASDGDSGTC(+57.02)S(+79.97)PLR	28	25	3057.21	4.5	407	434	S14:Phosphorylation (STY):0.00;C24:Carbamidomethylation:1000.00;S25:Phosphorylation (STY):0.00	S431	GDSGTCSPLRHSF	13446.3	12721.6	566.067	680.483	8895.79	7380.54	1.57659	0.540887
Q9QYC0	Alpha-adducin	Add1	YSDVEVPASVTGHS(+79.97)FASDGDSGTC(+57.02)SPLR	28	14	2977.24	0	407	434	S14:Phosphorylation (STY):0.00;C24:Carbamidomethylation:1000.00	S420	ASVTGHSFASDGD	9107.82	5980.83	2109.33	1991.16	3440.5	3711.1	1.88105	0.268889
Q9QYC0	Alpha-adducin	Add1	YSDVEVPASVTGHSFASDGDS(+79.97)GTC(+57.02)SPLR	28	21	2977.24	2.5	407	434	S21:Phosphorylation (STY):8.82;C24:Carbamidomethylation:1000.00	S427	FASDGDSGTCSPL	6983.16	2321.24	11878.8	10103.1	101.205	12581.2	0.92968	0.915145
Q9QYC0	Alpha-adducin	Add1	YSDVEVPASVTGHSFASDGDSGT(+79.97)C(+57.02)SPLR	28	23	2977.24	-3.1	407	434	T23:Phosphorylation (STY):0.00;C24:Carbamidomethylation:1000.00	T429	SDGDSGTCSPLRH	3070.19	14420	2364.16	17970.2	2164.53	17896.7	0.522051	0.407227
Q9QYC0	Alpha-adducin	Add1	YSDVEVPASVTGHSFASDGDSGTC(+57.02)S(+79.97)PLR	28	25	2977.24	3	407	434	C24:Carbamidomethylation:1000.00;S25:Phosphorylation (STY):17.01	S431	GDSGTCSPLRHSF	75188.3	83154.3	74102.4	76575.7	73681.3	951.317	1.53725	0.338022
Q9QYB8	Beta-adducin	Add2	DIATEKPGS(+79.97)PVK	12	9	1320.63	-6.3	586	597	S9:Phosphorylation (STY):63.95	S594	ATEKPGSPVKSTP	171234	222424	202112	38927.4	52913.4	47169	4.28581	0.000591112
Q9QYB8	Beta-adducin	Add2	TESVTSGPLS(+79.97)PEGSPSK	17	10	1738.77	-0.6	683	699	S10:Phosphorylation (STY):25.11	S692	VTSGPLSPEGSPS	436.061	2484	4165.41	10069.4	8754.62	8994.46	0.254704	0.00387957
Q9QYB8	Beta-adducin	Add2	RVTMILQS(+79.97)PSFR	12	8	1513.75	5.7	53	64	S8:Phosphorylation (STY):14.04	S60	VTMILQSPSFREE	2519.48	2510.01	3145.28	1676.18	1788.97	1822.07	1.54614	0.0109783
Q9QYB8	Beta-adducin	Add2	S(+42.01)EDTVPEAAS(+79.97)PPPSQGQHYFDR	22	10	2536.05	1.5	2	23	S1:Acetylation (N-term):1000.00;S10:Phosphorylation (STY):35.70	S11	TVPEAASPPPSQG	1.33987e+06	1.21996e+06	1.08606e+06	1.05331e+06	961033	922976	1.24123	0.0464221
Q9QYB8	Beta-adducin	Add2	VTMILQS(+79.97)PSFR	11	7	1357.65	1.9	54	64	S7:Phosphorylation (STY):26.31	S60	VTMILQSPSFREE	30874.3	27217.6	26852	22824.5	19193.1	19970.4	1.37033	0.0106703
Q9QYB8	Beta-adducin	Add2	VTMILQSPS(+79.97)FR	11	9	1357.65	-4.2	54	64	S9:Phosphorylation (STY):0.00	S62	MILQSPSFREELE	3753.47	3554.2	3812.79	2839.05	3078.23	3002.88	1.24667	0.00223831
Q9QYB8	Beta-adducin	Add2	VYS(+79.97)PAHTEEEEEEHLDPK	18	3	2217.91	-2.2	1754	1771	S3:Phosphorylation (STY):11.06	S1756	_____________	18260.5	16814.4	15350.6	21560	29159	33157.5	0.601188	0.0334501
Q9QYB8	Beta-adducin	Add2	DKTESVTSGPLS(+79.97)PEGSPSK	19	12	1981.89	-0.7	681	699	S12:Phosphorylation (STY):25.11	S692	VTSGPLSPEGSPS	6997.92	7128.34	9260.82	6664.76	4396.35	5239.19	1.43476	0.0751066
Q9QYB8	Beta-adducin	Add2	DKTESVTSGPLSPEGS(+79.97)PSK	19	16	1981.89	-2	681	699	S16:Phosphorylation (STY):18.53	S696	PLSPEGSPSKSPS	7917.3	7242.69	7643.16	7107.26	7706.66	7431.09	1.02509	0.51607
Q9QYB8	Beta-adducin	Add2	GLGQM(+15.99)TTNADTDGDS(+79.97)YK	17	15	1868.71	-3.1	664	680	M5:Oxidation (M):1000.00;S15:Phosphorylation (STY):12.28	S678	ADTDGDSYKDKTE	1240.69	3385.69	1357.94	209.026	1093.71	3800.6	1.17263	0.830481
Q9QYB8	Beta-adducin	Add2	GLGQMTTNADTDGDS(+79.97)YK	17	15	1852.72	5.5	664	680	S15:Phosphorylation (STY):0.00	S678	ADTDGDSYKDKTE	15646.8	27241.3	29696.4	29297.7	29533.1	30011.8	0.817	0.279626
Q9QYB8	Beta-adducin	Add2	GLGQMTTNADTDGDS(+79.97)YKDK	19	15	2095.84	2.5	664	682	S15:Phosphorylation (STY):0.00	S678	ADTDGDSYKDKTE	3085.14	3316.47	3752.04	3111.62	3649.74	3881.13	0.954069	0.616229
Q9QYB8	Beta-adducin	Add2	HKS(+79.97)EVEIPATVTAFVFEEDGVPVPALR	27	3	3016.49	-4.8	394	420	S3:Phosphorylation (STY):13.18	S396	EKTKHKSEVEIPA	268.839	205.197		111.839	360.052	145.574	1.15157	0.781996
Q9QYB8	Beta-adducin	Add2	NMGS(+79.97)PRPK	8	4	965.415	-1.2	452	459		S455	VQRNMGSPRPKTT	3305.09	654.721	3805.98	524.806	4634.92	5636.5	0.719306	0.613033
Q9QYB8	Beta-adducin	Add2	S(+42.01)EDTVPEAASPPPS(+79.97)QGQHYFDR	22	14	2536.05	2.3	2	23	S1:Acetylation (N-term):1000.00;S14:Phosphorylation (STY):7.69	S15	AASPPPSQGQHYF	1.30698e+06	3425.91	304.844	3341.87	1135.21	1790.03	209.141	0.374123
Q9QYB8	Beta-adducin	Add2	SPAVS(+79.97)PSK	8	5	851.379	-4.2	614	621	S5:Phosphorylation (STY):9.81	S618	TKSPAVSPSKTSE	601.615	993.93	866.222	2153.14	279.951	184.189	0.940584	0.940385
Q9QYB8	Beta-adducin	Add2	SPAVSPS(+79.97)KTSEDTKK	15	7	1640.77	-5.3	614	628	S7:Phosphorylation (STY):0.00	S620	SPAVSPSKTSEDT	933.52	800.975	490.551	876.039	1177.22	1123.16	0.700489	0.119707
Q9QYB8	Beta-adducin	Add2	SPAVSPSKTS(+79.97)EDTK	14	10	1512.67	-3	614	627	S10:Phosphorylation (STY):0.00	S623	VSPSKTSEDTKKT	9339.3	15948	15780.1	20283.3	14605.6	15606.3	0.813295	0.323293
Q9QYB8	Beta-adducin	Add2	SRS(+79.97)PSTESQLMSK	13	3	1516.66	-2.3	528	540	S3:Phosphorylation (STY):8.22	S530	IAEKSRSPSTESQ	2978.81	2411.48	1887.45	2542.16	5888.53	6930.92	0.473762	0.118784
Q9QYB8	Beta-adducin	Add2	TES(+79.97)VTSGPLSPEGS(+79.97)PS(+79.97)KSPSK	21	3	2297.91	-5.1	683	703	S3:Phosphorylation (STY):0.00;S14:Phosphorylation (STY):0.00;S16:Phosphorylation (STY):0.00	S685	YKDKTESVTSGPL	1577.14	2047.31	2028.43	1238.25	1596.77	1306.19	1.36503	0.0559983
Q9QYB8	Beta-adducin	Add2	TES(+79.97)VTSGPLSPEGS(+79.97)PS(+79.97)KSPSK	21	14	2297.91	-5.1	683	703	S3:Phosphorylation (STY):0.00;S14:Phosphorylation (STY):0.00;S16:Phosphorylation (STY):0.00	S696	PLSPEGSPSKSPS	1577.14	2047.31	2028.43	1238.25	1596.77	1306.19	1.36503	0.0559983
Q9QYB8	Beta-adducin	Add2	TES(+79.97)VTSGPLSPEGS(+79.97)PS(+79.97)KSPSK	21	16	2297.91	-5.1	683	703	S3:Phosphorylation (STY):0.00;S14:Phosphorylation (STY):0.00;S16:Phosphorylation (STY):0.00	S698	SPEGSPSKSPSKK	1577.14	2047.31	2028.43	1238.25	1596.77	1306.19	1.36503	0.0559983
Q9QYB8	Beta-adducin	Add2	TESVT(+79.97)SGPLSPEGS(+79.97)PSKSPSK	21	5	2217.94	-1.5	683	703	T5:Phosphorylation (STY):0.00;S14:Phosphorylation (STY):0.00	T687	DKTESVTSGPLSP	6149.19	362.882	585.9	309.699	10740.4	13164.2	0.293132	0.2621
Q9QYB8	Beta-adducin	Add2	TESVT(+79.97)SGPLSPEGS(+79.97)PSKSPSK	21	14	2217.94	-1.5	683	703	T5:Phosphorylation (STY):0.00;S14:Phosphorylation (STY):0.00	S696	PLSPEGSPSKSPS	6149.19	362.882	585.9	309.699	10740.4	13164.2	0.293132	0.2621
Q9QYB8	Beta-adducin	Add2	TESVT(+79.97)SGPLSPEGSPSK	17	5	1738.77	-1.3	683	699	T5:Phosphorylation (STY):0.00	T687	DKTESVTSGPLSP	3319.64	2484	4165.41	10069.4	290.884	8994.46	0.51507	0.374613
Q9QYB8	Beta-adducin	Add2	TESVTS(+79.97)GPLSPEGS(+79.97)PSK	17	6	1818.73	-0.7	683	699	S6:Phosphorylation (STY):0.00;S14:Phosphorylation (STY):5.99	S688	KTESVTSGPLSPE	10230.3	6942.14	4313.24	6312.15	6941.55	3678.47	1.26893	0.486496
Q9QYB8	Beta-adducin	Add2	TESVTS(+79.97)GPLSPEGS(+79.97)PSK	17	14	1818.73	-0.7	683	699	S6:Phosphorylation (STY):0.00;S14:Phosphorylation (STY):5.99	S696	PLSPEGSPSKSPS	10230.3	6942.14	4313.24	6312.15	6941.55	3678.47	1.26893	0.486496
Q9QYB8	Beta-adducin	Add2	TESVTS(+79.97)GPLSPEGS(+79.97)PSKS(+79.97)PSK	21	6	2297.91	1.4	683	703	S6:Phosphorylation (STY):0.00;S14:Phosphorylation (STY):2.76;S18:Phosphorylation (STY):14.04	S688	KTESVTSGPLSPE	6248.38	383.1	7583.01	573.195	9075.28	10784.9	0.69565	0.61929
Q9QYB8	Beta-adducin	Add2	TESVTS(+79.97)GPLSPEGS(+79.97)PSKS(+79.97)PSK	21	14	2297.91	1.4	683	703	S6:Phosphorylation (STY):0.00;S14:Phosphorylation (STY):2.76;S18:Phosphorylation (STY):14.04	S696	PLSPEGSPSKSPS	6248.38	383.1	7583.01	573.195	9075.28	10784.9	0.69565	0.61929
Q9QYB8	Beta-adducin	Add2	TESVTS(+79.97)GPLSPEGS(+79.97)PSKS(+79.97)PSK	21	18	2297.91	1.4	683	703	S6:Phosphorylation (STY):0.00;S14:Phosphorylation (STY):2.76;S18:Phosphorylation (STY):14.04	S700	EGSPSKSPSKKKK	6248.38	383.1	7583.01	573.195	9075.28	10784.9	0.69565	0.61929
Q9QYB8	Beta-adducin	Add2	TESVTSGPLS(+79.97)PEGS(+79.97)PSK	17	10	1818.73	0.1	683	699	S10:Phosphorylation (STY):38.26;S14:Phosphorylation (STY):5.47	S692	VTSGPLSPEGSPS	4397.32	1063.25	4313.24	2929.96	6941.55	3678.47	0.721316	0.487977
Q9QYB8	Beta-adducin	Add2	TESVTSGPLS(+79.97)PEGS(+79.97)PSK	17	14	1818.73	0.1	683	699	S10:Phosphorylation (STY):38.26;S14:Phosphorylation (STY):5.47	S696	PLSPEGSPSKSPS	4397.32	1063.25	4313.24	2929.96	6941.55	3678.47	0.721316	0.487977
Q9QYB8	Beta-adducin	Add2	TESVTSGPLS(+79.97)PEGS(+79.97)PSKS(+79.97)PSK	21	10	2297.91	0.5	683	703	S10:Phosphorylation (STY):24.67;S14:Phosphorylation (STY):26.31;S18:Phosphorylation (STY):14.04	S692	VTSGPLSPEGSPS	4855.95	5713.24	7583.01	5658.08	9075.28	7325.53	0.822897	0.364285
Q9QYB8	Beta-adducin	Add2	TESVTSGPLS(+79.97)PEGS(+79.97)PSKS(+79.97)PSK	21	14	2297.91	0.5	683	703	S10:Phosphorylation (STY):24.67;S14:Phosphorylation (STY):26.31;S18:Phosphorylation (STY):14.04	S696	PLSPEGSPSKSPS	4855.95	5713.24	7583.01	5658.08	9075.28	7325.53	0.822897	0.364285
Q9QYB8	Beta-adducin	Add2	TESVTSGPLS(+79.97)PEGS(+79.97)PSKS(+79.97)PSK	21	18	2297.91	0.5	683	703	S10:Phosphorylation (STY):24.67;S14:Phosphorylation (STY):26.31;S18:Phosphorylation (STY):14.04	S700	EGSPSKSPSKKKK	4855.95	5713.24	7583.01	5658.08	9075.28	7325.53	0.822897	0.364285
Q9QYB8	Beta-adducin	Add2	TESVTSGPLS(+79.97)PEGSPS(+79.97)K	17	10	1818.73	2.1	683	699	S10:Phosphorylation (STY):44.28;S16:Phosphorylation (STY):0.00	S692	VTSGPLSPEGSPS	10230.3	2550.33	303.135	87.0736	85.5377	306.939	27.2834	0.23478
Q9QYB8	Beta-adducin	Add2	TESVTSGPLS(+79.97)PEGSPS(+79.97)K	17	16	1818.73	2.1	683	699	S10:Phosphorylation (STY):44.28;S16:Phosphorylation (STY):0.00	S698	SPEGSPSKSPSKK	10230.3	2550.33	303.135	87.0736	85.5377	306.939	27.2834	0.23478
Q9QYB8	Beta-adducin	Add2	TESVTSGPLS(+79.97)PEGSPSKS(+79.97)PSK	21	10	2217.94	-5.1	683	703	S10:Phosphorylation (STY):33.06;S18:Phosphorylation (STY):5.03	S692	VTSGPLSPEGSPS	10318.1	13107.3	12461.6	11618.3	10740.4	13164.2	1.01025	0.917544
Q9QYB8	Beta-adducin	Add2	TESVTSGPLS(+79.97)PEGSPSKS(+79.97)PSK	21	18	2217.94	-5.1	683	703	S10:Phosphorylation (STY):33.06;S18:Phosphorylation (STY):5.03	S700	EGSPSKSPSKKKK	10318.1	13107.3	12461.6	11618.3	10740.4	13164.2	1.01025	0.917544
Q9QYB8	Beta-adducin	Add2	TESVTSGPLSPEGS(+79.97)PSKS(+79.97)PSK	21	14	2217.94	-2	683	703	S14:Phosphorylation (STY):9.40;S18:Phosphorylation (STY):9.40	S696	PLSPEGSPSKSPS	3681.98	13107.3	12461.6	11618.3	154.723	384.731	2.40595	0.305533
Q9QYB8	Beta-adducin	Add2	TESVTSGPLSPEGS(+79.97)PSKS(+79.97)PSK	21	18	2217.94	-2	683	703	S14:Phosphorylation (STY):9.40;S18:Phosphorylation (STY):9.40	S700	EGSPSKSPSKKKK	3681.98	13107.3	12461.6	11618.3	154.723	384.731	2.40595	0.305533
Q9QYB8	Beta-adducin	Add2	TESVTSGPLSPEGSPSKS(+79.97)PSK	21	18	2137.98	-0.3	683	703	S18:Phosphorylation (STY):8.22	S700	EGSPSKSPSKKKK	17236.1	21171	20284.3	20777.3	19424.9	17639.5	1.01469	0.859289
Q9QYB8	Beta-adducin	Add2	TESVTSGPLSPEGSPSKSPS(+79.97)K	21	20	2137.98	1	683	703	S20:Phosphorylation (STY):0.00	S702	SPSKSPSKKKKKF	17236.1	21171	20284.3	20777.3	19424.9	17639.5	1.01469	0.859289
Q9QYB8	Beta-adducin	Add2	VTM(+15.99)ILQS(+79.97)PSFR	11	7	1373.64	0.8	54	64	M3:Oxidation (M):1000.00;S7:Phosphorylation (STY):0.00	S60	VTMILQSPSFREE	1102.36	1886.35	1708.06	2426.44	391.232	1580.36	1.06793	0.883201
Q9QYB8	Beta-adducin	Add2	VTM(+15.99)ILQSPS(+79.97)FREELEGLIQEQMK	23	9	2801.34	-1.6	54	76	M3:Oxidation (M):43.55;S9:Phosphorylation (STY):5.99	S62	MILQSPSFREELE	970.789	1338.34	521.941	957.997	739.701	1059.94	1.02663	0.927939
Q9QYB8	Beta-adducin	Add2	VTMILQS(+79.97)PSFREELEGLIQEQMK	23	7	2785.34	-9.6	54	76	S7:Phosphorylation (STY):8.22	S60	VTMILQSPSFREE	22132.1	10775.2	12091.1	9978.32	15150.6	13614.2	1.16146	0.621284
Q9QYB8	Beta-adducin	Add2	VY(+79.97)SPAHTEEEEEEHLDPK	18	2	2217.91	-2	1754	1771	Y2:Phosphorylation (STY):0.00	Y1755	_____________	13979.2	4018.12	7590.35	16000.8	6054.45	23170.2	0.565782	0.318842
Q9QYB5	Gamma-adducin	Add3	FRTPS(+79.97)FLK	8	5	1074.53	-4.7	689	696	S5:Phosphorylation (STY):8.22	S693	KKFRTPSFLKKNK	40631.4	29549.1	21065.1	2914.05	1917.21	106.086	18.4807	0.00735446
Q9QYB5	Gamma-adducin	Add3	SDVEIPATVTAFS(+79.97)FEDDSAPLS(+79.97)PLK	25	13	2795.22	-6.9	402	426	S13:Phosphorylation (STY):12.16;S22:Phosphorylation (STY):12.42	S414	ATVTAFSFEDDSA	471.116	574.798	455.187	61.0231	68.2999	124.243	5.91997	0.000610577
Q9QYB5	Gamma-adducin	Add3	SDVEIPATVTAFS(+79.97)FEDDSAPLS(+79.97)PLK	25	22	2795.22	-6.9	402	426	S13:Phosphorylation (STY):12.16;S22:Phosphorylation (STY):12.42	S423	DDSAPLSPLKFMA	471.116	574.798	455.187	61.0231	68.2999	124.243	5.91997	0.000610577
Q9QYB5	Gamma-adducin	Add3	TEEVLSPDGS(+79.97)PSKS(+79.97)PSK	17	10	1903.79	-0.3	668	684	S10:Phosphorylation (STY):5.47;S14:Phosphorylation (STY):11.10	S677	VLSPDGSPSKSPS	4766.45	4760.51	5601.19	2246.1	1951.26	1303.65	2.75007	0.00123977
Q9QYB5	Gamma-adducin	Add3	TEEVLSPDGS(+79.97)PSKS(+79.97)PSK	17	14	1903.79	-0.3	668	684	S10:Phosphorylation (STY):5.47;S14:Phosphorylation (STY):11.10	S681	DGSPSKSPSKKKK	4766.45	4760.51	5601.19	2246.1	1951.26	1303.65	2.75007	0.00123977
Q9QYB5	Gamma-adducin	Add3	S(+42.01)S(+79.97)DTSPAVVTT(+79.97)PPPPSMPHK	20	2	2233.94	5.5	2	21	S1:Acetylation (N-term):1000.00;S2:Phosphorylation (STY):4.64;T11:Phosphorylation (STY):0.00	S3	____MSSDTSPAV	2142.88	2689.67	1288.88	4122.42	6735.35	8492.45	0.31635	0.029736
Q9QYB5	Gamma-adducin	Add3	S(+42.01)S(+79.97)DTSPAVVTT(+79.97)PPPPSMPHK	20	11	2233.94	5.5	2	21	S1:Acetylation (N-term):1000.00;S2:Phosphorylation (STY):4.64;T11:Phosphorylation (STY):0.00	T12	SPAVVTTPPPPSM	2142.88	2689.67	1288.88	4122.42	6735.35	8492.45	0.31635	0.029736
Q9QYB5	Gamma-adducin	Add3	TEEVLSPDGSPS(+79.97)KSPSK	17	12	1823.82	-3	668	684	S12:Phosphorylation (STY):11.10	S679	SPDGSPSKSPSKK	22078.7	21148	22388.3	15911	17293.2	19852	1.2367	0.0260359
Q9QYB5	Gamma-adducin	Add3	S(+42.01)SDTSPAVVT(+79.97)TPPPPSM(+15.99)PHK	20	10	2169.97	-4.2	2	21	S1:Acetylation (N-term):1000.00;T10:Phosphorylation (STY):10.11;M17:Oxidation (M):1000.00	T11	TSPAVVTTPPPPS	22067.1	20756.3	18514.9	17000.3	16687.9	18032.6	1.18595	0.0450969
Q9QYB5	Gamma-adducin	Add3	S(+42.01)(+79.97)S(+79.97)DTSPAVVTT(+79.97)PPPPSMPHK	20	1	2313.9	1.2	2	21	S1:Acetylation (N-term):0.00;)1:Phosphorylation (STY):0.00;S2:Phosphorylation (STY):0.00;T11:Phosphorylation (STY):0.00	S2	_____MSSDTSPA	934.535	857.586	833.798	1259.43	689.425	701.729	0.990694	0.967631
Q9QYB5	Gamma-adducin	Add3	S(+42.01)(+79.97)S(+79.97)DTSPAVVTT(+79.97)PPPPSMPHK	20	2	2313.9	1.2	2	21	S1:Acetylation (N-term):0.00;)1:Phosphorylation (STY):0.00;S2:Phosphorylation (STY):0.00;T11:Phosphorylation (STY):0.00	S3	____MSSDTSPAV	934.535	857.586	833.798	1259.43	689.425	701.729	0.990694	0.967631
Q9QYB5	Gamma-adducin	Add3	S(+42.01)(+79.97)S(+79.97)DTSPAVVTT(+79.97)PPPPSMPHK	20	11	2313.9	1.2	2	21	S1:Acetylation (N-term):0.00;)1:Phosphorylation (STY):0.00;S2:Phosphorylation (STY):0.00;T11:Phosphorylation (STY):0.00	T12	SPAVVTTPPPPSM	934.535	857.586	833.798	1259.43	689.425	701.729	0.990694	0.967631
Q9QYB5	Gamma-adducin	Add3	S(+42.01)S(+79.97)DTSPAVVTTPPPPSMPHK	20	2	2153.97	-1	2	21	S1:Acetylation (N-term):1000.00;S2:Phosphorylation (STY):5.99	S3	____MSSDTSPAV	14058.2	8155.18	8048.58	15589.3	950.282	15038.6	0.958316	0.936636
Q9QYB5	Gamma-adducin	Add3	S(+42.01)SDT(+79.97)SPAVVTTPPPPSMPHK	20	4	2153.97	4.3	2	21	S1:Acetylation (N-term):1000.00;T4:Phosphorylation (STY):0.00	T5	__MSSDTSPAVVT	98.2656	8155.18	4097.64	807.839	950.282	873.318	4.69366	0.23611
Q9QYB5	Gamma-adducin	Add3	S(+42.01)SDTS(+79.97)PAVVTTPPPPSMPHK	20	5	2153.97	0.2	2	21	S1:Acetylation (N-term):1000.00;S5:Phosphorylation (STY):0.00	S6	_MSSDTSPAVVTT	10812.7	5621.66	8124.36	8969.05	3991.88	6522.96	1.26046	0.46096
Q9QYB5	Gamma-adducin	Add3	S(+42.01)SDTSPAVVT(+79.97)TPPPPSMPHK	20	10	2153.97	2	2	21	S1:Acetylation (N-term):1000.00;T10:Phosphorylation (STY):0.00	T11	TSPAVVTTPPPPS	473292	438221	422168	433384	423661	424858	1.04039	0.325186
Q9QYB5	Gamma-adducin	Add3	S(+42.01)SDTSPAVVTT(+79.97)PPPPSM(+15.99)PHK	20	11	2169.97	-0.1	2	21	S1:Acetylation (N-term):1000.00;T11:Phosphorylation (STY):14.02;M17:Oxidation (M):1000.00	T12	SPAVVTTPPPPSM	24213.3	20756.3	5421.69	17000.3	16687.9	18032.6	0.974293	0.94265
Q9QYB5	Gamma-adducin	Add3	S(+42.01)SDTSPAVVTT(+79.97)PPPPSMPHK	20	11	2153.97	2.1	2	21	S1:Acetylation (N-term):1000.00;T11:Phosphorylation (STY):30.46	T12	SPAVVTTPPPPSM	473292	438221	422168	433384	423661	424858	1.04039	0.325186
Q9QYB5	Gamma-adducin	Add3	S(+42.01)SDTSPAVVTTPPPPS(+79.97)M(+15.99)PHK	20	16	2169.97	-2.9	2	21	S1:Acetylation (N-term):1000.00;S16:Phosphorylation (STY):9.27;M17:Oxidation (M):1000.00	S17	TTPPPPSMPHKER	112.883	493.189	338.497	311.173	280.027	12766.4	0.0707138	0.376047
Q9QYB5	Gamma-adducin	Add3	SDVEIPATVTAFSFEDDSAPLS(+79.97)PLK	25	22	2715.26	-6.2	402	426	S22:Phosphorylation (STY):12.42	S423	DDSAPLSPLKFMA	91986.3	110998	19052	71746.3	66421.5	31234.2	1.3107	0.599054
Q9QYB5	Gamma-adducin	Add3	TEEVLSPDGS(+79.97)PSKSPSK	17	10	1823.82	-1.3	668	684	S10:Phosphorylation (STY):5.47	S677	VLSPDGSPSKSPS	86.1701	687.671	697.87	823.197	1029.28	111.971	0.749172	0.657645
Q9QYB5	Gamma-adducin	Add3	TEEVLSPDGSPSKS(+79.97)PSK	17	14	1823.82	-0.3	668	684	S14:Phosphorylation (STY):10.42	S681	DGSPSKSPSKKKK	22078.7	21148	22388.3	15911	17293.2	216.667	1.96329	0.122247
Q9QYB5	Gamma-adducin	Add3	TEEVLSPDGSPSKSPS(+79.97)K	17	16	1823.82	-7	668	684	S16:Phosphorylation (STY):0.00	S683	SPSKSPSKKKKKF	12271.5	204.19	452.608	823.197	228.966	19852	0.618453	0.743315
Q9QYB5	Gamma-adducin	Add3	VTQILQS(+79.97)PAFR	11	7	1338.67	-0.9	58	68	S7:Phosphorylation (STY):87.95	S64	VTQILQSPAFRED	923.608	635.834	2413.44	2341.85	3062.02	3248.74	0.459155	0.0646082
Q8C4G9	Adhesion G protein-coupled receptor A1	Adgra1	HGVRPGT(+79.97)PPTC(+57.02)DALAASQLQNEHSFK	26	7	2897.33	1.8	233	258	T7:Phosphorylation (STY):28.36;C11:Carbamidomethylation:1000.00	T239	HGVRPGTPPTCDA	254828	227338	210596	98789.6	1939.15	5225.13	6.53834	0.00465796
Q8C4G9	Adhesion G protein-coupled receptor A1	Adgra1	MTNLQAAQGHVSC(+57.02)LS(+79.97)PATPC(+57.02)C(+57.02)AK	23	15	2581.09	4.9	378	400	C13:Carbamidomethylation:1000.00;S15:Phosphorylation (STY):12.33;C20:Carbamidomethylation:1000.00;C21:Carbamidomethylation:1000.00	S392	GHVSCLSPATPCC	287.747	1938.15	1947.35	2341.4	1984.66	2202.21	0.639258	0.234541
Q3UHD1	Adhesion G protein-coupled receptor B1	Adgrb1	LIHLSMAPDASFPTRS(+79.97)PPAR	20	16	2243.09	-5.9	1375	1394	S16:Phosphorylation (STY):0.00	S1390	ASFPTRSPPAREP	22549.9	24593.9	23671.6	19432.7	19256.6	20015.3	1.2063	0.00311715
Q3UHD1	Adhesion G protein-coupled receptor B1	Adgrb1	GPPPTFNS(+79.97)LPANVSK	15	8	1604.76	1	1269	1283	S8:Phosphorylation (STY):32.69	S1276	PPPTFNSLPANVS	12736.5	11846.4	11370.6	13854.1	12419.2	7640.23	1.06015	0.741169
Q3UHD1	Adhesion G protein-coupled receptor B1	Adgrb1	LHLHGS(+79.97)PR	8	6	995.47	-3.4	1284	1291		S1289	KLHLHGSPRYPGG	857.91	1309.47	332.51	693.141	1045.2	891.867	0.950453	0.891917
Q3UHD1	Adhesion G protein-coupled receptor B1	Adgrb1	LIHLSMAPDAS(+79.97)FPTRSPPAR	20	11	2243.09	-5.9	1375	1394	S11:Phosphorylation (STY):4.52	S1385	SMAPDASFPTRSP	995.285	22635.5	21648.2	18366.4	19581.5	20985.3	0.768311	0.556118
Q3UHD1	Adhesion G protein-coupled receptor B1	Adgrb1	NENVATLSVSS(+79.97)LER	14	11	1597.73	2.4	1457	1470	S11:Phosphorylation (STY):9.34	S1467	ATLSVSSLERRKS	10005.1	7396.18	12412.1	14512.5	11973.3	12803.1	0.758824	0.124685
Q3UHD1	Adhesion G protein-coupled receptor B1	Adgrb1	RPS(+79.97)LPEEEK	9	3	1163.52	-2.9	1255	1263		S1257	GTFKRPSLPEEEK	18797	29022.1	24553.2	26880	28518.8	28744.2	0.86011	0.263332
Q3UHD1	Adhesion G protein-coupled receptor B1	Adgrb1	TVS(+79.97)LNNLSADEVTR	14	3	1597.73	1.8	76	89	S3:Phosphorylation (STY):0.00	S78	LRNPDPRRYTLYM	370.974	12875.2	12412.1	461.603	374.439	121.441	26.7977	0.114672
Q8CGM1	Adhesion G protein-coupled receptor B2	Adgrb2	EKPS(+79.97)PPGGRPGLSQHR	16	4	1778.86	-7.5	1500	1515	S4:Phosphorylation (STY):45.63	S1503	SAKEKPSPPGGRP	122.633	276.919	302.352	17331.6	26668.1	39376.2	0.00841855	0.0125111
Q8CGM1	Adhesion G protein-coupled receptor B2	Adgrb2	EVNTC(+57.02)NPSTITGTLSRLS(+79.97)LDEDEEPK	26	18	2984.33	1.6	1252	1277	C5:Carbamidomethylation:1000.00;S18:Phosphorylation (STY):0.00	S1269	GTLSRLSLDEDEE	4102.2	5242.12	5196.09	8432.42	7157.8	7501.24	0.629687	0.00588254
Q8CGM1	Adhesion G protein-coupled receptor B2	Adgrb2	TLSLQPGGGGT(+79.97)AGEEAPR	18	11	1776.8	-11.7	1352	1369	T11:Phosphorylation (STY):1.93	T1362	QPGGGGTAGEEAP	431.614	593.937	413.18	392.523	325.206	351.599	1.34545	0.112286
Q80ZF8	Adhesion G protein-coupled receptor B3	Adgrb3	SIFTPVSS(+79.97)K	9	8	1044.49	-6.3	744	752	S8:Phosphorylation (STY):0.00	S751	IFTPVSSKELDES	12190.7	6749.08	14042.5	23998.7	19473.2	24971.4	0.481892	0.012943
Q80ZF8	Adhesion G protein-coupled receptor B3	Adgrb3	IS(+79.97)LNDDEEEK	10	2	1270.5	-0.8	1219	1228		S1220	GTLSRISLNDDEE	3556.8	5067.41	1848.3	2037.37	3131	2618.25	1.34494	0.413524
Q80TR1	Adhesion G protein-coupled receptor L1	Adgrl1	AQSVLYQSDLDESESC(+57.02)TAEDGATSRPLS(+79.97)SPPGR	33	28	3589.55	0	1341	1373	C16:Carbamidomethylation:1000.00;S28:Phosphorylation (STY):0.00	S1368	ATSRPLSSPPGRD	3633.81	3141.32	4150.76	1415.22	199.612	416.701	5.37814	0.0033417
Q80TR1	Adhesion G protein-coupled receptor L1	Adgrl1	AQSVLYQSDLDESESC(+57.02)TAEDGATSRPLSS(+79.97)PPGR	33	29	3589.55	1.4	1341	1373	C16:Carbamidomethylation:1000.00;S29:Phosphorylation (STY):9.34	S1369	TSRPLSSPPGRDS	1739.17	3141.32	598.523	8420.93	8169.65	10081.5	0.205421	0.00173904
Q80TR1	Adhesion G protein-coupled receptor L1	Adgrl1	SPPGGTHGS(+79.97)LK	11	9	1116.5	-1.3	1115	1125	S9:Phosphorylation (STY):10.22	S1123	PGGTHGSLKTSAM	7183.82	16132	12305.2	7080.28	7368.43	17256	1.12352	0.77311
Q8JZZ7	Adhesion G protein-coupled receptor L2	Adgrl2	DSPYPESS(+79.97)PDMAEDLSPSR	19	8	2158.84	4	1408	1426	S8:Phosphorylation (STY):0.00	S1415	SPYPESSPDMAED	481.644	490.148	514.332	542.235	1326.93	1452.5	0.447403	0.0983122
Q8JZZ7	Adhesion G protein-coupled receptor L2	Adgrl2	GNS(+79.97)DGYIIPINK	12	3	1369.63	-0.7	1456	1467	S3:Phosphorylation (STY):40.63	S1458	QISRGNSDGYIIP	4911.75	3719.33	3946.36	3359.35	4813.06	3790.35	1.05138	0.735312
Q8JZZ7	Adhesion G protein-coupled receptor L2	Adgrl2	VKPEATDSYVSQLTAEADDHLQS(+79.97)PNR	26	23	2950.33	-1.3	1371	1396	S23:Phosphorylation (STY):38.75	S1393	ADDHLQSPNRDSL	8629.9	11960.9	20337.4	13359.8	14898.1	16092.4	0.922839	0.765405
Q80TS3	Adhesion G protein-coupled receptor L3	Adgrl3	GPAHLVTS(+79.97)L	9	8	973.463	-4.9	1529	1537	S8:Phosphorylation (STY):12.28	S1536	PAHLVTSL_____	13877.9	15787.6	16071.6	18632.4	16802.3	18831.3	0.84283	0.039503
Q80TS3	Adhesion G protein-coupled receptor L3	Adgrl3	GSS(+79.97)DGFIVPPNK	12	3	1296.58	-2.2	1507	1518	S3:Phosphorylation (STY):0.00	S1509	QLGRGSSDGFIVP	351.378	5086.83	3835.4	7372.65	4722.84	5211.98	0.535816	0.176575
P97717	Alpha-1B adrenergic receptor	Adra1b	KDS(+79.97)LDDSGSC(+57.02)MSGSQR	16	3	1808.67	-3.3	401	416	S3:Phosphorylation (STY):33.81;C10:Carbamidomethylation:1000.00	S403	SQSRKDSLDDSGS	3994.65	3388.76	3059.55	2548.37	3711.21	4472.63	0.973048	0.884487
Q01338	Alpha-2A adrenergic receptor	Adra2a	DGDALDLEES(+79.97)S(+79.97)S(+79.97)SEHAERPPGPR	23	10	2689.99	-0.9	302	324	S10:Phosphorylation (STY):12.33;S11:Phosphorylation (STY):14.04;S12:Phosphorylation (STY):17.01	S311	ALDLEESSSSEHA	936.156	1005.84	509.098	340.096	39.8753	77.6056	5.35669	0.0216446
Q01338	Alpha-2A adrenergic receptor	Adra2a	DGDALDLEES(+79.97)S(+79.97)S(+79.97)SEHAERPPGPR	23	11	2689.99	-0.9	302	324	S10:Phosphorylation (STY):12.33;S11:Phosphorylation (STY):14.04;S12:Phosphorylation (STY):17.01	S312	LDLEESSSSEHAE	936.156	1005.84	509.098	340.096	39.8753	77.6056	5.35669	0.0216446
Q01338	Alpha-2A adrenergic receptor	Adra2a	DGDALDLEES(+79.97)S(+79.97)S(+79.97)SEHAERPPGPR	23	12	2689.99	-0.9	302	324	S10:Phosphorylation (STY):12.33;S11:Phosphorylation (STY):14.04;S12:Phosphorylation (STY):17.01	S313	DLEESSSSEHAER	936.156	1005.84	509.098	340.096	39.8753	77.6056	5.35669	0.0216446
Q01338	Alpha-2A adrenergic receptor	Adra2a	ASQVKPGDS(+79.97)LPR	12	9	1333.64	-1.6	338	349	S9:Phosphorylation (STY):29.93	S346	QVKPGDSLPRRGP	8717.8	8863.64	7992.73	5201.38	4269.39	2618.87	2.11538	0.00496975
Q01338	Alpha-2A adrenergic receptor	Adra2a	TRAS(+79.97)QVKPGDS(+79.97)LPR	14	4	1670.75	-6.6	336	349	S4:Phosphorylation (STY):0.00;S11:Phosphorylation (STY):17.73	S339	KGKTRASQVKPGD	758.38	893.022	1087.25	709.338	455.591	551.891	1.59519	0.0477928
Q01338	Alpha-2A adrenergic receptor	Adra2a	TRAS(+79.97)QVKPGDS(+79.97)LPR	14	11	1670.75	-6.6	336	349	S4:Phosphorylation (STY):0.00;S11:Phosphorylation (STY):17.73	S346	QVKPGDSLPRRGP	758.38	893.022	1087.25	709.338	455.591	551.891	1.59519	0.0477928
Q01338	Alpha-2A adrenergic receptor	Adra2a	GPGAAGPGAS(+79.97)GSGHGEER	18	10	1629.65	-4.2	351	368	S10:Phosphorylation (STY):0.00	S360	AAGPGASGSGHGE	895.347	1542.59	1762.8	2216.2	1911.41	2224.34	0.66133	0.0625478
Q01338	Alpha-2A adrenergic receptor	Adra2a	GPGAAGPGASGS(+79.97)GHGEER	18	12	1629.65	-3.9	351	368	S12:Phosphorylation (STY):0.00	S362	GPGASGSGHGEER	629.469	1542.59	652.82	720.482	1911.41	2224.34	0.581702	0.284147
Q01338	Alpha-2A adrenergic receptor	Adra2a	RGPGAAGPGAS(+79.97)GSGHGEER	19	11	1785.75	-0.5	350	368	S11:Phosphorylation (STY):26.31	S360	AAGPGASGSGHGE	28263.5	33936.7	46995.6	15287.9	48537.2	30497.2	1.15769	0.678113
Q01338	Alpha-2A adrenergic receptor	Adra2a	RGPGAAGPGASGS(+79.97)GHGEER	19	13	1785.75	0.1	350	368	S13:Phosphorylation (STY):17.01	S362	GPGASGSGHGEER	28263.5	40598.2	46995.6	37699	48537.2	37685.8	0.934922	0.703775
Q640N1	Adipocyte enhancer-binding protein 1	Aebp1	QPRPTPS(+79.97)R	8	7	1017.48	-3.4	252	259	S7:Phosphorylation (STY):22.85	S258	QPRPTPSRRRLWP	11840.9	13044	12739.9	5718.76	6377.88	6883.71	1.9823	0.000230074
Q640N1	Adipocyte enhancer-binding protein 1	Aebp1	GPKAT(+79.97)KPLEGS(+79.97)T(+79.97)RPTK	16	5	1906.84	-12.4	100	115	T5:Phosphorylation (STY):2.16;S11:Phosphorylation (STY):7.28;T12:Phosphorylation (STY):9.42	T104	DKGPKATKPLEGS	411.328	114.962	297.294	95.8708	306.145	116.103	1.58956	0.404075
Q640N1	Adipocyte enhancer-binding protein 1	Aebp1	GPKAT(+79.97)KPLEGS(+79.97)T(+79.97)RPTK	16	11	1906.84	-12.4	100	115	T5:Phosphorylation (STY):2.16;S11:Phosphorylation (STY):7.28;T12:Phosphorylation (STY):9.42	S110	TKPLEGSTRPTKK	411.328	114.962	297.294	95.8708	306.145	116.103	1.58956	0.404075
Q640N1	Adipocyte enhancer-binding protein 1	Aebp1	GPKAT(+79.97)KPLEGS(+79.97)T(+79.97)RPTK	16	12	1906.84	-12.4	100	115	T5:Phosphorylation (STY):2.16;S11:Phosphorylation (STY):7.28;T12:Phosphorylation (STY):9.42	T111	KPLEGSTRPTKKP	411.328	114.962	297.294	95.8708	306.145	116.103	1.58956	0.404075
Q9QZQ1	Afadin	Afdn	YVLSSQHRPDIS(+79.97)PTER	16	12	1963.92	-1.7	644	659	S12:Phosphorylation (STY):33.18	S655	QHRPDISPTERTH	174476	154661	135430	120730	121040	121542	1.2787	0.0401929
Q9QZQ1	Afadin	Afdn	ITSVSTGNLC(+57.02)TEEQS(+79.97)PPPRPEAYPIPTQTYTR	32	15	3669.7	5.3	1197	1228	C10:Carbamidomethylation:1000.00;S15:Phosphorylation (STY):16.51	S1211	LCTEEQSPPPRPE	38110.4	29677.9	26847.8	32645.3	30517.9	34011.4	0.973878	0.822446
Q9QZQ1	Afadin	Afdn	LPYLVELS(+79.97)PGR	11	8	1322.66	-1.8	384	394	S8:Phosphorylation (STY):105.53	S391	PYLVELSPGRRNH	12093.2	12962.7	11576.6	10874	12540.9	11646.6	1.04481	0.45185
Q9QZQ1	Afadin	Afdn	LPYLVELS(+79.97)PGRR	12	8	1478.76	2.7	384	395	S8:Phosphorylation (STY):81.79	S391	PYLVELSPGRRNH	93628.8	102178	93107.4	52160.4	105572	105604	1.09713	0.661289
Q9QZQ1	Afadin	Afdn	S(+79.97)QEELREEK	9	1	1226.52	2	1275	1283		S1275	IQRVTRSQEELRE	13960.6	25523.1	14507.5	7061.96	14402	17713.8	1.37811	0.371325
Q9QZQ1	Afadin	Afdn	S(+79.97)SPNVANQPPSPGGKGPYTSGT(+79.97)AAK	25	1	2529.09	-10.8	1172	1196	S1:Phosphorylation (STY):0.00;T22:Phosphorylation (STY):11.10	S1172	NRADHRSSPNVAN	174.424	749.209	972.15	529.905	319.079	1269.38	0.894927	0.852221
Q9QZQ1	Afadin	Afdn	S(+79.97)SPNVANQPPSPGGKGPYTSGT(+79.97)AAK	25	22	2529.09	-10.8	1172	1196	S1:Phosphorylation (STY):0.00;T22:Phosphorylation (STY):11.10	T1193	GPYTSGTAAKITS	174.424	749.209	972.15	529.905	319.079	1269.38	0.894927	0.852221
Q9QZQ1	Afadin	Afdn	TQVLS(+79.97)PDSLFTAK	13	5	1485.71	3	1715	1727	S5:Phosphorylation (STY):47.09	S1719	LKTQVLSPDSLFT	15277.1	17083.2	13955.5	13477.5	12922.1	13622.9	1.15725	0.0874005
Q9QZQ1	Afadin	Afdn	TS(+79.97)SVVTLEVAK	11	2	1212.6	-3.1	1081	1091	S2:Phosphorylation (STY):0.00	S1082	ELMTRTSSVVTLE	10061.2	7764.13	1459.85	11024.8	9703.57	10913.3	0.609488	0.189119
Q9QZQ1	Afadin	Afdn	TSS(+79.97)VVTLEVAK	11	3	1212.6	-1.8	1081	1091	S3:Phosphorylation (STY):11.06	S1083	LMTRTSSVVTLEV	10061.2	7764.13	7977.68	11024.8	9703.57	10913.3	0.815477	0.082911
Q9ESC8	AF4/FMR2 family member 4	Aff4	EMT(+79.97)HSWPPPLT(+79.97)AIHTPC(+57.02)KTEPSKFPFPTK	29	3	3521.6	-3.8	317	345	T3:Phosphorylation (STY):0.00;T11:Phosphorylation (STY):0.00;C17:Carbamidomethylation:1000.00	T319	EILKEMTHSWPPP	942.488	1022.36	1473.16	442.212	656.246	88.9001	2.89551	0.0326169
Q9ESC8	AF4/FMR2 family member 4	Aff4	EMT(+79.97)HSWPPPLT(+79.97)AIHTPC(+57.02)KTEPSKFPFPTK	29	11	3521.6	-3.8	317	345	T3:Phosphorylation (STY):0.00;T11:Phosphorylation (STY):0.00;C17:Carbamidomethylation:1000.00	T327	SWPPPLTAIHTPC	942.488	1022.36	1473.16	442.212	656.246	88.9001	2.89551	0.0326169
Q9ESC8	AF4/FMR2 family member 4	Aff4	LS(+79.97)PGNSGSYSSGGSSASASGSSVTIPQK	28	2	2636.16	-4.5	1058	1085	S2:Phosphorylation (STY):0.00	S1059	PVSPKLSPGNSGS	376.075	164.582	247.413	715.395	559.573	518.237	0.439475	0.0175759
Q9ESC8	AF4/FMR2 family member 4	Aff4	S(+79.97)S(+79.97)SPGKPQAVSSLSSS(+79.97)HSR	19	1	2124.83	12.7	173	191	S1:Phosphorylation (STY):0.00;S2:Phosphorylation (STY):0.00;S16:Phosphorylation (STY):0.00	S173	EHSKSRSSSPGKP	1291.09	1545.92	1589.53	1280.41	11017.2	11754.2	0.184042	0.124738
Q9ESC8	AF4/FMR2 family member 4	Aff4	S(+79.97)S(+79.97)SPGKPQAVSSLSSS(+79.97)HSR	19	2	2124.83	12.7	173	191	S1:Phosphorylation (STY):0.00;S2:Phosphorylation (STY):0.00;S16:Phosphorylation (STY):0.00	S174	HSKSRSSSPGKPQ	1291.09	1545.92	1589.53	1280.41	11017.2	11754.2	0.184042	0.124738
Q9ESC8	AF4/FMR2 family member 4	Aff4	S(+79.97)S(+79.97)SPGKPQAVSSLSSS(+79.97)HSR	19	16	2124.83	12.7	173	191	S1:Phosphorylation (STY):0.00;S2:Phosphorylation (STY):0.00;S16:Phosphorylation (STY):0.00	S188	VSSLSSSHSRSHG	1291.09	1545.92	1589.53	1280.41	11017.2	11754.2	0.184042	0.124738
Q9ESC8	AF4/FMR2 family member 4	Aff4	SS(+79.97)SPGKPQAVSSLSSSHSR	19	2	1964.9	-3.9	173	191	S2:Phosphorylation (STY):0.00	S174	HSKSRSSSPGKPQ	8727.59	7884.46	7925.57	9347.96	2435.72	740.968	1.95915	0.204838
Q9ESC8	AF4/FMR2 family member 4	Aff4	SSS(+79.97)PGKPQAVSSLSSSHSR	19	3	1964.9	-1.3	173	191	S3:Phosphorylation (STY):0.00	S175	SKSRSSSPGKPQA	13937.2	18229.7	14903.1	16565.3	13010.2	8198.86	1.24608	0.323001
Q80WT5	Aftiphilin	Aftph	HLLETHS(+79.97)SPAK	11	7	1298.6	0	673	683	S7:Phosphorylation (STY):0.00	S679	HLLETHSSPAKTR	7043.46	54483	49646	41450.5	44202.9	63258.3	0.746566	0.489728
Q80WT5	Aftiphilin	Aftph	HLLETHSS(+79.97)PAK	11	8	1298.6	0	673	683	S8:Phosphorylation (STY):7.65	S680	LLETHSSPAKTRE	39346.7	44811.7	42099.6	32399.6	44202.9	63258.3	0.90274	0.645401
Q80WT5	Aftiphilin	Aftph	SFS(+79.97)PGDFR	8	3	991.38	-10.3	149	156	S3:Phosphorylation (STY):14.04	S151	GQLRSFSPGDFRT	1020.25	616.612	327.972	1013.75	1069.39	1045.57	0.628	0.126358
Q3UPL5	Uncharacterized protein C11orf96 homolog	Ag2	SFLQS(+79.97)LEC(+57.02)LR	10	5	1331.59	1.7	206	215	S5:Phosphorylation (STY):29.57;C8:Carbamidomethylation:1000.00	S210	KKSFLQSLECLRR	958.106	616.256	626.556	156.093	67.2593	44.5308	8.21596	0.00535531
Q3UPL5	Uncharacterized protein C11orf96 homolog	Ag2	TQPVTFDEIQEVEEEGVS(+79.97)PMEEEK	24	18	2858.21	-2	179	202	S18:Phosphorylation (STY):62.99	S196	VEEEGVSPMEEEK	432.909	5372.68	6774.09	8803.11	8637.06	8233.45	0.489985	0.086608
Q8BXK8	Arf-GAP with GTPase, ANK repeat and PH domain-containing protein 1	Agap1	PPPS(+79.97)PHANR	9	4	1051.46	-4.1	518	526		S521	KLDPPPSPHANRK	5725.15	6041.32	4732.68	2826.78	2576.17	1911.31	2.25575	0.00309015
Q3UHD9	Arf-GAP with GTPase, ANK repeat and PH domain-containing protein 2	Agap2	VKGSKSTAGTGASAAAAGGGGSAAVT(+79.97)TS(+79.97)GGVGAGAGTR	38	26	3222.47	-19.1	221	258	T26:Phosphorylation (STY):0.00;S28:Phosphorylation (STY):0.00	T246	GGSAAVTTSGGVG	476.641	1204.07	911.218	314.38	98.0927	123.533	4.83565	0.0367139
Q3UHD9	Arf-GAP with GTPase, ANK repeat and PH domain-containing protein 2	Agap2	VKGSKSTAGTGASAAAAGGGGSAAVT(+79.97)TS(+79.97)GGVGAGAGTR	38	28	3222.47	-19.1	221	258	T26:Phosphorylation (STY):0.00;S28:Phosphorylation (STY):0.00	S248	SAAVTTSGGVGAG	476.641	1204.07	911.218	314.38	98.0927	123.533	4.83565	0.0367139
Q3UHD9	Arf-GAP with GTPase, ANK repeat and PH domain-containing protein 2	Agap2	STGGPPGPGPLPGPQGLSSSSGS(+79.97)RELLGAELR	32	23	3094.51	2.8	349	380	S23:Phosphorylation (STY):10.19	S371	LSSSSGSRELLGA	3394.59	2265.74	2461.61	618.567	423.084	1088.62	3.81263	0.00755148
Q3UHD9	Arf-GAP with GTPase, ANK repeat and PH domain-containing protein 2	Agap2	LSTPSKT(+79.97)EGSAVQAEAK	17	7	1782.84	0.4	832	848	T7:Phosphorylation (STY):15.73	T838	LSTPSKTEGSAVQ	11226.5	11686.1	10951.3	4827.4	3468.52	4011.68	2.75146	8.93908e-05
Q3UHD9	Arf-GAP with GTPase, ANK repeat and PH domain-containing protein 2	Agap2	ALS(+79.97)TDC(+57.02)TPSGDLSPLSR	17	3	1855.8	2.5	800	816	S3:Phosphorylation (STY):14.02;C6:Carbamidomethylation:1000.00	S802	NLARALSTDCTPS	554.371	2920.89	3765.69	13207.9	15236.6	16636.2	0.160622	0.000802991
Q3UHD9	Arf-GAP with GTPase, ANK repeat and PH domain-containing protein 2	Agap2	AEAAAVAGLSTPGS(+79.97)LHR	17	14	1686.81	1.5	619	635	S14:Phosphorylation (STY):12.33	S632	GLSTPGSLHRAAK	2812.54	2766.38	2190.23	1563.25	1428.58	1308.35	1.8067	0.00561252
Q3UHD9	Arf-GAP with GTPase, ANK repeat and PH domain-containing protein 2	Agap2	LRTDS(+79.97)QSEAVAIQAIR	16	5	1836.91	2.4	917	932	S5:Phosphorylation (STY):27.16	S921	VKLRTDSQSEAVA	52133.4	47096.5	40343.1	36913.7	35969.3	33810.8	1.30817	0.0362658
Q3UHD9	Arf-GAP with GTPase, ANK repeat and PH domain-containing protein 2	Agap2	AEAAAVAGLS(+79.97)TPGSLHR	17	10	1686.81	-4.4	619	635	S10:Phosphorylation (STY):0.00	S628	AAVAGLSTPGSLH	277.821	985.246	431.746	485.044	308.077	423.753	1.39276	0.510829
Q3UHD9	Arf-GAP with GTPase, ANK repeat and PH domain-containing protein 2	Agap2	FLT(+79.97)GSYQVLEK	11	3	1363.64	2.5	420	430	T3:Phosphorylation (STY):7.32	T422	LIHRFLTGSYQVL	3791.61	1368.33	1642.02	1443.02	2670.88	1344.64	1.24611	0.636509
Q3UHD9	Arf-GAP with GTPase, ANK repeat and PH domain-containing protein 2	Agap2	FLTGS(+79.97)YQVLEK	11	5	1363.64	0.3	420	430	S5:Phosphorylation (STY):12.81	S424	HRFLTGSYQVLEK	3791.61	2797.64	2537.14	2784.21	2670.88	2987.2	1.08103	0.593102
Q3UHD9	Arf-GAP with GTPase, ANK repeat and PH domain-containing protein 2	Agap2	LRTDSQS(+79.97)EAVAIQAIR	16	7	1836.91	-3.2	917	932	S7:Phosphorylation (STY):3.56	S923	LRTDSQSEAVAIQ	7500.85	5408.29	2152.61	897.38	6728.03	5637.27	1.13565	0.812832
Q3UHD9	Arf-GAP with GTPase, ANK repeat and PH domain-containing protein 2	Agap2	QDALWIS(+79.97)TSSAGTGGAEPPALSPAPASPARPVSPAPGR	38	7	3703.8	0.4	73	110	S7:Phosphorylation (STY):0.00	S79	QDALWISTSSAGT	3838.03	3291.21	4031.1	245.468	3863.77	3680.01	1.43279	0.401129
Q3UHD9	Arf-GAP with GTPase, ANK repeat and PH domain-containing protein 2	Agap2	QDALWIST(+79.97)SSAGT(+79.97)GGAEPPALSPAPASPARPVSPAPGR	38	8	3783.77	-0.8	73	110	T8:Phosphorylation (STY):0.00;T13:Phosphorylation (STY):0.00	T80	DALWISTSSAGTG	779.108	648.329	1042.06	1101.32	809.157	530.423	1.01172	0.96452
Q3UHD9	Arf-GAP with GTPase, ANK repeat and PH domain-containing protein 2	Agap2	QDALWIST(+79.97)SSAGT(+79.97)GGAEPPALSPAPASPARPVSPAPGR	38	13	3783.77	-0.8	73	110	T8:Phosphorylation (STY):0.00;T13:Phosphorylation (STY):0.00	T85	STSSAGTGGAEPP	779.108	648.329	1042.06	1101.32	809.157	530.423	1.01172	0.96452
Q3UHD9	Arf-GAP with GTPase, ANK repeat and PH domain-containing protein 2	Agap2	QDALWISTSS(+79.97)AGTGGAEPPALSPAPASPARPVSPAPGR	38	10	3703.8	1	73	110	S10:Phosphorylation (STY):0.00	S82	LWISTSSAGTGGA	4130.17	3291.21	3522.88	4000.77	3863.77	869.005	1.25313	0.52224
Q3UHD9	Arf-GAP with GTPase, ANK repeat and PH domain-containing protein 2	Agap2	QDALWISTSSAGT(+79.97)GGAEPPALSPAPASPARPVSPAPGR	38	13	3703.8	-1	73	110	T13:Phosphorylation (STY):0.00	T85	STSSAGTGGAEPP	2058.37	6305.6	5750.66	5730	1455.57	3680.01	1.29902	0.583158
Q3UHD9	Arf-GAP with GTPase, ANK repeat and PH domain-containing protein 2	Agap2	RPLLSSPS(+79.97)WGGPEPEGR	17	8	1900.88	-10.4	142	158	S8:Phosphorylation (STY):14.04	S149	PLLSSPSWGGPEP	21692.9	19063.8	19722.9	22816.8	21507.5	20649.4	0.930832	0.212307
Q3UHD9	Arf-GAP with GTPase, ANK repeat and PH domain-containing protein 2	Agap2	RRS(+79.97)S(+79.97)AASLGR	10	3	1219.52	2	1169	1178	S3:Phosphorylation (STY):12.42;S4:Phosphorylation (STY):14.84	S1171	PSPRRRSSAASLG	24328.3	128701	53158.9	22605.8	22350.3	23032.6	3.03268	0.212903
Q3UHD9	Arf-GAP with GTPase, ANK repeat and PH domain-containing protein 2	Agap2	RRS(+79.97)S(+79.97)AASLGR	10	4	1219.52	2	1169	1178	S3:Phosphorylation (STY):12.42;S4:Phosphorylation (STY):14.84	S1172	SPRRRSSAASLGR	24328.3	128701	53158.9	22605.8	22350.3	23032.6	3.03268	0.212903
Q3UHD9	Arf-GAP with GTPase, ANK repeat and PH domain-containing protein 2	Agap2	RSS(+79.97)AASLGR	9	3	983.455	2.3	1170	1178	S3:Phosphorylation (STY):0.00	S1172	SPRRRSSAASLGR	29062.8	11233.2	69936.3	19452.5	39244.7	50405.5	1.01035	0.985585
Q3UHD9	Arf-GAP with GTPase, ANK repeat and PH domain-containing protein 2	Agap2	ST(+79.97)GGPPGPGPLPGPQGLSSSS(+79.97)GSRELLGAELR	32	2	3174.47	1.6	349	380	T2:Phosphorylation (STY):0.00;S21:Phosphorylation (STY):0.00	T350	GIFTKSTGGPPGP	510.32	79.6988	166.685	136.883	78.9293	214.154	1.75991	0.471654
Q3UHD9	Arf-GAP with GTPase, ANK repeat and PH domain-containing protein 2	Agap2	ST(+79.97)GGPPGPGPLPGPQGLSSSS(+79.97)GSRELLGAELR	32	21	3174.47	1.6	349	380	T2:Phosphorylation (STY):0.00;S21:Phosphorylation (STY):0.00	S369	QGLSSSSGSRELL	510.32	79.6988	166.685	136.883	78.9293	214.154	1.75991	0.471654
Q3UHD9	Arf-GAP with GTPase, ANK repeat and PH domain-containing protein 2	Agap2	TDS(+79.97)QSEAVAIQAIR	14	3	1567.72	0	919	932	S3:Phosphorylation (STY):11.10	S921	VKLRTDSQSEAVA	7181.71	2650.05	1656.97	3362.2	4838.74	6136.05	0.801335	0.640063
Q3UHD9	Arf-GAP with GTPase, ANK repeat and PH domain-containing protein 2	Agap2	VRS(+79.97)LDLDDWPR	11	3	1450.66	-1	977	987		S979	HLSRVRSLDLDDW	1098.73	1734.32	1321.02	1197.78	1191.43	1052.24	1.20707	0.284073
Q8K2K6	Arf-GAP domain and FG repeat-containing protein 1	Agfg1	SSS(+79.97)ADFGTFSTSQSHQTASTVSK	23	3	2427.02	3.2	291	313	S3:Phosphorylation (STY):0.00	S293	NFPKSSSADFGTF	2177.9	1907.62	2543.99	710.938	1940.14	4337.75	0.948587	0.917096
Q9ESW4	Acylglycerol kinase, mitochondrial	Agk	LAS(+79.97)FWAQPQDASSR	14	3	1642.71	0.1	282	295	S3:Phosphorylation (STY):45.63	S284	ILRRLASFWAQPQ	231.032	290.841	212	330.355	357.426	309.197	0.736098	0.0334263
Q8C0I1	Alkyldihydroxyacetonephosphate synthase, peroxisomal	Agps	AAS(+79.97)AAGASPAATPAAPESGTIPK	23	3	2072.98	-5	50	72	S3:Phosphorylation (STY):0.00	S52	KARRAASAAGASP	4595.65	4667.28	4924.07	6277.63	4712.26	5746.87	0.847655	0.145027
Q8C0I1	Alkyldihydroxyacetonephosphate synthase, peroxisomal	Agps	AASAAGAS(+79.97)PAATPAAPESGTIPK	23	8	2072.98	-5.2	50	72	S8:Phosphorylation (STY):30.64	S57	ASAAGASPAATPA	4595.65	4667.28	7620.61	6277.63	3157.15	2357.7	1.43172	0.336925
Q8CJF7	Protein ELYS	Ahctf1	LLDLVVHPVPQPSQC(+57.02)LEFIQQS(+79.97)PTR	25	22	2980.49	2.9	1117	1141	C15:Carbamidomethylation:1000.00;S22:Phosphorylation (STY):11.10	S1138	LEFIQQSPTRSPL	609.508	618.936	625.467	267.576	247.936	122.722	2.90475	0.000886194
Q8CJF7	Protein ELYS	Ahctf1	TTPLASPS(+79.97)LSPGR	13	8	1362.65	-1	1209	1221	S8:Phosphorylation (STY):0.00	S1216	TPLASPSLSPGRS	449.157	726.875	688.802	618.724	171.878	131.067	2.02332	0.153435
Q68FL4	Putative adenosylhomocysteinase 3	Ahcyl2	DGGEALVS(+79.97)PDGTVTEAPR	18	8	1849.81	2.1	102	119	S8:Phosphorylation (STY):33.81	S109	GGEALVSPDGTVT	3601.45	77.608	524.374	3739.07	4084.89	4193.58	0.349775	0.0799287
Q68FL4	Putative adenosylhomocysteinase 3	Ahcyl2	HRDGGEALVS(+79.97)PDGTVTEAPR	20	10	2142.97	-3.5	100	119	S10:Phosphorylation (STY):49.79	S109	GGEALVSPDGTVT	29536	9620.9	47419.8	21637.3	24725.9	18935.7	1.32585	0.5557
Q68FL4	Putative adenosylhomocysteinase 3	Ahcyl2	VPQAS(+79.97)AMKR	9	5	1066.5	17.7	82	90		S86	GKVPQASAMKRSD	486.207	708.458	192.569	329.891	165.23	190.862	2.02226	0.212913
Q6PAL7	AT-hook DNA-binding motif-containing protein 1	Ahdc1	TEAVC(+57.02)LSAPHLAS(+79.97)PPATPK	19	13	2025.96	1.8	1486	1504	C5:Carbamidomethylation:1000.00;S13:Phosphorylation (STY):11.12	S1498	SAPHLASPPATPK	6216.94	9046.55	4512.55	8207.55	8516.33	7274.26	0.824066	0.363577
Q8K3E5	Jouberin	Ahi1	TPTADDS(+79.97)DDSR	11	7	1258.44	-2	20	30	S7:Phosphorylation (STY):15.39	S26	TPTADDSDDSREK	831.689	1034.95	1265.25	72.4627	2316.53	3222.2	0.558151	0.430995
Q8K3E5	Jouberin	Ahi1	TPTADDS(+79.97)DDSREK	13	7	1515.57	-1.6	20	32	S7:Phosphorylation (STY):48.45	S26	TPTADDSDDSREK	2329.14	7646.74	13799.1	894.156	13885.3	21332.8	0.658362	0.579559
P29699	Alpha-2-HS-glycoprotein	Ahsg	VM(+15.99)HTQC(+57.02)HSTPDS(+79.97)AEDVRK	18	12	2192.9	-3.2	127	144	M2:Oxidation (M):1000.00;C6:Carbamidomethylation:1000.00;S12:Phosphorylation (STY):20.70	S138	CHSTPDSAEDVRK	64302.7	57729.3	47576.6	30028.8	15378.5	10746.9	3.02041	0.00754415
P29699	Alpha-2-HS-glycoprotein	Ahsg	HAFSPVASVES(+79.97)AS(+79.97)GETLHSPK	21	11	2296.98	0.1	302	322	S11:Phosphorylation (STY):30.41;S13:Phosphorylation (STY):21.59	S312	PVASVESASGETL	17352	12725.8	10709.5	7063.12	5840.22	6761.51	2.07412	0.0244547
P29699	Alpha-2-HS-glycoprotein	Ahsg	HAFSPVASVES(+79.97)AS(+79.97)GETLHSPK	21	13	2296.98	0.1	302	322	S11:Phosphorylation (STY):30.41;S13:Phosphorylation (STY):21.59	S314	ASVESASGETLHS	17352	12725.8	10709.5	7063.12	5840.22	6761.51	2.07412	0.0244547
P29699	Alpha-2-HS-glycoprotein	Ahsg	HAFSPVASVESAS(+79.97)GETLHSPK	21	13	2217.01	5.5	302	322	S13:Phosphorylation (STY):11.10	S314	ASVESASGETLHS	17547	16931.7	15084.8	8987.72	7546.11	8052.69	2.01588	0.000613971
P29699	Alpha-2-HS-glycoprotein	Ahsg	VMHTQC(+57.02)HSTPDS(+79.97)AEDVRK	18	12	2176.9	-4.7	127	144	C6:Carbamidomethylation:1000.00;S12:Phosphorylation (STY):50.22	S138	CHSTPDSAEDVRK	330673	419982	328449	272312	232675	269620	1.3931	0.0362389
P29699	Alpha-2-HS-glycoprotein	Ahsg	HAFSPVAS(+79.97)VESASGETLHSPK	21	8	2217.01	0.2	302	322	S8:Phosphorylation (STY):0.00	S309	AFSPVASVESASG	2841.51	3250.13	6369.88	818.7	921.801	2922.29	2.67254	0.117757
P29699	Alpha-2-HS-glycoprotein	Ahsg	HAFSPVASVES(+79.97)ASGETLHSPK	21	11	2217.01	0.6	302	322	S11:Phosphorylation (STY):0.00	S312	PVASVESASGETL	4979.14	16931.7	11522.4	6660.53	5841.4	394.73	2.5924	0.160218
P29699	Alpha-2-HS-glycoprotein	Ahsg	VM(+15.99)HT(+79.97)QC(+57.02)HSTPDSAEDVRK	18	4	2192.9	-2.2	127	144	M2:Oxidation (M):1000.00;T4:Phosphorylation (STY):0.00;C6:Carbamidomethylation:1000.00	T130	QFRVMHTQCHSTP	24765.3	9402.77	238.837	9705.24	96.0481	52.0904	3.49189	0.355578
P29699	Alpha-2-HS-glycoprotein	Ahsg	VM(+15.99)HTQC(+57.02)HST(+79.97)PDSAEDVRK	18	9	2192.9	-4.1	127	144	M2:Oxidation (M):1000.00;C6:Carbamidomethylation:1000.00;T9:Phosphorylation (STY):0.00	T135	HTQCHSTPDSAED	16822.7	42589.4	32978.8	20645	21306.2	17683.4	1.54928	0.224158
P29699	Alpha-2-HS-glycoprotein	Ahsg	VM(+15.99)HTQC(+57.02)HSTPDS(+79.97)AEDVR	17	12	2064.8	-1.6	127	143	M2:Oxidation (M):1000.00;C6:Carbamidomethylation:1000.00;S12:Phosphorylation (STY):40.63	S138	CHSTPDSAEDVRK	2562.1	6314.69	3597.96	452.043	3006.94	3939.21	1.68619	0.330544
P29699	Alpha-2-HS-glycoprotein	Ahsg	VMHTQC(+57.02)HS(+79.97)TPDSAEDVRK	18	8	2176.9	-3.3	127	144	C6:Carbamidomethylation:1000.00;S8:Phosphorylation (STY):0.00	S134	MHTQCHSTPDSAE	146166	166399	143538	119550	116512	245.519	1.93012	0.14044
P29699	Alpha-2-HS-glycoprotein	Ahsg	VMHTQC(+57.02)HSTPDS(+79.97)AEDVR	17	12	2048.81	-3.5	127	143	C6:Carbamidomethylation:1000.00;S12:Phosphorylation (STY):44.44	S138	CHSTPDSAEDVRK	50974.8	53679	52276.2	53029.1	43663	42774.5	1.12522	0.159349
Q8C4Q6	Axin interactor, dorsalization-associated protein	Aida	LPS(+79.97)EPGMTLLTIR	13	3	1506.75	8.4	159	171	S3:Phosphorylation (STY):56.99	S161	LLPRLPSEPGMTL	1757.78	1474.18	1498.5	1770.65	1567.16	1712.83	0.936607	0.383311
Q3TY86	Apoptosis-inducing factor 3	Aifm3	LPTPQPYPS(+79.97)PQDC(+57.02)VEATVC(+57.02)HVK	22	9	2602.16	2.6	55	76	S9:Phosphorylation (STY):32.28;C13:Carbamidomethylation:1000.00;C19:Carbamidomethylation:1000.00	S63	TPQPYPSPQDCVE	8770.84	10852.6	10661.8	7623.82	7573.83	9033.14	1.24986	0.0693071
P31230	Aminoacyl tRNA synthase complex-interacting multifunctional protein 1	Aimp1	SIS(+79.97)PSPSAILER	12	3	1335.64	0.6	359	370	S3:Phosphorylation (STY):6.59	S361	_____________	844.598	567.697	109.686	1508.5	1402.16	1687.97	0.330964	0.0111606
A2AJA9	Apical junction component 1 homolog	Ajm1	YAALS(+79.97)LSETSLTEK	14	5	1591.74	4.2	503	516	S5:Phosphorylation (STY):0.00	S507	RRYAALSLSETSL	1888.46	3440.88	5895.61	228.701	250.604	236.861	15.6737	0.039828
A2AJA9	Apical junction component 1 homolog	Ajm1	ASQGLATAPAS(+79.97)PPVLQR	17	11	1742.87	1.7	99	115	S11:Phosphorylation (STY):58.99	S109	LATAPASPPVLQR	119318	92032.5	78043.1	1500.22	43846.9	30735.4	3.80368	0.0150839
A2AJA9	Apical junction component 1 homolog	Ajm1	TLQVMPPPAPGPLLASWHGGTGT(+79.97)SPPR	27	23	2801.37	1.5	411	437	T23:Phosphorylation (STY):0.00	T433	WHGGTGTSPPRLA	6422.25	4401.72	5301.88	795.517	3690.31	2922.76	2.17664	0.0497352
A2AJA9	Apical junction component 1 homolog	Ajm1	GRS(+79.97)YENLLGR	10	3	1243.57	-3.3	466	475	S3:Phosphorylation (STY):24.44	S468	PLGRGRSYENLLG	15243.8	15718.8	15440.1	11736.7	11848.5	12466.9	1.2871	0.000202688
A2AJA9	Apical junction component 1 homolog	Ajm1	S(+79.97)WDNILAPGPR	11	1	1304.59	-4.3	448	458		S448	SRHYSRSWDNILA	8700.99	8880.33	8968.68	5883.52	5589.92	5205.26	1.59185	9.98154e-05
A2AJA9	Apical junction component 1 homolog	Ajm1	YAALSLS(+79.97)ETS(+79.97)LTEK	14	7	1671.7	3.2	503	516	S7:Phosphorylation (STY):14.04;S10:Phosphorylation (STY):0.00	S509	YAALSLSETSLTE	5247.78	4389.32	4524.88	3917.96	3104.57	3358.69	1.36419	0.0246115
A2AJA9	Apical junction component 1 homolog	Ajm1	YAALSLS(+79.97)ETS(+79.97)LTEK	14	10	1671.7	3.2	503	516	S7:Phosphorylation (STY):14.04;S10:Phosphorylation (STY):0.00	S512	LSLSETSLTEKGR	5247.78	4389.32	4524.88	3917.96	3104.57	3358.69	1.36419	0.0246115
A2AJA9	Apical junction component 1 homolog	Ajm1	ELATHAAPLGS(+79.97)YAR	14	11	1535.71	-12.6	784	797	S11:Phosphorylation (STY):0.00	S794	HAAPLGSYARELA	289.425	600.541	721.593	927.234	702.766	1628.14	0.494626	0.1483
A2AJA9	Apical junction component 1 homolog	Ajm1	RFT(+79.97)PTTIYPTDR	12	3	1546.72	1.5	931	942	T3:Phosphorylation (STY):22.85	T933	EANRRFTPTTIYP	4095.64	2715.21	2608.92	2731.31	2533.39	2947.78	1.14701	0.460638
A2AJA9	Apical junction component 1 homolog	Ajm1	RPPVVVNLS(+79.97)TSPRR	14	9	1656.88	-3.9	489	502	S9:Phosphorylation (STY):0.00	S497	PVVVNLSTSPRRY	31632.1	30067.1	28949.4	23018.9	28293.2	30344.1	1.11013	0.265302
A2AJA9	Apical junction component 1 homolog	Ajm1	RPPVVVNLST(+79.97)SPR	13	10	1500.78	-3.2	489	501	T10:Phosphorylation (STY):0.00	T498	VVVNLSTSPRRYA	110948	102109	98586.1	92245.3	96228.4	90949.1	1.11531	0.0551415
A2AJA9	Apical junction component 1 homolog	Ajm1	RPPVVVNLST(+79.97)SPRR	14	10	1656.88	-4.7	489	502	T10:Phosphorylation (STY):8.14	T498	VVVNLSTSPRRYA	18296.9	54093.3	49785.7	35790.8	13277.2	905.828	2.44479	0.188913
A2AJA9	Apical junction component 1 homolog	Ajm1	RPPVVVNLSTS(+79.97)PR	13	11	1500.78	2.3	489	501	S11:Phosphorylation (STY):9.34	S499	VVNLSTSPRRYAA	792.828	100423	97861.5	7079.07	96228.4	90949.1	1.02482	0.972424
A2AJA9	Apical junction component 1 homolog	Ajm1	RPPVVVNLSTS(+79.97)PRR	14	11	1656.88	-3.5	489	502	S11:Phosphorylation (STY):10.11	S499	VVNLSTSPRRYAA	245.478	217.795	253.728	283.809	28293.2	30344.1	0.0121688	0.115999
A2AJA9	Apical junction component 1 homolog	Ajm1	TLQVMPPPAPGPLLASWHGGT(+79.97)GTSPPR	27	21	2801.37	-0.2	411	437	T21:Phosphorylation (STY):0.00	T431	ASWHGGTGTSPPR	6422.25	4401.72	5301.88	4200.56	830.825	3114.62	1.9796	0.0821691
A2AJA9	Apical junction component 1 homolog	Ajm1	TLQVMPPPAPGPLLASWHGGTGTS(+79.97)PPR	27	24	2801.37	-4.3	411	437	S24:Phosphorylation (STY):0.00	S434	HGGTGTSPPRLAT	268.946	1529.82	1538.01	220.764	178.957	97.3492	6.7129	0.0889567
A2AJA9	Apical junction component 1 homolog	Ajm1	VALAAGS(+79.97)PTRPPPAR	15	7	1539.79	-1.8	848	862	S7:Phosphorylation (STY):9.74	S854	VALAAGSPTRPPP	239625	440490	417298	402459	377642	364174	0.959047	0.820354
A2AJA9	Apical junction component 1 homolog	Ajm1	YAALSLS(+79.97)ETSLT(+79.97)EK	14	7	1671.7	1.8	503	516	S7:Phosphorylation (STY):5.47;T12:Phosphorylation (STY):0.00	S509	YAALSLSETSLTE	5247.78	4389.32	1309.82	886.398	3104.57	996.875	2.19472	0.22798
A2AJA9	Apical junction component 1 homolog	Ajm1	YAALSLS(+79.97)ETSLT(+79.97)EK	14	12	1671.7	1.8	503	516	S7:Phosphorylation (STY):5.47;T12:Phosphorylation (STY):0.00	T514	LSETSLTEKGRAG	5247.78	4389.32	1309.82	886.398	3104.57	996.875	2.19472	0.22798
A2AJA9	Apical junction component 1 homolog	Ajm1	YAALSLS(+79.97)ETSLTEK	14	7	1591.74	2.9	503	516	S7:Phosphorylation (STY):5.47	S509	YAALSLSETSLTE	2690.69	3440.88	5895.61	4121.44	3477.81	3580.55	1.0758	0.789195
A2AJA9	Apical junction component 1 homolog	Ajm1	YAALSLSET(+79.97)SLTEK	14	9	1591.74	5.2	503	516	T9:Phosphorylation (STY):9.34	T511	ALSLSETSLTEKG	51.612	2667.01	78.2652	2874.41	234.307	1647.85	0.588006	0.601928
A2AJA9	Apical junction component 1 homolog	Ajm1	YAALSLSETS(+79.97)LTEK	14	10	1591.74	3.6	503	516	S10:Phosphorylation (STY):10.11	S512	LSLSETSLTEKGR	4105.92	2667.01	1899.34	2874.41	3744.65	3785.74	0.833488	0.462653
Q9R0Y5	Adenylate kinase isoenzyme 1	Ak1	YGYTHLS(+79.97)TGDLLR	13	7	1574.71	0.5	32	44	S7:Phosphorylation (STY):0.00	S38	YGYTHLSTGDLLR	3848.63	3873.55	3114.11	3171.06	2028.57	1695.58	1.57157	0.0621023
Q9R0Y5	Adenylate kinase isoenzyme 1	Ak1	YGYTHLST(+79.97)GDLLR	13	8	1574.71	3.6	32	44	T8:Phosphorylation (STY):0.00	T39	GYTHLSTGDLLRA	3848.63	1347.5	409.934	54.2937	2028.57	466.994	2.19858	0.440008
Q9WTP7	GTP:AMP phosphotransferase AK3, mitochondrial	Ak3	AVIM(+15.99)GAPGS(+79.97)GKGT(+79.97)VSSRITK	20	9	2091.98	-4.9	10	29	M4:Oxidation (M):1000.00;S9:Phosphorylation (STY):0.00;T13:Phosphorylation (STY):0.00	S18	IMGAPGSGKGTVS	2610.91	2990.81	1349.96	547.115	1302.4	293.267	3.24423	0.0509482
Q9WTP7	GTP:AMP phosphotransferase AK3, mitochondrial	Ak3	AVIM(+15.99)GAPGS(+79.97)GKGT(+79.97)VSSRITK	20	13	2091.98	-4.9	10	29	M4:Oxidation (M):1000.00;S9:Phosphorylation (STY):0.00;T13:Phosphorylation (STY):0.00	T22	PGSGKGTVSSRIT	2610.91	2990.81	1349.96	547.115	1302.4	293.267	3.24423	0.0509482
O08715	A-kinase anchor protein 1, mitochondrial	Akap1	RLS(+79.97)EEAC(+57.02)PGVLSVAPTVTQPPGR	23	3	2500.21	-5.7	53	75	S3:Phosphorylation (STY):100.79;C7:Carbamidomethylation:1000.00	S55	IKDRRLSEEACPG	28191.8	16081.8	25602.6	35015.9	30076.7	28004.6	0.750573	0.141145
O08715	A-kinase anchor protein 1, mitochondrial	Akap1	RRS(+79.97)ESSGNLPSVADTR	16	3	1810.83	-5.1	99	114	S3:Phosphorylation (STY):0.00	S101	RQVRRRSESSGNL	4467.34	2876.77	4038.77	3687.33	5572.96	12960.6	0.51226	0.276468
Q9WTQ5	A-kinase anchor protein 12	Akap12	S(+79.97)PEQPAESDTPSELELSGHGPAAEASGAAGDPADADPATK	40	1	3909.67	1.1	11	50	S1:Phosphorylation (STY):26.08	S11	SSTEQRSPEQPAE	2074.19	2776.83	2815.93	4942.43	7275.13	7374.28	0.391333	0.00873003
Q9WTQ5	A-kinase anchor protein 12	Akap12	EPT(+79.97)KPLESPTSPVSNETTSSFK	22	3	2442.12	-1.4	263	284	T3:Phosphorylation (STY):0.00	T265	NREKEPTKPLESP	289.068	588.937	766.607	2750.63	3696.03	3526.94	0.164897	0.00100318
Q9WTQ5	A-kinase anchor protein 12	Akap12	EADALPAST(+79.97)QEQDQAHGSSSPEPAGSPSEGEGVS(+79.97)T(+79.97)WESFK	40	9	4326.68	4.5	708	747	T9:Phosphorylation (STY):0.00;S34:Phosphorylation (STY):0.00;T35:Phosphorylation (STY):0.00	T716	DALPASTQEQDQA	497.726	412.448	639.001	3222.75	2428.57	5162.1	0.143264	0.0192488
Q9WTQ5	A-kinase anchor protein 12	Akap12	EADALPAST(+79.97)QEQDQAHGSSSPEPAGSPSEGEGVS(+79.97)T(+79.97)WESFK	40	34	4326.68	4.5	708	747	T9:Phosphorylation (STY):0.00;S34:Phosphorylation (STY):0.00;T35:Phosphorylation (STY):0.00	S741	SEGEGVSTWESFK	497.726	412.448	639.001	3222.75	2428.57	5162.1	0.143264	0.0192488
Q9WTQ5	A-kinase anchor protein 12	Akap12	EADALPAST(+79.97)QEQDQAHGSSSPEPAGSPSEGEGVS(+79.97)T(+79.97)WESFK	40	35	4326.68	4.5	708	747	T9:Phosphorylation (STY):0.00;S34:Phosphorylation (STY):0.00;T35:Phosphorylation (STY):0.00	T742	EGEGVSTWESFKR	497.726	412.448	639.001	3222.75	2428.57	5162.1	0.143264	0.0192488
Q9WTQ5	A-kinase anchor protein 12	Akap12	AEADASGNLTKES(+79.97)PDTNGPK	20	13	2080.89	-1	1633	1652	S13:Phosphorylation (STY):34.94	S1645	GNLTKESPDTNGP	40233.5	49806.1	47558.8	36584.3	25894.7	33374.3	1.43551	0.031506
Q9WTQ5	A-kinase anchor protein 12	Akap12	RGGGGGDEEPGEYQHIQTESPES(+79.97)ADEQK	28	23	3066.25	-1.1	521	548	S23:Phosphorylation (STY):14.84	S543	QTESPESADEQKG	6777.52	10415.4	11764	15463.8	14521.6	14653.9	0.648685	0.0262063
Q9WTQ5	A-kinase anchor protein 12	Akap12	RPS(+79.97)ES(+79.97)DKEEELDK	13	3	1720.66	-1.3	611	623		S613	KRVRRPSESDKEE	20276.8	21967.3	26929.7	35170	43457.5	43123.3	0.56816	0.00647814
Q9WTQ5	A-kinase anchor protein 12	Akap12	RPS(+79.97)ES(+79.97)DKEEELDK	13	5	1720.66	-1.3	611	623		S615	VRRPSESDKEEEL	20276.8	21967.3	26929.7	35170	43457.5	43123.3	0.56816	0.00647814
Q9WTQ5	A-kinase anchor protein 12	Akap12	C(+57.02)QETESNEEQSIS(+79.97)PEK	16	13	1973.76	-1.9	1280	1295	C1:Carbamidomethylation:1000.00;S13:Phosphorylation (STY):20.41	S1292	NEEQSISPEKREM	3228.76	2548.46	4992.43	4368.67	4086.49	4917.79	0.805331	0.321717
Q9WTQ5	A-kinase anchor protein 12	Akap12	EADALPASTQEQDQAHGS(+79.97)SSPEPAGSPSEGEGVS(+79.97)TWESFK	40	18	4246.72	8.9	708	747	S18:Phosphorylation (STY):0.00;S34:Phosphorylation (STY):0.00	S725	QDQAHGSSSPEPA	569.732	226.976	1445.94	398.163	226.704	633.888	1.78164	0.43861
Q9WTQ5	A-kinase anchor protein 12	Akap12	EADALPASTQEQDQAHGS(+79.97)SSPEPAGSPSEGEGVS(+79.97)TWESFK	40	34	4246.72	8.9	708	747	S18:Phosphorylation (STY):0.00;S34:Phosphorylation (STY):0.00	S741	SEGEGVSTWESFK	569.732	226.976	1445.94	398.163	226.704	633.888	1.78164	0.43861
Q9WTQ5	A-kinase anchor protein 12	Akap12	EPT(+79.97)KPLES(+79.97)PTSPVSNETTSSFK	22	3	2522.09	0.9	263	284	T3:Phosphorylation (STY):5.07;S8:Phosphorylation (STY):6.59	T265	NREKEPTKPLESP	2668.5	853.049	1498.14	1596.01	1001.51	2008.22	1.08988	0.831151
Q9WTQ5	A-kinase anchor protein 12	Akap12	EPT(+79.97)KPLES(+79.97)PTSPVSNETTSSFK	22	8	2522.09	0.9	263	284	T3:Phosphorylation (STY):5.07;S8:Phosphorylation (STY):6.59	S270	PTKPLESPTSPVS	2668.5	853.049	1498.14	1596.01	1001.51	2008.22	1.08988	0.831151
Q9WTQ5	A-kinase anchor protein 12	Akap12	EPT(+79.97)KPLESPTS(+79.97)PVSNETTSSFK	22	3	2522.09	-2.8	263	284	T3:Phosphorylation (STY):0.00;S11:Phosphorylation (STY):0.00	T265	NREKEPTKPLESP	2668.5	1554.74	1651.36	2041.31	1001.51	2008.22	1.16305	0.60753
Q9WTQ5	A-kinase anchor protein 12	Akap12	EPT(+79.97)KPLESPTS(+79.97)PVSNETTSSFK	22	11	2522.09	-2.8	263	284	T3:Phosphorylation (STY):0.00;S11:Phosphorylation (STY):0.00	S273	PLESPTSPVSNET	2668.5	1554.74	1651.36	2041.31	1001.51	2008.22	1.16305	0.60753
Q9WTQ5	A-kinase anchor protein 12	Akap12	EPTKPLESPT(+79.97)S(+79.97)PVSNETTSSFK	22	10	2522.09	0.1	263	284	T10:Phosphorylation (STY):0.00;S11:Phosphorylation (STY):0.00	T272	KPLESPTSPVSNE	2277.47	3366.2	2984.99	4559.06	6505.33	10546.4	0.399275	0.0731632
Q9WTQ5	A-kinase anchor protein 12	Akap12	EPTKPLESPT(+79.97)S(+79.97)PVSNETTSSFK	22	11	2522.09	0.1	263	284	T10:Phosphorylation (STY):0.00;S11:Phosphorylation (STY):0.00	S273	PLESPTSPVSNET	2277.47	3366.2	2984.99	4559.06	6505.33	10546.4	0.399275	0.0731632
Q9WTQ5	A-kinase anchor protein 12	Akap12	ES(+79.97)PDTNGPK	9	2	1023.39	-2.4	1644	1652	S2:Phosphorylation (STY):47.09	S1645	GNLTKESPDTNGP	3957.12		16661.9	1593.76	11324.1	14006.7	1.14871	0.856753
Q9WTQ5	A-kinase anchor protein 12	Akap12	EVC(+57.02)VSGGDHTQLT(+79.97)DLSPEEK	20	13	2279.96	-3.9	452	471	C3:Carbamidomethylation:1000.00;T13:Phosphorylation (STY):0.00	T464	GDHTQLTDLSPEE	9216.66	3960.12	3945.9	5906.46	4955.74	4691.68	1.10086	0.785043
Q9WTQ5	A-kinase anchor protein 12	Akap12	EVC(+57.02)VSGGDHTQLTDLS(+79.97)PEEK	20	16	2279.96	1.7	452	471	C3:Carbamidomethylation:1000.00;S16:Phosphorylation (STY):47.09	S467	TQLTDLSPEEKML	81013.2	61533.6	61282.3	47677.2	51052.3	61980.4	1.2683	0.140396
Q9WTQ5	A-kinase anchor protein 12	Akap12	GPSEAPQEAEAEEGATS(+79.97)DGEK	21	17	2167.84	-4	568	588	S17:Phosphorylation (STY):13.80	S584	AEEGATSDGEKKR	62165.7	72118.6	71225.4	73761.8	68978.7	46682.7	1.08492	0.580536
Q9WTQ5	A-kinase anchor protein 12	Akap12	HPEGIVSEVEMLSS(+79.97)QER	17	14	2005.88	-9.8	476	492	S14:Phosphorylation (STY):0.00	S489	EVEMLSSQERIKV	246.164	673.955	233.838	612.027	711.486	725.814	0.563091	0.115806
Q9WTQ5	A-kinase anchor protein 12	Akap12	RGGGGGDEEPGEYQHIQTES(+79.97)PES(+79.97)ADEQK	28	20	3146.21	-0.2	521	548	S20:Phosphorylation (STY):14.04;S23:Phosphorylation (STY):32.32	S540	QHIQTESPESADE	32051.6	27027.6	30998.9	27118.1	24562.8	23319.6	1.20103	0.0568365
Q9WTQ5	A-kinase anchor protein 12	Akap12	RGGGGGDEEPGEYQHIQTES(+79.97)PES(+79.97)ADEQK	28	23	3146.21	-0.2	521	548	S20:Phosphorylation (STY):14.04;S23:Phosphorylation (STY):32.32	S543	QTESPESADEQKG	32051.6	27027.6	30998.9	27118.1	24562.8	23319.6	1.20103	0.0568365
Q9WTQ5	A-kinase anchor protein 12	Akap12	RPS(+79.97)ESDKEEELDK	13	3	1640.69	-3.5	611	623	S3:Phosphorylation (STY):20.41	S613	KRVRRPSESDKEE	179361	157307	66111.5	106902	106801	130967	1.1686	0.615123
Q9WTQ5	A-kinase anchor protein 12	Akap12	SPEQPAESDT(+79.97)PSELELSGHGPAAEASGAAGDPADADPATK	40	10	3909.67	-0.9	11	50	T10:Phosphorylation (STY):0.00	T20	QPAESDTPSELEL	127.453	725.913	708.757	1000.36	968.844	734.207	0.577835	0.149881
Q9WTQ5	A-kinase anchor protein 12	Akap12	VELPLEDQVGDLEALS(+79.97)EK	18	16	2062.97	2.7	356	373		S371	GDLEALSEKCAPL	1505.85	661.205	643.442	784.777	881.153	548.431	1.26921	0.545517
O54931	A-kinase anchor protein 2	Akap2	TLS(+79.97)MIEEEIR	10	3	1299.58	-2.5	738	747	S3:Phosphorylation (STY):0.00	S740	RKQRTLSMIEEEI	1711.32	1909.44	1729.8	1273.09	1071.98	1308.98	1.46428	0.0043316
O54931	A-kinase anchor protein 2	Akap2	DHSSPFYS(+79.97)PSHNGLLADHHESLDNDVAR	28	8	3196.36	-0.7	24	51	S8:Phosphorylation (STY):0.00	S31	HSSPFYSPSHNGL	3992.6	3089.29	1793.92	2376.16	1669.49	1575.6	1.57897	0.189077
D3YVF0	A-kinase anchor protein 5	Akap5	QPAGAWAS(+79.97)IK	10	8	1107.51	-4.1	72	81		S79	PAGAWASIKGLVT	1494.95	2490.38	2292.99	4358.94	4390.25	5081.96	0.453925	0.00282782
D3YVF0	A-kinase anchor protein 5	Akap5	SSAIQMGT(+79.97)PELEK	13	8	1469.65	1.1	213	225	T8:Phosphorylation (STY):70.72	T220	SAIQMGTPELEKE	5700.91	3387.2	3843.4	10131.9	12599.9	14779.7	0.344735	0.00569668
D3YVF0	A-kinase anchor protein 5	Akap5	AQTQPDDQAIQAGS(+79.97)TQGLQEGVLVR	25	14	2689.27	-3.5	158	182	S14:Phosphorylation (STY):11.06	S171	QAIQAGSTQGLQE	1176.36	1270	1389.86	1058.85	146.959	426.237	2.35056	0.0566853
D3YVF0	A-kinase anchor protein 5	Akap5	ASLLESSAAGS(+79.97)PR	13	11	1324.6	-2	241	253	S11:Phosphorylation (STY):24.67	S251	ESSAAGSPRSVTS	3285.56	5388.64	5233.22	6389.83	4087.09	4372.4	0.93657	0.767337
D3YVF0	A-kinase anchor protein 5	Akap5	GPVAAS(+79.97)PQK	9	6	933.432	-4.1	17	25		S22	KGPVAASPQKERQ	8073.57	3804.15	8527.64	18442.5	9052.16	7574.17	0.581866	0.259268
D3YVF0	A-kinase anchor protein 5	Akap5	SVTSAAPPSPAT(+79.97)THQHSLEEPSNGIR	26	12	2750.27	-0.3	254	279	T12:Phosphorylation (STY):0.00	T265	APPSPATTHQHSL	118.704	1082.12	480.343	801.874	562.704	904.039	0.741052	0.547803
Q9DBR0	A-kinase anchor protein 8	Akap8	GEDPFVNETADLET(+79.97)EGDENVGEEK	24	14	2702.08	8.8	539	562	T14:Phosphorylation (STY):22.07	T552	ETADLETEGDENV	209.476	319.05	586.148	357.652	455.607	408.744	0.91217	0.771991
Q9DBR0	A-kinase anchor protein 8	Akap8	S(+79.97)GDEEFRGEDDLC(+57.02)DSRK	17	1	2093.8	-3.4	336	352	S1:Phosphorylation (STY):15.20;C13:Carbamidomethylation:1000.00	S336	GAGDLRSGDEEFR	868.699	736.207	726.081	797.381	132.099	257.668	1.96352	0.142432
Q8CG76	Aflatoxin B1 aldehyde reductase member 2	Akr7a2	AAS(+79.97)GAPLRPATVLGTMEMGR	20	3	2064.98	-5.4	38	57	S3:Phosphorylation (STY):24.17	S40	PPPRAASGAPLRP	374.445	950.015	746.817	906.892	1005.05	939.808	0.726318	0.202765
Q9D1F4	Proline-rich AKT1 substrate 1	Akt1s1	AATATRPPGPPPAPQPPS(+79.97)PAPS(+79.97)PPPRPALAR	31	18	3176.57	-1	71	101	S18:Phosphorylation (STY):46.20;S22:Phosphorylation (STY):68.34	S88	PAPQPPSPAPSPP	70368.8	83984.5	57008	29890.2	35551.4	47331.2	1.87422	0.0243938
Q9D1F4	Proline-rich AKT1 substrate 1	Akt1s1	AATATRPPGPPPAPQPPS(+79.97)PAPS(+79.97)PPPRPALAR	31	22	3176.57	-1	71	101	S18:Phosphorylation (STY):46.20;S22:Phosphorylation (STY):68.34	S92	PPSPAPSPPPRPA	70368.8	83984.5	57008	29890.2	35551.4	47331.2	1.87422	0.0243938
Q9D1F4	Proline-rich AKT1 substrate 1	Akt1s1	AATATRPPGPPPAPQPPSPAPS(+79.97)PPPRPALAR	31	22	3096.6	3.3	71	101	S22:Phosphorylation (STY):14.19	S92	PPSPAPSPPPRPA	64821	60980.6	57135.3	40576.2	65020.7	67250.4	1.05837	0.72258
Q9D1F4	Proline-rich AKT1 substrate 1	Akt1s1	EDEEEDEDEPTETETS(+79.97)GER	19	16	2304.79	-5	102	120	S16:Phosphorylation (STY):10.11	S117	PTETETSGERLGG	12648.8	9169.44	12136.2	11848.5	10547.1	12640.1	0.96914	0.786492
Q60823	RAC-beta serine/threonine-protein kinase	Akt2	YFDDEFTAQSITIT(+79.97)PPDR	18	14	2194.95	3.2	438	455	T14:Phosphorylation (STY):26.31	T451	AQSITITPPDRYD	2032.88	3947.87	3719.03	6357.67	5985.93	6058.31	0.527107	0.00916558
Q60823	RAC-beta serine/threonine-protein kinase	Akt2	YFDDEFTAQSITITPPDRY(+79.97)DSLDPLELDQR	30	19	3639.63	0.4	438	467	Y19:Phosphorylation (STY):0.00	Y456	ITPPDRYDSLDPL	5233.14	4923.18	4562.42	3595.57	3705.06	2759.34	1.4631	0.0120463
Q60823	RAC-beta serine/threonine-protein kinase	Akt2	YFDDEFTAQSIT(+79.97)ITPPDRYDSLDPLELDQR	30	12	3639.63	0.1	438	467	T12:Phosphorylation (STY):0.00	T449	FTAQSITITPPDR	6419.95	4923.18	4562.42	4478.97	4631.64	357.06	1.67999	0.228617
Q60823	RAC-beta serine/threonine-protein kinase	Akt2	YFDDEFTAQSITIT(+79.97)PPDRYDSLDPLELDQR	30	14	3639.63	1.1	438	467	T14:Phosphorylation (STY):14.04	T451	AQSITITPPDRYD	54.9687	613.49	5356.65	4307.52	3705.06	2759.34	0.559335	0.414894
Q9WUA6	RAC-gamma serine/threonine-protein kinase	Akt3	YFDEEFTAQTITIT(+79.97)PPEK	18	14	2208.99	4.9	434	451	T14:Phosphorylation (STY):11.22	T447	AQTITITPPEKYD	11491.1	18593.4	29967.3	60491.1	76638.2	73333.4	0.285332	0.00234721
Q9WUA6	RAC-gamma serine/threonine-protein kinase	Akt3	MNC(+57.02)S(+79.97)PTSQIDNIGEEEMDASTTHHK	25	4	2911.15	0.1	117	141	C3:Carbamidomethylation:1000.00;S4:Phosphorylation (STY):7.32	S120	EERMNCSPTSQID	14940.8	14973.5	17852.9	18105.2	20507.6	20516.9	0.807837	0.0392628
Q9WUA6	RAC-gamma serine/threonine-protein kinase	Akt3	MNC(+57.02)SPTS(+79.97)QIDNIGEEEMDASTTHHK	25	7	2911.15	-3.7	117	141	C3:Carbamidomethylation:1000.00;S7:Phosphorylation (STY):0.00	S123	MNCSPTSQIDNIG	1608.96	1177.62	2971.67	3726.46	5799.34	3093.69	0.456298	0.0798767
Q9WUA6	RAC-gamma serine/threonine-protein kinase	Akt3	RPHFPQFS(+79.97)YSAS(+79.97)GRE	15	8	1924.77	-6.6	465	479	S8:Phosphorylation (STY):0.00;S12:Phosphorylation (STY):0.00	S472	PHFPQFSYSASGR	771.109	915.123	811.893	977.657	968.213	1294.84	0.770857	0.0988997
Q9WUA6	RAC-gamma serine/threonine-protein kinase	Akt3	RPHFPQFS(+79.97)YSAS(+79.97)GRE	15	12	1924.77	-6.6	465	479	S8:Phosphorylation (STY):0.00;S12:Phosphorylation (STY):0.00	S476	QFSYSASGRE___	771.109	915.123	811.893	977.657	968.213	1294.84	0.770857	0.0988997
Q9WUA6	RAC-gamma serine/threonine-protein kinase	Akt3	RPHFPQFSYSAS(+79.97)GRE	15	12	1844.8	-5.1	465	479	S12:Phosphorylation (STY):0.00	S476	QFSYSASGRE___	231.344	478.305	875.767	418.824	116.417	103.704	2.4813	0.214614
Q9WUA6	RAC-gamma serine/threonine-protein kinase	Akt3	TDGS(+79.97)FIGYK	9	4	1066.44	-5.8	31	39	S4:Phosphorylation (STY):16.51	S34	LLKTDGSFIGYKE	859.466	615.52	702.786	861.319	292.237	352.957	1.44557	0.31305
P07724	Albumin	Alb	R(+42.01)HPDYS(+79.97)VS(+79.97)LLLR	12	6	1656.74	5.2	361	372	R1:Acetylation (N-term):1000.00;S6:Phosphorylation (STY):14.02;S8:Phosphorylation (STY):16.66	S366	RRHPDYSVSLLLR	462.019	451.6	167.533	374.566	180.077	55.7514	1.77123	0.30609
P07724	Albumin	Alb	R(+42.01)HPDYS(+79.97)VS(+79.97)LLLR	12	8	1656.74	5.2	361	372	R1:Acetylation (N-term):1000.00;S6:Phosphorylation (STY):14.02;S8:Phosphorylation (STY):16.66	S368	HPDYSVSLLLRLA	462.019	451.6	167.533	374.566	180.077	55.7514	1.77123	0.30609
Q61490	CD166 antigen	Alcam	SPSWISASMTEPLEHAEGVAT(+79.97)PPVGEVTEK	30	21	3215.47	1.9	890	919	T21:Phosphorylation (STY):10.23	T910	_____________	3991.74	3083.88	2815.19	3829.87	3212.62	4538	0.854092	0.34197
Q8K009	Mitochondrial 10-formyltetrahydrofolate dehydrogenase	Aldh1l2	KVS(+79.97)LELGGK	9	3	1009.52	-6.3	690	698		S692	SNLKKVSLELGGK	901.442	2022.73	2842.76	7271.75	6666.92	5181.89	0.301609	0.00603643
P05064	Fructose-bisphosphate aldolase A	Aldoa	GILAADES(+79.97)TGSIAK	14	8	1411.66	1.3	29	42	S8:Phosphorylation (STY):17.01	S36	ILAADESTGSIAK	12820.4	18150.9	14485.9	20631.1	12259.2	19886.7	0.861304	0.475791
P05064	Fructose-bisphosphate aldolase A	Aldoa	GILAADEST(+79.97)GSIAKR	15	9	1567.76	0.4	29	43	T9:Phosphorylation (STY):0.00	T37	LAADESTGSIAKR	740.147	4208.11	419.568	2503.91	1438.48	1577.33	0.972484	0.969832
P05064	Fructose-bisphosphate aldolase A	Aldoa	GILAADESTGS(+79.97)IAK	14	11	1411.66	2.2	29	42	S11:Phosphorylation (STY):0.00	S39	ADESTGSIAKRLQ	11947.1	18946.6	16759.3	28649.5	20650.1	21566.4	0.672438	0.076856
P05064	Fructose-bisphosphate aldolase A	Aldoa	GILAADESTGS(+79.97)IAKR	15	11	1567.76	3.1	29	43	S11:Phosphorylation (STY):4.52	S39	ADESTGSIAKRLQ	2483.19	214.774	539.401	1885.41	1051.02	1577.33	0.717223	0.600368
P05064	Fructose-bisphosphate aldolase A	Aldoa	LQS(+79.97)IGTENTEENRR	14	3	1725.77	-2.1	44	57	S3:Phosphorylation (STY):38.16	S46	IAKRLQSIGTENT	5501.05	7135.15	7185.6	7774.53	6304.94	6475.95	0.96431	0.751906
P05064	Fructose-bisphosphate aldolase A	Aldoa	YTPSGQS(+79.97)GAAASESLFISNHAY	22	7	2337	2.8	343	364	S7:Phosphorylation (STY):3.64	S349	YTPSGQSGAAASE	324.822	725.225	290.802	2337.93	159.041	95.3023	0.517248	0.607832
P05063	Fructose-bisphosphate aldolase C	Aldoc	GILAADES(+79.97)VGSMAK	14	8	1427.64	0.3	29	42	S8:Phosphorylation (STY):19.27	S36	ILAADESVGSMAK	12240.6	12515.9	4369.06	8326.66	7322.64	7145.7	1.27772	0.477554
P05063	Fructose-bisphosphate aldolase C	Aldoc	GILAADESVGS(+79.97)MAK	14	11	1427.64	5.6	29	42	S11:Phosphorylation (STY):22.34	S39	ADESVGSMAKRLS	12240.6	25238.5	14783.4	15645.2	14661.4	15430.1	1.14268	0.614462
P05063	Fructose-bisphosphate aldolase C	Aldoc	RLS(+79.97)QIGVENTEENRR	15	3	1879.89	6.9	43	57	S3:Phosphorylation (STY):57.31	S45	SMAKRLSQIGVEN	52080.5	31648.2	49867.3	51622.2	48389.6	34133.8	0.995904	0.983672
P05063	Fructose-bisphosphate aldolase C	Aldoc	Y(+79.97)EGSGDGGAAAQS(+79.97)LYIANHAY	21	1	2273.87	0.3	343	363	Y1:Phosphorylation (STY):0.00;S13:Phosphorylation (STY):0.00	Y343	LAAQGRYEGSGDG	105.644	178.821	124.284	56.4815	116.893	277.298	0.906976	0.850344
P05063	Fructose-bisphosphate aldolase C	Aldoc	Y(+79.97)EGSGDGGAAAQS(+79.97)LYIANHAY	21	13	2273.87	0.3	343	363	Y1:Phosphorylation (STY):0.00;S13:Phosphorylation (STY):0.00	S355	GGAAAQSLYIANH	105.644	178.821	124.284	56.4815	116.893	277.298	0.906976	0.850344
P09242	Alkaline phosphatase, tissue-nonspecific isozyme	Alpl	TYNTNAQVPDS(+79.97)AGTATAYLC(+57.02)GVK	23	11	2481.09	1.1	100	122	S11:Phosphorylation (STY):11.12;C20:Carbamidomethylation:1000.00	S110	NAQVPDSAGTATA	8980.47	16618.7	16327.4	14701.2	14107	13808.6	0.983805	0.931449
Q920R0	Alsin	Als2	SES(+79.97)PEPGYVVTSSGLLLPVLLPR	23	3	2489.28	0.7	1456	1478	S3:Phosphorylation (STY):0.00	S1458	SDSRSESPEPGYV	27433.8	22218.1	15430.6	11724.4	6560.18	5783.55	2.70409	0.0256567
Q920R0	Alsin	Als2	TVVLT(+79.97)PTYSGEADALLPSLR	20	5	2182.09	0.9	500	519	T5:Phosphorylation (STY):11.10	T504	TRTVVLTPTYSGE	7431.99	5808.24	4697.23	2966.36	2590.16	1577.19	2.51446	0.0158681
Q920R0	Alsin	Als2	RLS(+79.97)LPGLLSQVS(+79.97)PR	14	3	1681.83	-0.2	475	488	S3:Phosphorylation (STY):16.36;S12:Phosphorylation (STY):9.42	S477	GGSRRLSLPGLLS	2803.12	2526.43	2390.62	1790.58	1486.56	1226.97	1.71403	0.00617916
Q920R0	Alsin	Als2	RLS(+79.97)LPGLLSQVS(+79.97)PR	14	12	1681.83	-0.2	475	488	S3:Phosphorylation (STY):16.36;S12:Phosphorylation (STY):9.42	S486	GLLSQVSPRLLRK	2803.12	2526.43	2390.62	1790.58	1486.56	1226.97	1.71403	0.00617916
Q920R0	Alsin	Als2	G(+42.01)TS(+79.97)DFPLYGGGS(+79.97)SVQR	16	3	1828.71	-2.4	1004	1019	G1:Acetylation (N-term):1000.00;S3:Phosphorylation (STY):0.00;S12:Phosphorylation (STY):0.00	S1006	QALRGTSDFPLYG	1714.39	656.881	777.884	1180.63	1407.08	659.126	0.969915	0.939167
Q920R0	Alsin	Als2	G(+42.01)TS(+79.97)DFPLYGGGS(+79.97)SVQR	16	12	1828.71	-2.4	1004	1019	G1:Acetylation (N-term):1000.00;S3:Phosphorylation (STY):0.00;S12:Phosphorylation (STY):0.00	S1015	PLYGGGSSVQRQE	1714.39	656.881	777.884	1180.63	1407.08	659.126	0.969915	0.939167
Q920R0	Alsin	Als2	LSLPGLLSQVS(+79.97)PR	13	11	1445.76	0.3	476	488	S11:Phosphorylation (STY):16.66	S486	GLLSQVSPRLLRK	950.816	734.897	740.702	810.149	656.28	723.172	1.10815	0.399732
Q920R0	Alsin	Als2	RLS(+79.97)LPGLLS(+79.97)QVSPR	14	3	1681.83	2.3	475	488	S3:Phosphorylation (STY):27.52;S9:Phosphorylation (STY):0.00	S477	GGSRRLSLPGLLS	185.92	2526.43	193.099	1790.58	141.011	50.1207	1.46613	0.765089
Q920R0	Alsin	Als2	RLS(+79.97)LPGLLS(+79.97)QVSPR	14	9	1681.83	2.3	475	488	S3:Phosphorylation (STY):27.52;S9:Phosphorylation (STY):0.00	S483	SLPGLLSQVSPRL	185.92	2526.43	193.099	1790.58	141.011	50.1207	1.46613	0.765089
Q920R0	Alsin	Als2	RLS(+79.97)LPGLLSQVSPR	14	3	1601.87	-9.6	475	488	S3:Phosphorylation (STY):37.82	S477	GGSRRLSLPGLLS	350.14	394.024	564.579	389.431	195.587	307.09	1.46702	0.182495
Q920R0	Alsin	Als2	S(+79.97)ESPEPGYVVTSSGLLLPVLLPR	23	1	2489.28	0.5	1456	1478	S1:Phosphorylation (STY):5.47	S1456	GKSDSRSESPEPG	27433.8	19092.6	12416.9	11724.4	6560.18	4544.86	2.58189	0.0677447
Q920R0	Alsin	Als2	S(+79.97)SSLMDIREEELEGGSR	17	1	1973.84	1.5	458	474	S1:Phosphorylation (STY):0.00	S458	SLQGKKSSSLMDI	11128.7	13919.4	10800.4	3442.19	17032	5505.25	1.37988	0.490888
Q920R0	Alsin	Als2	SDSRS(+79.97)ES(+79.97)PEPGYVVTSSGLLLPVLLPR	27	5	3014.44	1.4	1452	1478	S5:Phosphorylation (STY):8.82;S7:Phosphorylation (STY):10.19	S1456	GKSDSRSESPEPG	122.078	341.121	202.398		739.88	189.714	0.477339	0.352052
Q920R0	Alsin	Als2	SDSRS(+79.97)ES(+79.97)PEPGYVVTSSGLLLPVLLPR	27	7	3014.44	1.4	1452	1478	S5:Phosphorylation (STY):8.82;S7:Phosphorylation (STY):10.19	S1458	SDSRSESPEPGYV	122.078	341.121	202.398		739.88	189.714	0.477339	0.352052
Q920R0	Alsin	Als2	SSS(+79.97)LMDIREEELEGGSR	17	3	1973.84	-5	458	474	S3:Phosphorylation (STY):0.00	S460	QGKKSSSLMDIRE	2142.21	4082.58	12504.2	8285.05	3914.21	4502.97	1.12134	0.854819
Q8CCJ4	APC membrane recruitment protein 2	Amer2	AAGPGNLVLPGSLTAS(+79.97)LEC(+57.02)VK	21	16	2133.05	2.2	212	232	S16:Phosphorylation (STY):36.05;C19:Carbamidomethylation:1000.00	S227	PGSLTASLECVKE	5087.27	5018.3	4453.73	2997.36	2450.04	2190.38	1.90622	0.00176602
Q8CCJ4	APC membrane recruitment protein 2	Amer2	HAAGEPAGGEQAPAS(+79.97)AES(+79.97)APER	22	15	2248.88	-4.5	252	273		S266	GEQAPASAESAPE	81.4659	597.965	540.802	409.392	480.264	379.218	0.961666	0.926977
Q8CCJ4	APC membrane recruitment protein 2	Amer2	HAAGEPAGGEQAPAS(+79.97)AES(+79.97)APER	22	18	2248.88	-4.5	252	273		S269	APASAESAPERIC	81.4659	597.965	540.802	409.392	480.264	379.218	0.961666	0.926977
Q8CCJ4	APC membrane recruitment protein 2	Amer2	HAAGEPAGGEQAPAS(+79.97)AESAPER	22	15	2168.91	-4.9	252	273	S15:Phosphorylation (STY):0.00	S266	GEQAPASAESAPE	1841.94	2611.89	1938.33	3334.92	2182.83	1239.84	0.945923	0.860979
Q8CCJ4	APC membrane recruitment protein 2	Amer2	IC(+57.02)LEAGS(+79.97)PTGSGDQSSR	17	7	1800.73	1.2	274	290	C2:Carbamidomethylation:1000.00;S7:Phosphorylation (STY):14.63	S280	ICLEAGSPTGSGD	3900.32	3178.64	4027.95	3425.36	1309.28	2925.4	1.44998	0.171763
Q8CCJ4	APC membrane recruitment protein 2	Amer2	RPDS(+79.97)PGQDASR	11	4	1264.52	2.3	241	251	S4:Phosphorylation (STY):66.06	S244	AARRPDSPGQDAS	128134	11923.2	22619.4	116790	81151.7	710311	0.17911	0.296911
Q80ZD8	Amphoterin-induced protein 1	Amigo1	RMS(+79.97)DPESVSSVFSDTPIVV	19	3	2130.95	-1.5	474	492	S3:Phosphorylation (STY):7.28	S476	KGQRRMSDPESVS	204.079	3587.79	3457.54	2903.39	2543.64	2282.59	0.937874	0.893394
Q8VHG2	Angiomotin	Amot	NSQPHSPTSSLT(+79.97)AGASSLPLLQSPPSTR	28	12	2897.39	-1.1	306	333	T12:Phosphorylation (STY):0.00	T317	SPTSSLTAGASSL	8681.05	8721.86	8275.1	5386.24	7143.09	7174.41	1.3032	0.0306137
Q8VHG2	Angiomotin	Amot	NSQPHSPTSS(+79.97)LTAGASSLPLLQSPPSTR	28	10	2897.39	-4.5	306	333	S10:Phosphorylation (STY):0.00	S315	PHSPTSSLTAGAS	6522.11	6203.33	5785.21	5386.24	5119.67	5358.29	1.16682	0.0184054
Q8VHG2	Angiomotin	Amot	DTTVISHS(+79.97)PNTSYDTALEAR	20	8	2256.99	2.9	686	705	S8:Phosphorylation (STY):7.77	S693	TTVISHSPNTSYD	1668.65	31582.4	30541.4	7829.52	22526.9	26266.3	1.12662	0.842874
Q8VHG2	Angiomotin	Amot	DTTVISHSPNT(+79.97)SYDTALEAR	20	11	2256.99	-4.4	686	705	T11:Phosphorylation (STY):10.11	T696	ISHSPNTSYDTAL	579.789	318.185	118.549	150.768	162.884	280.314	1.71141	0.370658
Q8VHG2	Angiomotin	Amot	DTTVISHSPNTS(+79.97)YDTALEAR	20	12	2256.99	0.7	686	705	S12:Phosphorylation (STY):0.00	S697	SHSPNTSYDTALE	23748	31582.4	23619.7	22798.7	22526.9	22573.7	1.16275	0.234583
Q8VHG2	Angiomotin	Amot	NSQPHS(+79.97)PTSSLTAGASSLPLLQSPPSTR	28	6	2897.39	-1.1	306	333	S6:Phosphorylation (STY):0.00	S311	RNSQPHSPTSSLT	3097.27	8262.07	5785.21	6481.19	6622.42	5358.29	0.928645	0.790226
Q7TQF7	Amphiphysin	Amph	T(+79.97)PSPPEEPSPLPSPT(+79.97)AS(+79.97)PNHTLAPASPAPVRPR	33	1	3591.62	2.4	260	292	T1:Phosphorylation (STY):0.00;T15:Phosphorylation (STY):0.00;S17:Phosphorylation (STY):0.00	T260	PLRIAKTPSPPEE	26528.2	22641.7	21937.3	17607.7	13928.8	12841.3	1.60231	0.011774
Q7TQF7	Amphiphysin	Amph	T(+79.97)PSPPEEPSPLPSPT(+79.97)AS(+79.97)PNHTLAPASPAPVRPR	33	15	3591.62	2.4	260	292	T1:Phosphorylation (STY):0.00;T15:Phosphorylation (STY):0.00;S17:Phosphorylation (STY):0.00	T274	SPLPSPTASPNHT	26528.2	22641.7	21937.3	17607.7	13928.8	12841.3	1.60231	0.011774
Q7TQF7	Amphiphysin	Amph	T(+79.97)PSPPEEPSPLPSPT(+79.97)AS(+79.97)PNHTLAPASPAPVRPR	33	17	3591.62	2.4	260	292	T1:Phosphorylation (STY):0.00;T15:Phosphorylation (STY):0.00;S17:Phosphorylation (STY):0.00	S276	LPSPTASPNHTLA	26528.2	22641.7	21937.3	17607.7	13928.8	12841.3	1.60231	0.011774
Q7TQF7	Amphiphysin	Amph	TPS(+79.97)PPEEPSPLPSPT(+79.97)ASPNHTLAPASPAPVRPR	33	3	3511.65	3.6	260	292	S3:Phosphorylation (STY):14.04;T15:Phosphorylation (STY):0.00	S262	RIAKTPSPPEEPS	98733.9	86961.2	96994.3	68630	59990.2	69633.1	1.4259	0.00415295
Q7TQF7	Amphiphysin	Amph	TPS(+79.97)PPEEPSPLPSPT(+79.97)ASPNHTLAPASPAPVRPR	33	15	3511.65	3.6	260	292	S3:Phosphorylation (STY):14.04;T15:Phosphorylation (STY):0.00	T274	SPLPSPTASPNHT	98733.9	86961.2	96994.3	68630	59990.2	69633.1	1.4259	0.00415295
Q7TQF7	Amphiphysin	Amph	AALPAGEGGS(+79.97)PEGAK	15	10	1390.61	-1.7	491	505		S500	PAGEGGSPEGAKI	6999.57	3257.28	5455.48	15215.8	11250.5	6392.8	0.478172	0.108288
Q7TQF7	Amphiphysin	Amph	AFSIQGAPS(+79.97)DSGPLR	15	9	1581.72	3	242	256	S9:Phosphorylation (STY):0.00	S250	SIQGAPSDSGPLR	1002.98	498.314	23190.6	981.396	24874.4	21184.8	0.524906	0.518745
Q7TQF7	Amphiphysin	Amph	AFSIQGAPSDS(+79.97)GPLR	15	11	1581.72	4.6	242	256	S11:Phosphorylation (STY):19.68	S252	QGAPSDSGPLRIA	29600	27164	23190.6	25835.2	24874.4	21184.8	1.11211	0.315755
Q7TQF7	Amphiphysin	Amph	T(+79.97)PS(+79.97)PPEEPSPLPSPTASPNHTLAPASPAPVRPR	33	1	3511.65	-0.9	260	292	T1:Phosphorylation (STY):0.00;S3:Phosphorylation (STY):6.67	T260	PLRIAKTPSPPEE	420.515	5613.73	22121.8	2212.16	2271.36	3091.65	3.71689	0.35394
Q7TQF7	Amphiphysin	Amph	T(+79.97)PS(+79.97)PPEEPSPLPSPTASPNHTLAPASPAPVRPR	33	3	3511.65	-0.9	260	292	T1:Phosphorylation (STY):0.00;S3:Phosphorylation (STY):6.67	S262	RIAKTPSPPEEPS	420.515	5613.73	22121.8	2212.16	2271.36	3091.65	3.71689	0.35394
Q7TQF7	Amphiphysin	Amph	T(+79.97)PSPPEEPSPLPS(+79.97)PTASPNHT(+79.97)LAPASPAPVRPR	33	1	3591.62	4.2	260	292	T1:Phosphorylation (STY):0.00;S13:Phosphorylation (STY):11.12;T21:Phosphorylation (STY):0.00	T260	PLRIAKTPSPPEE	1107.87	22641.7	933.866	10971.8	13928.8	707.303	0.963901	0.971981
Q7TQF7	Amphiphysin	Amph	T(+79.97)PSPPEEPSPLPS(+79.97)PTASPNHT(+79.97)LAPASPAPVRPR	33	13	3591.62	4.2	260	292	T1:Phosphorylation (STY):0.00;S13:Phosphorylation (STY):11.12;T21:Phosphorylation (STY):0.00	S272	EPSPLPSPTASPN	1107.87	22641.7	933.866	10971.8	13928.8	707.303	0.963901	0.971981
Q7TQF7	Amphiphysin	Amph	T(+79.97)PSPPEEPSPLPS(+79.97)PTASPNHT(+79.97)LAPASPAPVRPR	33	21	3591.62	4.2	260	292	T1:Phosphorylation (STY):0.00;S13:Phosphorylation (STY):11.12;T21:Phosphorylation (STY):0.00	T280	TASPNHTLAPASP	1107.87	22641.7	933.866	10971.8	13928.8	707.303	0.963901	0.971981
Q7TQF7	Amphiphysin	Amph	T(+79.97)PSPPEEPSPLPSPTASPNHTLAPASPAPVRPR	33	1	3431.69	4.8	260	292	T1:Phosphorylation (STY):0.00	T260	PLRIAKTPSPPEE	78549.9	43840.7	205905	126574	40660.5	161254	0.999413	0.999209
Q7TQF7	Amphiphysin	Amph	TPS(+79.97)PPEEPS(+79.97)PLPSPTASPNHTLAPASPAPVRPR	33	3	3511.65	3.2	260	292	S3:Phosphorylation (STY):14.04;S9:Phosphorylation (STY):0.00	S262	RIAKTPSPPEEPS	15457.9	3199.49	1107.28	1410.61	3682.62	3293.13	2.35677	0.449595
Q7TQF7	Amphiphysin	Amph	TPS(+79.97)PPEEPS(+79.97)PLPSPTASPNHTLAPASPAPVRPR	33	9	3511.65	3.2	260	292	S3:Phosphorylation (STY):14.04;S9:Phosphorylation (STY):0.00	S268	SPPEEPSPLPSPT	15457.9	3199.49	1107.28	1410.61	3682.62	3293.13	2.35677	0.449595
Q7TQF7	Amphiphysin	Amph	TPS(+79.97)PPEEPSPLPS(+79.97)PTAS(+79.97)PNHTLAPASPAPVRPR	33	3	3591.62	-2.1	260	292	S3:Phosphorylation (STY):0.00;S13:Phosphorylation (STY):26.31;S17:Phosphorylation (STY):11.10	S262	RIAKTPSPPEEPS	11714.2	7421.21	4946.16	5631.21	2072.9	2649.27	2.32596	0.113317
Q7TQF7	Amphiphysin	Amph	TPS(+79.97)PPEEPSPLPS(+79.97)PTAS(+79.97)PNHTLAPASPAPVRPR	33	13	3591.62	-2.1	260	292	S3:Phosphorylation (STY):0.00;S13:Phosphorylation (STY):26.31;S17:Phosphorylation (STY):11.10	S272	EPSPLPSPTASPN	11714.2	7421.21	4946.16	5631.21	2072.9	2649.27	2.32596	0.113317
Q7TQF7	Amphiphysin	Amph	TPS(+79.97)PPEEPSPLPS(+79.97)PTAS(+79.97)PNHTLAPASPAPVRPR	33	17	3591.62	-2.1	260	292	S3:Phosphorylation (STY):0.00;S13:Phosphorylation (STY):26.31;S17:Phosphorylation (STY):11.10	S276	LPSPTASPNHTLA	11714.2	7421.21	4946.16	5631.21	2072.9	2649.27	2.32596	0.113317
Q7TQF7	Amphiphysin	Amph	TPS(+79.97)PPEEPSPLPS(+79.97)PTASPNHTLAPASPAPVRPR	33	3	3511.65	0.1	260	292	S3:Phosphorylation (STY):0.00;S13:Phosphorylation (STY):32.28	S262	RIAKTPSPPEEPS	144853	123552	131810	75538.4	112963	126083	1.2722	0.156041
Q7TQF7	Amphiphysin	Amph	TPS(+79.97)PPEEPSPLPS(+79.97)PTASPNHTLAPASPAPVRPR	33	13	3511.65	0.1	260	292	S3:Phosphorylation (STY):0.00;S13:Phosphorylation (STY):32.28	S272	EPSPLPSPTASPN	144853	123552	131810	75538.4	112963	126083	1.2722	0.156041
Q7TQF7	Amphiphysin	Amph	TPS(+79.97)PPEEPSPLPSPTASPNHT(+79.97)LAPASPAPVRPR	33	3	3511.65	-3.4	260	292	S3:Phosphorylation (STY):0.00;T21:Phosphorylation (STY):0.00	S262	RIAKTPSPPEEPS	28138.5	36676	44315.6	1911.2	25471.5	26429	2.028	0.117847
Q7TQF7	Amphiphysin	Amph	TPS(+79.97)PPEEPSPLPSPTASPNHT(+79.97)LAPASPAPVRPR	33	21	3511.65	-3.4	260	292	S3:Phosphorylation (STY):0.00;T21:Phosphorylation (STY):0.00	T280	TASPNHTLAPASP	28138.5	36676	44315.6	1911.2	25471.5	26429	2.028	0.117847
Q7TQF7	Amphiphysin	Amph	TPS(+79.97)PPEEPSPLPSPTASPNHTLAPASPAPVRPR	33	3	3431.69	15.6	260	292	S3:Phosphorylation (STY):14.04	S262	RIAKTPSPPEEPS	733864	582996	578665	651190	532018	691639	1.01103	0.926291
Q7TQF7	Amphiphysin	Amph	TPSPPEEPSPLPS(+79.97)PTASPNHTLAPASPAPVRPR	33	13	3431.69	3.9	260	292	S13:Phosphorylation (STY):14.04	S272	EPSPLPSPTASPN	6810.21	4245.67	3259.21	4276.56	6666.24	5932.46	0.848288	0.539209
Q7TQF7	Amphiphysin	Amph	TPSPPEEPSPLPSPT(+79.97)ASPNHTLAPASPAPVRPR	33	15	3431.69	-11.2	260	292	T15:Phosphorylation (STY):9.40	T274	SPLPSPTASPNHT	352.205	131.87	1488.95	4276.56	129.589	5932.46	0.19084	0.191538
Q7TQF7	Amphiphysin	Amph	VETLHDFEAANS(+79.97)DELNLQR	19	12	2280.01	0.4	618	636	S12:Phosphorylation (STY):12.36	S629	DFEAANSDELNLQ	20758.9	47396.8	10964.1	9338.7	4797.35	1816.46	4.95971	0.130779
P53995	Anaphase-promoting complex subunit 1	Anapc1	FNLSSHSQS(+79.97)PK	11	9	1310.57	-4.2	369	379	S9:Phosphorylation (STY):5.47	S377	LSSHSQSPKRHSI	6324.15	5296.45	9593.43	4807.93	7217.69	3572.61	1.36003	0.327711
P53995	Anaphase-promoting complex subunit 1	Anapc1	GVLFGVPGAFT(+79.97)PGC(+57.02)SK	16	11	1672.77	2.3	83	98	T11:Phosphorylation (STY):14.77;C14:Carbamidomethylation:1000.00	T93	ADYDEELYVAGNM	209.255	210.959	490.863	113.093	2333.38	184.112	0.34634	0.4788
P53995	Anaphase-promoting complex subunit 1	Anapc1	LLGS(+79.97)MDEVVLLSPVPELR	18	4	2046.05	-1.3	544	561	S4:Phosphorylation (STY):11.33	S547	LSKLLGSMDEVVL	917.023	578.854	613.872	598.227	322.689	661.581	1.33318	0.304935
P53995	Anaphase-promoting complex subunit 1	Anapc1	SFDFEGSLS(+79.97)PVIAPK	15	9	1672.77	3.5	680	694	S9:Phosphorylation (STY):26.31	S688	DFEGSLSPVIAPK	2603.68	3010.96	2420.23	2295.89	2333.38	1698.28	1.26982	0.102574
Q91W96	Anaphase-promoting complex subunit 4	Anapc4	EEVLS(+79.97)ESETEAHQDAAALDPDVVIK	25	5	2774.25	-0.5	773	797	S5:Phosphorylation (STY):25.70	S777	IKEEVLSESETEA	3428.95	3331.97	912.828	2782.95	3746.84	4386.7	0.702949	0.316871
Q91W96	Anaphase-promoting complex subunit 4	Anapc4	IKEEVLS(+79.97)ES(+79.97)ETEAHQDAAALDPDVVIK	27	7	3095.4	2.5	771	797	S7:Phosphorylation (STY):0.00;S9:Phosphorylation (STY):0.00	S777	IKEEVLSESETEA	5332.2	5964.53	6022.85	6712.25	6039.95	6371.93	0.905641	0.110391
Q91W96	Anaphase-promoting complex subunit 4	Anapc4	IKEEVLS(+79.97)ES(+79.97)ETEAHQDAAALDPDVVIK	27	9	3095.4	2.5	771	797	S7:Phosphorylation (STY):0.00;S9:Phosphorylation (STY):0.00	S779	EEVLSESETEAHQ	5332.2	5964.53	6022.85	6712.25	6039.95	6371.93	0.905641	0.110391
Q91W96	Anaphase-promoting complex subunit 4	Anapc4	IKEEVLS(+79.97)ESETEAHQDAAALDPDVVIK	27	7	3015.43	2.3	771	797	S7:Phosphorylation (STY):9.40	S777	IKEEVLSESETEA	15904	15550.3	14447.9	16450.2	13217.9	12746.1	1.08224	0.40287
Q02357	Ankyrin-1	Ank1	LGYIS(+79.97)VTDVLK	11	5	1286.65	-0.6	773	783	S5:Phosphorylation (STY):0.00	S777	KRLGYISVTDVLK	256.776	309.213	292.418	221.845	73.802	70.6168	2.34369	0.0348131
Q02357	Ankyrin-1	Ank1	IPC(+57.02)VT(+79.97)PETVVIR	12	5	1462.73	5.1	858	869	C3:Carbamidomethylation:1000.00;T5:Phosphorylation (STY):12.33	T862	PRIPCVTPETVVI	1996.82	354.805	1247.27	945.574	46.8009	607.272	2.24981	0.286366
Q8C8R3	Ankyrin-2	Ank2	GSPIVQEPEEAS(+79.97)EPKEES(+79.97)SPRK	22	12	2569.1	-1.6	3763	3784	S12:Phosphorylation (STY):0.00;S18:Phosphorylation (STY):0.00	S3774	QEPEEASEPKEES	805.533	1016.44	689.838	179.46	49.6589	85.2688	7.98954	0.00207757
Q8C8R3	Ankyrin-2	Ank2	GSPIVQEPEEAS(+79.97)EPKEES(+79.97)SPRK	22	18	2569.1	-1.6	3763	3784	S12:Phosphorylation (STY):0.00;S18:Phosphorylation (STY):0.00	S3780	SEPKEESSPRKTS	805.533	1016.44	689.838	179.46	49.6589	85.2688	7.98954	0.00207757
Q8C8R3	Ankyrin-2	Ank2	GSPIVQEPEEASEPKEES(+79.97)S(+79.97)PRK	22	18	2569.1	-1.7	3763	3784	S18:Phosphorylation (STY):1.69;S19:Phosphorylation (STY):3.61	S3780	SEPKEESSPRKTS	691.719	440.45	689.838	337.487	111.209	64.1636	3.55264	0.0212504
Q8C8R3	Ankyrin-2	Ank2	GSPIVQEPEEASEPKEES(+79.97)S(+79.97)PRK	22	19	2569.1	-1.7	3763	3784	S18:Phosphorylation (STY):1.69;S19:Phosphorylation (STY):3.61	S3781	EPKEESSPRKTSL	691.719	440.45	689.838	337.487	111.209	64.1636	3.55264	0.0212504
Q8C8R3	Ankyrin-2	Ank2	AEGFESES(+79.97)EDGATKPK	16	8	1760.71	-2.1	3374	3389	S8:Phosphorylation (STY):0.00	S3381	EGFESESEDGATK	1220.55	1069.45	1179.43	751.689	288.636	257.492	2.67329	0.0120652
Q8C8R3	Ankyrin-2	Ank2	VGT(+79.97)PTDIHS(+79.97)EK	11	3	1342.52	-1.3	2230	2240	T3:Phosphorylation (STY):15.73;S9:Phosphorylation (STY):14.77	T2232	ETTKVGTPTDIHS	2155.6	3104.89	2072.95	818.143	790.168	1199.72	2.6116	0.0133494
Q8C8R3	Ankyrin-2	Ank2	VGT(+79.97)PTDIHS(+79.97)EK	11	9	1342.52	-1.3	2230	2240	T3:Phosphorylation (STY):15.73;S9:Phosphorylation (STY):14.77	S2238	TPTDIHSEKELPI	2155.6	3104.89	2072.95	818.143	790.168	1199.72	2.6116	0.0133494
Q8C8R3	Ankyrin-2	Ank2	SHLVNEVPVLAS(+79.97)PDLLSEVSEM(+15.99)K	23	12	2588.24	-6.1	1456	1478	S12:Phosphorylation (STY):23.70;M22:Oxidation (M):1000.00	S1467	EVPVLASPDLLSE	602.247	771.905	595.743	305.831	321.575	274.66	2.18376	0.0038749
Q8C8R3	Ankyrin-2	Ank2	EGATGAEPPQTETTSESLELS(+79.97)EPK	24	21	2567.12	-1.5	3106	3129	S21:Phosphorylation (STY):19.86	S3126	SESLELSEPKEAM	3132.97	2552.83	2625.92	5717.47	7047.93	4042.53	0.494512	0.0332863
Q8C8R3	Ankyrin-2	Ank2	TPTEEGT(+79.97)PTSEQNPFLFQEGK	21	7	2416.05	1.3	3044	3064	T7:Phosphorylation (STY):32.28	T3050	TPTEEGTPTSEQN	13810.1	19444.7	26083.8	43715	43450.7	45903.8	0.445922	0.00248632
Q8C8R3	Ankyrin-2	Ank2	T(+79.97)EGDSPAAALSPQMHQEPVQQDFSGK	26	1	2834.22	-1.2	3682	3707	T1:Phosphorylation (STY):0.00	T3682	QDCLPKTEGDSPA	65.6734	14625.9	6180.2	30790.9	25578.1	29296.8	0.243642	0.0086282
Q8C8R3	Ankyrin-2	Ank2	KGS(+79.97)S(+79.97)EES(+79.97)VDEDR	12	3	1576.47	-3.7	1697	1708		S1699	TELKKGSSEESVD	1984.69	1595.53	393.59		4979.72	6207.72	0.236802	0.0115339
Q8C8R3	Ankyrin-2	Ank2	KGS(+79.97)S(+79.97)EES(+79.97)VDEDR	12	4	1576.47	-3.7	1697	1708		S1700	ELKKGSSEESVDE	1984.69	1595.53	393.59		4979.72	6207.72	0.236802	0.0115339
Q8C8R3	Ankyrin-2	Ank2	KGS(+79.97)S(+79.97)EES(+79.97)VDEDR	12	7	1576.47	-3.7	1697	1708		S1703	KGSSEESVDEDRG	1984.69	1595.53	393.59		4979.72	6207.72	0.236802	0.0115339
Q8C8R3	Ankyrin-2	Ank2	DPDGS(+79.97)AEDDSLEQTSLMESSGK	22	5	2376.92	2.5	2471	2492	S5:Phosphorylation (STY):25.58	S2475	LRDPDGSAEDDSL	3366.85	2675.78	2860.11	5574.92	3932.84	4659.12	0.628419	0.0276037
Q8C8R3	Ankyrin-2	Ank2	DSLAHQDT(+79.97)C(+57.02)ENDREER	16	8	2053.78	-3.4	2770	2785	T8:Phosphorylation (STY):25.98;C9:Carbamidomethylation:1000.00	T2777	SLAHQDTCENDRE	14353	13832.3	13769.3	9462.91	7100.88	7661.72	1.73184	0.00130637
Q8C8R3	Ankyrin-2	Ank2	HS(+79.97)PVSSLK	8	2	933.432	0.4	1850	1857	S2:Phosphorylation (STY):47.09	S1851	TKNERHSPVSSLK	8073.57	4655.52	8527.64	13579.1	11036.4	12528.8	0.572275	0.0206555
Q8C8R3	Ankyrin-2	Ank2	IVDEQGDM(+15.99)DFQIS(+79.97)PDRK	17	13	2087.89	-1.2	2078	2094		S2090	DMDFQISPDRKTS	17266	18831.3	19678.5	15476.8	14026.4	15176.4	1.24835	0.0113544
Q8C8R3	Ankyrin-2	Ank2	IVDEQGDMDFQIS(+79.97)PDR	16	13	1943.8	2.5	2078	2093		S2090	DMDFQISPDRKTS	4195.37	7343.98	8687.67	11886	12651.1	12788.9	0.541902	0.013815
Q8C8R3	Ankyrin-2	Ank2	IVDEQGDMDFQIS(+79.97)PDRK	17	13	2071.89	2.1	2078	2094		S2090	DMDFQISPDRKTS	209192	165718	186009	233742	226261	239623	0.801741	0.024484
Q8C8R3	Ankyrin-2	Ank2	KT(+79.97)SLVIVESTDDQSQVFER	19	2	2260.06	-2.9	3784	3802	T2:Phosphorylation (STY):0.00	T3785	ESSPRKTSLVIVE	66914.7	72495.4	71334.1	56131.7	61524.1	57640.3	1.20222	0.00722014
Q8C8R3	Ankyrin-2	Ank2	SHLVNEVPVLAS(+79.97)PDLLSEVSEMK	23	12	2572.25	-5.9	1456	1478	S12:Phosphorylation (STY):45.16	S1467	EVPVLASPDLLSE	18380.1	18138.9	16972.4	12623.3	9888.54	7993.79	1.75349	0.00559784
Q8C8R3	Ankyrin-2	Ank2	TPEDIST(+79.97)PPEGTKPC(+57.02)LQTPVTSER	24	7	2719.24	-1.2	3739	3762	T7:Phosphorylation (STY):0.00;C15:Carbamidomethylation:1000.00	T3745	TPEDISTPPEGTK	132682	131148	141734	118215	94797.8	102008	1.28742	0.0170434
Q8C8R3	Ankyrin-2	Ank2	TQSESETQESLT(+79.97)PSEVTKPFPPSDASVK	28	12	3085.4	1.3	2322	2349	T12:Phosphorylation (STY):14.04	T2333	ETQESLTPSEVTK	16890.2	19535.5	17773.5	33371.4	28616.4	36660	0.549421	0.00383377
Q8C8R3	Ankyrin-2	Ank2	VQPPSPLPSSIDSNS(+79.97)S(+79.97)PEEATQFQPIVPK	29	15	3235.47	-4	2649	2677	S15:Phosphorylation (STY):0.00;S16:Phosphorylation (STY):0.00	S2663	SSIDSNSSPEEAT	4012.56	3284.67	3064.85	1482.36	2045	2024.26	1.8665	0.00924549
Q8C8R3	Ankyrin-2	Ank2	VQPPSPLPSSIDSNS(+79.97)S(+79.97)PEEATQFQPIVPK	29	16	3235.47	-4	2649	2677	S15:Phosphorylation (STY):0.00;S16:Phosphorylation (STY):0.00	S2664	SIDSNSSPEEATQ	4012.56	3284.67	3064.85	1482.36	2045	2024.26	1.8665	0.00924549
Q8C8R3	Ankyrin-2	Ank2	ES(+79.97)ESSDHPPMVSEEDISVGYSTFQDC(+57.02)LPK	29	2	3349.37	0.1	3653	3681	S2:Phosphorylation (STY):0.00;C26:Carbamidomethylation:1000.00	S3654	QEASKESESSDHP	16419.1	16095	17204.6	14074.2	14352	13462.9	1.18691	0.00345161
Q8C8R3	Ankyrin-2	Ank2	AEGFES(+79.97)ESEDGATKPK	16	6	1760.71	0.1	3374	3389	S6:Phosphorylation (STY):32.28	S3379	RAEGFESESEDGA	17820	22139.1	22928.2	17379.3	18692.5	19817	1.12522	0.250382
Q8C8R3	Ankyrin-2	Ank2	ARS(+79.97)YIETETESR	12	3	1520.65	0.7	3360	3371	S3:Phosphorylation (STY):24.44	S3362	CPVKARSYIETET	161519	137915	127016	146387	120735	113369	1.12079	0.343671
Q8C8R3	Ankyrin-2	Ank2	ATS(+79.97)PLIEETPIGSIK	15	3	1634.82	2.6	1720	1734	S3:Phosphorylation (STY):0.00	S1722	PTAKATSPLIEET	3170.37	4360.17	4502.4	4062.02	4226.53	4136.24	0.968463	0.773919
Q8C8R3	Ankyrin-2	Ank2	DEFLPALSLQSGALGGS(+79.97)S(+79.97)ESLK	22	17	2365.05	-3.3	2148	2169	S17:Phosphorylation (STY):0.00;S18:Phosphorylation (STY):0.00	S2164	SGALGGSSESLKQ	167.062	130.154	429.308	184.75	171.257	255.42	1.18824	0.714634
Q8C8R3	Ankyrin-2	Ank2	DEFLPALSLQSGALGGS(+79.97)S(+79.97)ESLK	22	18	2365.05	-3.3	2148	2169	S17:Phosphorylation (STY):0.00;S18:Phosphorylation (STY):0.00	S2165	GALGGSSESLKQE	167.062	130.154	429.308	184.75	171.257	255.42	1.18824	0.714634
Q8C8R3	Ankyrin-2	Ank2	DEFLPALSLQSGALGGS(+79.97)SESLK	22	17	2285.08	-2.5	2148	2169	S17:Phosphorylation (STY):0.00	S2164	SGALGGSSESLKQ	2435.01	91.0541	485.395	82.1741	390.365	689.141	2.59233	0.454661
Q8C8R3	Ankyrin-2	Ank2	DEFLPALSLQSGALGGSS(+79.97)ESLK	22	18	2285.08	5.3	2148	2169	S18:Phosphorylation (STY):0.00	S2165	GALGGSSESLKQE	926.631	1046.04	2012.56	1416.8	1222.59	173.609	1.41672	0.491847
Q8C8R3	Ankyrin-2	Ank2	DEFLPALSLQSGALGGSSES(+79.97)LK	22	20	2285.08	9.1	2148	2169	S20:Phosphorylation (STY):0.00	S2167	LGGSSESLKQEVI	1511.55	2355.76	2012.56	1416.8	1222.59	689.141	1.7665	0.060366
Q8C8R3	Ankyrin-2	Ank2	DS(+79.97)LEASPVLEDNSSHK	16	2	1806.77	-1.2	2394	2409	S2:Phosphorylation (STY):0.00	S2395	AVSHKDSLEASPV	495.943	652.943	1077.35	1544.46	801.352	2292.59	0.479958	0.158281
Q8C8R3	Ankyrin-2	Ank2	DSLEAS(+79.97)PVLEDNSSHK	16	6	1806.77	-2.5	2394	2409	S6:Phosphorylation (STY):33.81	S2399	KDSLEASPVLEDN	1624.36	652.943	1077.35	1544.46	2517.02	2292.59	0.527955	0.0698679
Q8C8R3	Ankyrin-2	Ank2	EGATGAEPPQTET(+79.97)TSESLELSEPK	24	13	2567.12	2.2	3106	3129	T13:Phosphorylation (STY):0.00	T3118	EPPQTETTSESLE	716.253	397.378	330.871	386.217	7047.93	273.039	0.187423	0.40466
Q8C8R3	Ankyrin-2	Ank2	EGATGAEPPQTETT(+79.97)SESLELSEPK	24	14	2567.12	-1.1	3106	3129	T14:Phosphorylation (STY):0.00	T3119	PPQTETTSESLEL	4793.52	3217.39	2971.85	3975.96	3931.87	3522.57	0.960838	0.812403
Q8C8R3	Ankyrin-2	Ank2	EGATGAEPPQTETTSES(+79.97)LELSEPK	24	17	2567.12	0.4	3106	3129	S17:Phosphorylation (STY):2.81	S3122	TETTSESLELSEP	4793.52	4585.53	2971.85	141.589	2533.94	2188.93	2.53901	0.0571674
Q8C8R3	Ankyrin-2	Ank2	ELEEEWVIVS(+79.97)DEEIQEAK	18	10	2253.99	1	1553	1570		S1562	EEWVIVSDEEIQE	101270	64990.8	60090.4	99664.2	101103	95236.5	0.764692	0.151187
Q8C8R3	Ankyrin-2	Ank2	ES(+79.97)ESDQEPEEEIGMTSEK	18	2	2132.8	0.2	1425	1442	S2:Phosphorylation (STY):0.00	S1426	PIYAKESESDQEP	11023	12722.5	12163	15121.1	13332.1	11986.8	0.887945	0.218741
Q8C8R3	Ankyrin-2	Ank2	ESES(+79.97)DQEPEEEIGMTSEK	18	4	2132.8	-0.2	1425	1442	S4:Phosphorylation (STY):7.32	S1428	YAKESESDQEPEE	11023	12722.5	12163	15121.1	13332.1	11986.8	0.887945	0.218741
Q8C8R3	Ankyrin-2	Ank2	ESESSDHPPMVS(+79.97)EEDISVGYSTFQDC(+57.02)LPK	29	12	3349.37	1.3	3653	3681	S12:Phosphorylation (STY):4.78;C26:Carbamidomethylation:1000.00	S3664	DHPPMVSEEDISV	16419.1	18324.6	18878.6	14074.2	14352	6999.32	1.51366	0.073689
Q8C8R3	Ankyrin-2	Ank2	ESESSDHPPMVSEEDIS(+79.97)VGYSTFQDC(+57.02)LPK	29	17	3349.37	3.1	3653	3681	S17:Phosphorylation (STY):0.00;C26:Carbamidomethylation:1000.00	S3669	VSEEDISVGYSTF	18499	16095	18876.6	16389	152.534	7693.86	2.2063	0.110632
Q8C8R3	Ankyrin-2	Ank2	ETTQPETC(+57.02)DGHGC(+57.02)ET(+79.97)VSPSNSATPVSLGVQSPEHK	35	15	3802.61	5	2725	2759	C8:Carbamidomethylation:1000.00;C13:Carbamidomethylation:1000.00;T15:Phosphorylation (STY):0.00	T2739	DGHGCETVSPSNS	11297	9545.26	9362.61	8430.93	11160.9	17865.7	0.806375	0.447008
Q8C8R3	Ankyrin-2	Ank2	ETTQPETC(+57.02)DGHGC(+57.02)ETVSPSNSATPVSLGVQS(+79.97)PEHK	35	31	3802.61	0.3	2725	2759	C8:Carbamidomethylation:1000.00;C13:Carbamidomethylation:1000.00;S31:Phosphorylation (STY):10.19	S2755	VSLGVQSPEHKDV	11583.8	11820	11773	11058.3	11160.9	13186	0.993549	0.918227
Q8C8R3	Ankyrin-2	Ank2	HEGLAET(+79.97)PET(+79.97)S(+79.97)PESLSFSPK	20	7	2381.91	0.9	2196	2215	T7:Phosphorylation (STY):8.82;T10:Phosphorylation (STY):0.00;S11:Phosphorylation (STY):9.42	T2202	HEGLAETPETSPE	3281.5	5802.22	5100.51	2268.73	7730.8	1499.3	1.23354	0.691921
Q8C8R3	Ankyrin-2	Ank2	HEGLAET(+79.97)PET(+79.97)S(+79.97)PESLSFSPK	20	10	2381.91	0.9	2196	2215	T7:Phosphorylation (STY):8.82;T10:Phosphorylation (STY):0.00;S11:Phosphorylation (STY):9.42	T2205	LAETPETSPESLS	3281.5	5802.22	5100.51	2268.73	7730.8	1499.3	1.23354	0.691921
Q8C8R3	Ankyrin-2	Ank2	HEGLAET(+79.97)PET(+79.97)S(+79.97)PESLSFSPK	20	11	2381.91	0.9	2196	2215	T7:Phosphorylation (STY):8.82;T10:Phosphorylation (STY):0.00;S11:Phosphorylation (STY):9.42	S2206	AETPETSPESLSF	3281.5	5802.22	5100.51	2268.73	7730.8	1499.3	1.23354	0.691921
Q8C8R3	Ankyrin-2	Ank2	HEGLAET(+79.97)PET(+79.97)SPESLSFSPK	20	7	2301.94	1.6	2196	2215	T7:Phosphorylation (STY):19.86;T10:Phosphorylation (STY):0.00	T2202	HEGLAETPETSPE	9021.08	11347.3	406.6	5706.73	1204.22	1614.4	2.43685	0.322977
Q8C8R3	Ankyrin-2	Ank2	HEGLAET(+79.97)PET(+79.97)SPESLSFSPK	20	10	2301.94	1.6	2196	2215	T7:Phosphorylation (STY):19.86;T10:Phosphorylation (STY):0.00	T2205	LAETPETSPESLS	9021.08	11347.3	406.6	5706.73	1204.22	1614.4	2.43685	0.322977
Q8C8R3	Ankyrin-2	Ank2	HEGLAET(+79.97)PETSPESLSFS(+79.97)PK	20	7	2301.94	9.4	2196	2215	T7:Phosphorylation (STY):20.70;S18:Phosphorylation (STY):12.81	T2202	HEGLAETPETSPE	6231.11	10252	12093	9168.29	5213.78	6261.34	1.38427	0.275733
Q8C8R3	Ankyrin-2	Ank2	HEGLAET(+79.97)PETSPESLSFS(+79.97)PK	20	18	2301.94	9.4	2196	2215	T7:Phosphorylation (STY):20.70;S18:Phosphorylation (STY):12.81	S2213	PESLSFSPKKSEE	6231.11	10252	12093	9168.29	5213.78	6261.34	1.38427	0.275733
Q8C8R3	Ankyrin-2	Ank2	HEGLAET(+79.97)PETSPESLSFSPK	20	7	2221.98	-5.8	2196	2215	T7:Phosphorylation (STY):32.97	T2202	HEGLAETPETSPE	50512.5	60612.7	61029	55940.7	59238.1	57343.6	0.997866	0.974215
Q8C8R3	Ankyrin-2	Ank2	HEGLAETPET(+79.97)S(+79.97)PESLSFSPK	20	10	2301.94	0.6	2196	2215	T10:Phosphorylation (STY):0.00;S11:Phosphorylation (STY):0.00	T2205	LAETPETSPESLS	9021.08	10252	10073	9168.29	1204.22	8107.76	1.58796	0.224935
Q8C8R3	Ankyrin-2	Ank2	HEGLAETPET(+79.97)S(+79.97)PESLSFSPK	20	11	2301.94	0.6	2196	2215	T10:Phosphorylation (STY):0.00;S11:Phosphorylation (STY):0.00	S2206	AETPETSPESLSF	9021.08	10252	10073	9168.29	1204.22	8107.76	1.58796	0.224935
Q8C8R3	Ankyrin-2	Ank2	HEGLAETPET(+79.97)SPESLSFSPK	20	10	2221.98	2.8	2196	2215	T10:Phosphorylation (STY):0.00	T2205	LAETPETSPESLS	40088.4	16384.5	30741	19885.7	59238.1	59647.7	0.628472	0.312388
Q8C8R3	Ankyrin-2	Ank2	HEGLAETPETS(+79.97)PESLSFSPK	20	11	2221.98	2.8	2196	2215	S11:Phosphorylation (STY):12.28	S2206	AETPETSPESLSF	21797.5	28368.4	13425.5	23884.8	25485.9	27251.6	0.829934	0.382553
Q8C8R3	Ankyrin-2	Ank2	HEGLAETPETSPES(+79.97)LSFSPK	20	14	2221.98	-1.8	2196	2215	S14:Phosphorylation (STY):0.00	S2209	PETSPESLSFSPK	18677.4	36377.5	80910.3	76200.5	21743.7	30338	1.05989	0.923546
Q8C8R3	Ankyrin-2	Ank2	HEGLAETPETSPES(+79.97)LSFSPKK	21	14	2350.07	-3.8	2196	2216	S14:Phosphorylation (STY):0.00	S2209	PETSPESLSFSPK	15395.8	8526.87	6221.58	5081.77	7768.47	2684.8	1.9404	0.193844
Q8C8R3	Ankyrin-2	Ank2	HEGLAETPETSPESLS(+79.97)FSPK	20	16	2221.98	0.1	2196	2215	S16:Phosphorylation (STY):0.00	S2211	TSPESLSFSPKKS	108017	87392.8	26883.3	23884.8	90338.5	87571.1	1.10158	0.844301
Q8C8R3	Ankyrin-2	Ank2	HEGLAETPETSPESLS(+79.97)FSPKK	21	16	2350.07	-4.7	2196	2216	S16:Phosphorylation (STY):0.00	S2211	TSPESLSFSPKKS	8972.39	6346.78	6221.58	8418.46	7768.47	5650.01	0.986436	0.939679
Q8C8R3	Ankyrin-2	Ank2	HEGLAETPETSPESLSFS(+79.97)PK	20	18	2221.98	-2.6	2196	2215	S18:Phosphorylation (STY):18.53	S2213	PESLSFSPKKSEE	94454.4	99540.9	94722.5	93548.7	90338.5	76263.3	1.10981	0.161911
Q8C8R3	Ankyrin-2	Ank2	HEGLAETPETSPESLSFS(+79.97)PKK	21	18	2350.07	-1.9	2196	2216	S18:Phosphorylation (STY):8.22	S2213	PESLSFSPKKSEE	18268	15305.8	21417.9	18126.7	15834.5	8618.05	1.29152	0.286218
Q8C8R3	Ankyrin-2	Ank2	HLPGSPSIRT(+79.97)PEKPAPGSATGK	22	10	2264.13	-7.7	1896	1917	T10:Phosphorylation (STY):0.00	T1905	GSPSIRTPEKPAP	56.6504	1902.8	1573.47	1754.35	1852.37	2642.33	0.565352	0.226582
Q8C8R3	Ankyrin-2	Ank2	HLPVS(+79.97)PGK	8	5	913.442	-5.1	1921	1928		S1925	EKHLPVSPGKTEK	27269.3	5965.05	6177.32	17167	11521	13726.1	0.929213	0.896946
Q8C8R3	Ankyrin-2	Ank2	HPPVS(+79.97)PGKTEK	11	5	1255.6	-2.5	1885	1895	S5:Phosphorylation (STY):12.42	S1889	EKHPPVSPGKTEK	1006.18	159.156	1114.31	442.015	183.239	319.379	2.41326	0.225819
Q8C8R3	Ankyrin-2	Ank2	HS(+79.97)PVFSGKPEK	11	2	1291.6	-7.4	1827	1837	S2:Phosphorylation (STY):49.79	S1828	AKTERHSPVFSGK	1151.12	1046.11	1496.28	422.971	1091.35	738.459	1.63954	0.111723
Q8C8R3	Ankyrin-2	Ank2	HSS(+79.97)LSSSAKPER	12	3	1364.61	-8.7	1791	1802	S3:Phosphorylation (STY):33.98	S1793	KAERHSSLSSSAK	4113.99	17068.6	11503.3	968.436	6891.47	8708.22	1.97282	0.291018
Q8C8R3	Ankyrin-2	Ank2	HSSLSS(+79.97)SAKPER	12	6	1364.61	2.5	1791	1802	S6:Phosphorylation (STY):0.00	S1796	RHSSLSSSAKPER	2144.19	3363.25	2346.17	622.277	5910.09	7729.66	0.550666	0.379606
Q8C8R3	Ankyrin-2	Ank2	HTPVS(+79.97)PSSK	9	5	1018.45	-0.6	1803	1811	S5:Phosphorylation (STY):7.77	S1807	ERHTPVSPSSKNE	807.115	39.8818	3078.25	4782.9	868.41	1374.51	0.558688	0.536569
Q8C8R3	Ankyrin-2	Ank2	HTPVSPS(+79.97)SK	9	7	1018.45	-5.3	1803	1811	S7:Phosphorylation (STY):0.00	S1809	HTPVSPSSKNEKL	807.115	2289.73	3078.25	4782.9	1507.66	1195.08	0.824925	0.758441
Q8C8R3	Ankyrin-2	Ank2	KGS(+79.97)S(+79.97)EES(+79.97)VDEDRGLVPEPLPTAK	23	3	2679.11	-3.3	1697	1719	S3:Phosphorylation (STY):151.14;S4:Phosphorylation (STY):157.13;S7:Phosphorylation (STY):153.62	S1699	TELKKGSSEESVD	158228	136815	112126	104535	95237.8	92703.3	1.39215	0.0502794
Q8C8R3	Ankyrin-2	Ank2	KGS(+79.97)S(+79.97)EES(+79.97)VDEDRGLVPEPLPTAK	23	4	2679.11	-3.3	1697	1719	S3:Phosphorylation (STY):151.14;S4:Phosphorylation (STY):157.13;S7:Phosphorylation (STY):153.62	S1700	ELKKGSSEESVDE	158228	136815	112126	104535	95237.8	92703.3	1.39215	0.0502794
Q8C8R3	Ankyrin-2	Ank2	KGS(+79.97)S(+79.97)EES(+79.97)VDEDRGLVPEPLPTAK	23	7	2679.11	-3.3	1697	1719	S3:Phosphorylation (STY):151.14;S4:Phosphorylation (STY):157.13;S7:Phosphorylation (STY):153.62	S1703	KGSSEESVDEDRG	158228	136815	112126	104535	95237.8	92703.3	1.39215	0.0502794
Q8C8R3	Ankyrin-2	Ank2	KGS(+79.97)S(+79.97)EESVDEDR	12	3	1496.51	-8.4	1697	1708	S3:Phosphorylation (STY):82.54;S4:Phosphorylation (STY):69.29	S1699	TELKKGSSEESVD	48662.5	37695.5	40259.6	77948	29371.1	29495	0.925472	0.846925
Q8C8R3	Ankyrin-2	Ank2	KGS(+79.97)S(+79.97)EESVDEDR	12	4	1496.51	-8.4	1697	1708	S3:Phosphorylation (STY):82.54;S4:Phosphorylation (STY):69.29	S1700	ELKKGSSEESVDE	48662.5	37695.5	40259.6	77948	29371.1	29495	0.925472	0.846925
Q8C8R3	Ankyrin-2	Ank2	KGS(+79.97)S(+79.97)EESVDEDRGLVPEPLPTAK	23	3	2599.15	0.1	1697	1719	S3:Phosphorylation (STY):88.98;S4:Phosphorylation (STY):62.26	S1699	TELKKGSSEESVD	46544.8	47484.6	43941.5	43308.9	45261.4	45098.2	1.03219	0.308585
Q8C8R3	Ankyrin-2	Ank2	KGS(+79.97)S(+79.97)EESVDEDRGLVPEPLPTAK	23	4	2599.15	0.1	1697	1719	S3:Phosphorylation (STY):88.98;S4:Phosphorylation (STY):62.26	S1700	ELKKGSSEESVDE	46544.8	47484.6	43941.5	43308.9	45261.4	45098.2	1.03219	0.308585
Q8C8R3	Ankyrin-2	Ank2	KGS(+79.97)SEESVDEDR	12	3	1416.54	-2	1697	1708	S3:Phosphorylation (STY):0.00	S1699	TELKKGSSEESVD	4013.83	59285.4	44963	23638.5	41491.2	43334.4	0.99814	0.997152
Q8C8R3	Ankyrin-2	Ank2	KGS(+79.97)SEESVDEDRGLVPEPLPTAK	23	3	2519.18	-1	1697	1719	S3:Phosphorylation (STY):9.34	S1699	TELKKGSSEESVD	6777.29	5402.36	7204.63	7762.27	6256.64	7045.52	0.920238	0.466229
Q8C8R3	Ankyrin-2	Ank2	KGSS(+79.97)EESVDEDR	12	4	1416.54	-3.7	1697	1708	S4:Phosphorylation (STY):0.00	S1700	ELKKGSSEESVDE	4013.83	59285.4	44963	23638.5	41491.2	43334.4	0.99814	0.997152
Q8C8R3	Ankyrin-2	Ank2	KTS(+79.97)LVIVESTDDQSQVFER	19	3	2260.06	-2.9	3784	3802	S3:Phosphorylation (STY):0.00	S3786	SSPRKTSLVIVES	121675	80616.3	124808	100888	107802	104753	1.04357	0.767378
Q8C8R3	Ankyrin-2	Ank2	KTST(+79.97)DFSEVIK	11	4	1333.62	-5.1	2094	2104	T4:Phosphorylation (STY):0.00	T2097	PDRKTSTDFSEVI	7386.85	8754.88	5262.92	5076.71	6418.7	5769.34	1.23979	0.273191
Q8C8R3	Ankyrin-2	Ank2	LLRDPDGS(+79.97)AEDDSLEQTSLMESSGK	25	8	2759.18	-1.7	2468	2492	S8:Phosphorylation (STY):38.19	S2475	LRDPDGSAEDDSL	38092.2	33794.6	35474.2	17938.3	46343	49640.8	0.942407	0.839791
Q8C8R3	Ankyrin-2	Ank2	LLRDPDGSAEDDSLEQTSLMES(+79.97)SGK	25	22	2759.18	2.8	2468	2492	S22:Phosphorylation (STY):0.00	S2489	QTSLMESSGKSPL	732.969	1094.81	1037.48	1040.7	692.905	1357.68	0.926883	0.751819
Q8C8R3	Ankyrin-2	Ank2	LNVPETM(+15.99)TEVLDVS(+79.97)DEEGDDTVTGDGGEYLRPEDLK	36	14	4032.76	7.1	833	868	M7:Oxidation (M):1000.00;S14:Phosphorylation (STY):0.00	S846	TEVLDVSDEEGDD	15794.9	38208.9	39288.8	40652.5	37607.6	34136.9	0.830027	0.464625
Q8C8R3	Ankyrin-2	Ank2	LNVPETMTEVLDVS(+79.97)DEEGDDTVTGDGGEYLRPEDLK	36	14	4016.76	4	833	868	S14:Phosphorylation (STY):50.34	S846	TEVLDVSDEEGDD	63157.9	63493.1	38642.3	48604.9	43766.5	49167.9	1.16783	0.399504
Q8C8R3	Ankyrin-2	Ank2	NERHS(+79.97)PVSSLK	11	5	1332.62	-4.1	1847	1857	S5:Phosphorylation (STY):38.16	S1851	TKNERHSPVSSLK	107711	99584.3	131760	144168	76499.5	101889	1.05115	0.814712
Q8C8R3	Ankyrin-2	Ank2	QDGSS(+79.97)SASDPDADYSAEVNDEK	22	5	2365.87	-1.4	2576	2597	S5:Phosphorylation (STY):0.00	S2580	PRQDGSSSASDPD	144.139	206.734	740.707	558.447	287.649	494.961	0.81397	0.70735
Q8C8R3	Ankyrin-2	Ank2	QDGSSSAS(+79.97)DPDADYSAEVNDEK	22	8	2365.87	0	2576	2597	S8:Phosphorylation (STY):5.03	S2583	DGSSSASDPDADY	648.518	206.734	740.707	558.447	4022.8	41718.8	0.0344699	0.321475
Q8C8R3	Ankyrin-2	Ank2	RFT(+79.97)PEEEM(+15.99)FK	10	3	1408.57	-0.6	2540	2549		T2542	GEKKRFTPEEEMF	11561.9	8704.32	8298	13189	8051.58	12849.1	0.837915	0.398584
Q8C8R3	Ankyrin-2	Ank2	RFT(+79.97)PEEEMFK	10	3	1392.58	4.4	2540	2549		T2542	GEKKRFTPEEEMF	172068	152518	142004	151484	148788	157452	1.01937	0.763451
Q8C8R3	Ankyrin-2	Ank2	RYVSS(+79.97)DGTEK	10	5	1220.51	-0.2	3847	3856	S5:Phosphorylation (STY):12.28	S3851	IRRYVSSDGTEKE	8652.24	26840	4458.98	7433.41	9494.59	8994.5	1.54118	0.534957
Q8C8R3	Ankyrin-2	Ank2	S(+79.97)PQGLELPLPNR	12	1	1399.69	2	2364	2375		S2364	PQGAIRSPQGLEL	129011	111809	109592	106650	101845	101551	1.13019	0.101679
Q8C8R3	Ankyrin-2	Ank2	S(+79.97)VIEIPTAPVDNVPSAESKPQIPIR	25	1	2736.41	-1.1	3236	3260	S1:Phosphorylation (STY):53.33	S3236	SPEEQKSVIEIPT	1702.44	2322.62	2105.76	2438.22	2441.82	1115.87	1.0225	0.929474
Q8C8R3	Ankyrin-2	Ank2	SDS(+79.97)NAS(+79.97)FLR	9	3	1155.4	-2.3	29	37	S3:Phosphorylation (STY):0.00;S6:Phosphorylation (STY):7.38	S31	RPKKSDSNASFLR	19307.6	17267.1	15477.7	18675.5	17503.7	17604.9	0.967802	0.647119
Q8C8R3	Ankyrin-2	Ank2	SDS(+79.97)NAS(+79.97)FLR	9	6	1155.4	-2.3	29	37	S3:Phosphorylation (STY):0.00;S6:Phosphorylation (STY):7.38	S34	KSDSNASFLRAAR	19307.6	17267.1	15477.7	18675.5	17503.7	17604.9	0.967802	0.647119
Q8C8R3	Ankyrin-2	Ank2	SDS(+79.97)NASFLR	9	3	1075.43	-4.3	29	37	S3:Phosphorylation (STY):9.40	S31	RPKKSDSNASFLR	9717.74	9292.86	9736.93	13727.5	10816.7	10576.4	0.818538	0.106434
Q8C8R3	Ankyrin-2	Ank2	SHLAEDS(+79.97)QTHSADAADGSDGDLNR	24	7	2548.01	-2.6	2701	2724	S7:Phosphorylation (STY):0.00	S2707	SHLAEDSQTHSAD	5383.65	3853.77	5225.05	4454.04	5007.85	5369.17	0.975147	0.835297
Q8C8R3	Ankyrin-2	Ank2	SHLAEDSQTHS(+79.97)ADAADGSDGDLNR	24	11	2548.01	-1.5	2701	2724	S11:Phosphorylation (STY):6.08	S2711	EDSQTHSADAADG	4190.34	6169.87	6675.79	4576.98	5181.05	6109.49	1.07364	0.680808
Q8C8R3	Ankyrin-2	Ank2	SHLAEDSQTHSADAADGS(+79.97)DGDLNR	24	18	2548.01	-2.6	2701	2724	S18:Phosphorylation (STY):35.29	S2718	ADAADGSDGDLNR	5383.65	3853.77	5225.05	4454.04	5194.79	5630.69	0.946526	0.670828
Q8C8R3	Ankyrin-2	Ank2	SHTLSHAS(+79.97)YLR	11	8	1350.61	-4.8	907	917	S8:Phosphorylation (STY):0.00	S914	HTLSHASYLRDSA	721.46	466.292	449.045	789.788	529.189	579.682	0.86208	0.50339
Q8C8R3	Ankyrin-2	Ank2	SKS(+79.97)ESDASSLDAK	13	3	1403.58	0.6	3341	3353	S3:Phosphorylation (STY):26.31	S3343	PDGRSKSESDASS	125086	168337	118855	81647.1	110749	116371	1.33524	0.142246
Q8C8R3	Ankyrin-2	Ank2	STSSS(+79.97)GRPGTSPTR	14	5	1456.63	-2.7	3401	3414	S5:Phosphorylation (STY):0.00	S3405	SRSTSSSGRPGTS	1200.16	1722.31	4561.66	1349.8	7351.73	9470.22	0.411855	0.249512
Q8C8R3	Ankyrin-2	Ank2	STSSSGRPGT(+79.97)SPTR	14	10	1456.63	-5	3401	3414	T10:Phosphorylation (STY):0.00	T3410	SSGRPGTSPTRES	206211	377027	226741	115420	3772.57	245161	2.22306	0.167114
Q8C8R3	Ankyrin-2	Ank2	STSSSGRPGTS(+79.97)PTR	14	11	1456.63	-2.5	3401	3414	S11:Phosphorylation (STY):26.02	S3411	SGRPGTSPTRESR	206211	8149.08	226741	115420	3772.57	245161	1.21064	0.80809
Q8C8R3	Ankyrin-2	Ank2	SVYSGQDDESPESS(+79.97)PEEQK	19	14	2176.83	-3	3217	3235	S14:Phosphorylation (STY):17.01	S3230	DESPESSPEEQKS	774.028	757.975	258.469	111.698	564.354	424.344	1.62712	0.346411
Q8C8R3	Ankyrin-2	Ank2	SYAEIEQTIT(+79.97)LDHSEGFSVLPDELC(+57.02)AAK	28	10	3202.44	3.7	3616	3643	T10:Phosphorylation (STY):0.00;C25:Carbamidomethylation:1000.00	T3625	EIEQTITLDHSEG	579.59	597.715	227.145	328.422	433.899	523.021	1.09267	0.780309
Q8C8R3	Ankyrin-2	Ank2	SYAEIEQTITLDHS(+79.97)EGFSVLPDELC(+57.02)AAK	28	14	3202.44	5	3616	3643	S14:Phosphorylation (STY):0.00;C25:Carbamidomethylation:1000.00	S3629	TITLDHSEGFSVL	579.59	574.555	114.601	124.527	334.186	271.434	1.73766	0.340854
Q8C8R3	Ankyrin-2	Ank2	SYAEIEQTITLDHSEGFS(+79.97)VLPDELC(+57.02)AAK	28	18	3202.44	-1.8	3616	3643	S18:Phosphorylation (STY):0.00;C25:Carbamidomethylation:1000.00	S3633	DHSEGFSVLPDEL	281.091	597.715	428.113	328.422	241.111	271.434	1.55407	0.177375
Q8C8R3	Ankyrin-2	Ank2	T(+79.97)PEDIST(+79.97)PPEGTKPC(+57.02)LQTPVTSER	24	1	2799.21	-1.5	3739	3762	T1:Phosphorylation (STY):41.96;T7:Phosphorylation (STY):0.00;C15:Carbamidomethylation:1000.00	T3739	PDSLCKTPEDIST	9840.66	11516.9	10519.8	4257.46	8730.3	9137.04	1.4408	0.118039
Q8C8R3	Ankyrin-2	Ank2	T(+79.97)PEDIST(+79.97)PPEGTKPC(+57.02)LQTPVTSER	24	7	2799.21	-1.5	3739	3762	T1:Phosphorylation (STY):41.96;T7:Phosphorylation (STY):0.00;C15:Carbamidomethylation:1000.00	T3745	TPEDISTPPEGTK	9840.66	11516.9	10519.8	4257.46	8730.3	9137.04	1.4408	0.118039
Q8C8R3	Ankyrin-2	Ank2	T(+79.97)PEDISTPPEGTKPC(+57.02)LQTPVTSER	24	1	2719.24	-2.5	3739	3762	T1:Phosphorylation (STY):23.15;C15:Carbamidomethylation:1000.00	T3739	PDSLCKTPEDIST	4031.23	5550.03	8234.14	1290.87	6347.61	6411.2	1.26803	0.581269
Q8C8R3	Ankyrin-2	Ank2	T(+79.97)PEKPAPGSAT(+79.97)GKHEK	16	1	1793.78	-4.9	1905	1920	T1:Phosphorylation (STY):10.87;T11:Phosphorylation (STY):14.04	T1905	GSPSIRTPEKPAP	534.086	896.764	1559.35	797.438	432.99	248.803	2.02146	0.213412
Q8C8R3	Ankyrin-2	Ank2	T(+79.97)PEKPAPGSAT(+79.97)GKHEK	16	11	1793.78	-4.9	1905	1920	T1:Phosphorylation (STY):10.87;T11:Phosphorylation (STY):14.04	T1915	PAPGSATGKHEKH	534.086	896.764	1559.35	797.438	432.99	248.803	2.02146	0.213412
Q8C8R3	Ankyrin-2	Ank2	TEGDS(+79.97)PAAALS(+79.97)PQM(+15.99)HQEPVQQDFSGK	26	5	2930.18	-0.2	3682	3707	S5:Phosphorylation (STY):4.08;S11:Phosphorylation (STY):7.40;M14:Oxidation (M):1000.00	S3686	PKTEGDSPAAALS	1918.03	1196.2	1131.16	614.463	648.203	939.743	1.92761	0.0668169
Q8C8R3	Ankyrin-2	Ank2	TEGDS(+79.97)PAAALS(+79.97)PQM(+15.99)HQEPVQQDFSGK	26	11	2930.18	-0.2	3682	3707	S5:Phosphorylation (STY):4.08;S11:Phosphorylation (STY):7.40;M14:Oxidation (M):1000.00	S3692	SPAAALSPQMHQE	1918.03	1196.2	1131.16	614.463	648.203	939.743	1.92761	0.0668169
Q8C8R3	Ankyrin-2	Ank2	TEGDS(+79.97)PAAALS(+79.97)PQMHQEPVQQDFSGK	26	5	2914.19	-7.7	3682	3707	S5:Phosphorylation (STY):19.86;S11:Phosphorylation (STY):39.02	S3686	PKTEGDSPAAALS	12733.5	16713.4	15626.4	13373.5	14262.2	13533.6	1.09483	0.345791
Q8C8R3	Ankyrin-2	Ank2	TEGDS(+79.97)PAAALS(+79.97)PQMHQEPVQQDFSGK	26	11	2914.19	-7.7	3682	3707	S5:Phosphorylation (STY):19.86;S11:Phosphorylation (STY):39.02	S3692	SPAAALSPQMHQE	12733.5	16713.4	15626.4	13373.5	14262.2	13533.6	1.09483	0.345791
Q8C8R3	Ankyrin-2	Ank2	TEGDS(+79.97)PAAALSPQMHQEPVQQDFSGK	26	5	2834.22	-1.1	3682	3707	S5:Phosphorylation (STY):28.74	S3686	PKTEGDSPAAALS	106122	99494.8	51798.8	86373.9	100548	115156	0.852149	0.477561
Q8C8R3	Ankyrin-2	Ank2	TEGDSPAAALS(+79.97)PQM(+15.99)HQEPVQQDFSGK	26	11	2850.22	-0.1	3682	3707	S11:Phosphorylation (STY):11.31;M14:Oxidation (M):1000.00	S3692	SPAAALSPQMHQE	3033.94	3005.13	2879.66	2287.05	3198.37	3378.14	1.00623	0.959574
Q8C8R3	Ankyrin-2	Ank2	TEGDSPAAALS(+79.97)PQMHQEPVQQDFSGK	26	11	2834.22	2.6	3682	3707	S11:Phosphorylation (STY):123.76	S3692	SPAAALSPQMHQE	15057.7	1955.38	11390.1	55.4129	27608.5	138.805	1.0216	0.984938
Q8C8R3	Ankyrin-2	Ank2	TERHS(+79.97)PVFSGKPEK	14	5	1677.79	-4.6	1824	1837	S5:Phosphorylation (STY):11.01	S1828	AKTERHSPVFSGK	76395.9	62174.2	101503	50737.3	51162.6	2147.06	2.30735	0.0851506
Q8C8R3	Ankyrin-2	Ank2	THPAVS(+79.97)PSSK	10	6	1089.49	-1.8	1772	1781	S6:Phosphorylation (STY):13.89	S1777	RTHPAVSPSSKSS	182.203	269.303	141.669	332.533	297.944	1579.7	0.268384	0.271851
Q8C8R3	Ankyrin-2	Ank2	TPDS(+79.97)LEPSPLK	11	4	1262.58	1	2410	2420	S4:Phosphorylation (STY):9.42	S2413	SHKTPDSLEPSPL	2814.47	4593.22	6341.5	6814.66	6839.81	5614.81	0.713529	0.168321
Q8C8R3	Ankyrin-2	Ank2	TPDS(+79.97)LEPSPLKES(+79.97)PC(+57.02)R	16	4	1971.81	-8.2	2410	2425	S4:Phosphorylation (STY):7.77;S13:Phosphorylation (STY):18.40;C15:Carbamidomethylation:1000.00	S2413	SHKTPDSLEPSPL	411.645	347.583	377.566	522.968	465.314	397.63	0.820249	0.110745
Q8C8R3	Ankyrin-2	Ank2	TPDS(+79.97)LEPSPLKES(+79.97)PC(+57.02)R	16	13	1971.81	-8.2	2410	2425	S4:Phosphorylation (STY):7.77;S13:Phosphorylation (STY):18.40;C15:Carbamidomethylation:1000.00	S2422	PSPLKESPCRDSL	411.645	347.583	377.566	522.968	465.314	397.63	0.820249	0.110745
Q8C8R3	Ankyrin-2	Ank2	TPEDIS(+79.97)TPPEGTKPC(+57.02)LQTPVTSER	24	6	2719.24	-2.7	3739	3762	S6:Phosphorylation (STY):0.00;C15:Carbamidomethylation:1000.00	S3744	KTPEDISTPPEGT	2553.53	2307.47	10601.1	12119.6	3418.71	6938.53	0.687912	0.563334
Q8C8R3	Ankyrin-2	Ank2	TPEDIST(+79.97)PPEGTKPC(+57.02)LQT(+79.97)PVTSER	24	7	2799.21	-4.9	3739	3762	T7:Phosphorylation (STY):12.28;C15:Carbamidomethylation:1000.00;T18:Phosphorylation (STY):0.00	T3745	TPEDISTPPEGTK	5423.13	3127.2	4317.87	2433	1228.89	3157.67	1.88695	0.0812211
Q8C8R3	Ankyrin-2	Ank2	TPEDIST(+79.97)PPEGTKPC(+57.02)LQT(+79.97)PVTSER	24	18	2799.21	-4.9	3739	3762	T7:Phosphorylation (STY):12.28;C15:Carbamidomethylation:1000.00;T18:Phosphorylation (STY):0.00	T3756	TKPCLQTPVTSER	5423.13	3127.2	4317.87	2433	1228.89	3157.67	1.88695	0.0812211
Q8C8R3	Ankyrin-2	Ank2	TPEDISTPPEGT(+79.97)KPC(+57.02)LQTPVTSER	24	12	2719.24	0.5	3739	3762	T12:Phosphorylation (STY):3.38;C15:Carbamidomethylation:1000.00	T3750	STPPEGTKPCLQT	1546.81	2025.49	313.573	2982.84	1459.9	631.913	0.765741	0.667752
Q8C8R3	Ankyrin-2	Ank2	TPEDISTPPEGTKPC(+57.02)LQT(+79.97)PVTSER	24	18	2719.24	-2.5	3739	3762	C15:Carbamidomethylation:1000.00;T18:Phosphorylation (STY):1.99	T3756	TKPCLQTPVTSER	2650.31	2025.49	1128.9	2072.79	1459.9	1995.63	1.04999	0.857661
Q8C8R3	Ankyrin-2	Ank2	TQDQQEYYVTT(+79.97)PGAEVEDPQK	21	11	2505.06	0.1	3708	3728	T11:Phosphorylation (STY):8.14	T3718	QEYYVTTPGAEVE	21772.4	22784.3	22363.7	21302.7	14488.3	16429.3	1.2815	0.0749658
Q8C8R3	Ankyrin-2	Ank2	TQSESETQES(+79.97)LTPSEVTKPFPPSDASVK	28	10	3085.4	0.8	2322	2349	S10:Phosphorylation (STY):0.00	S2331	ESETQESLTPSEV	212.831	289.529	250.84	220.067	194.299	338.903	0.999909	0.999655
Q8C8R3	Ankyrin-2	Ank2	TQSESETQESLTPS(+79.97)EVTKPFPPSDASVK	28	14	3085.4	1.9	2322	2349	S14:Phosphorylation (STY):0.00	S2335	QESLTPSEVTKPF	16890.2	19535.5	17773.5	33371.4	47.0045	36660	0.773408	0.674959
Q8C8R3	Ankyrin-2	Ank2	TQSESETQESLTPSEVT(+79.97)KPFPPSDASVK	28	17	3085.4	-4.4	2322	2349	T17:Phosphorylation (STY):0.00	T2338	LTPSEVTKPFPPS	217.223	541.694	227.699	416.353	590.805	437.077	0.683141	0.271993
Q8C8R3	Ankyrin-2	Ank2	VGLQAQPMHS(+79.97)ELVK	14	10	1615.78	-0.5	1161	1174		S1170	QAQPMHSELVKKI	1024.41	2020.75	1873.82	1229.3	1516.52	1207.26	1.24434	0.379405
Q8C8R3	Ankyrin-2	Ank2	VGT(+79.97)PTDIHSEK	11	3	1262.55	-0.6	2230	2240	T3:Phosphorylation (STY):45.01	T2232	ETTKVGTPTDIHS	101649	118018	103414	110622	70726	82224.5	1.22578	0.2001
Q8C8R3	Ankyrin-2	Ank2	VGTPT(+79.97)DIHSEK	11	5	1262.55	-8.8	2230	2240	T5:Phosphorylation (STY):11.22	T2234	TKVGTPTDIHSEK	489.542	1041.16	700.603	1752.11	630.488	1361.71	0.59592	0.240178
Q8C8R3	Ankyrin-2	Ank2	VQPPSPLPS(+79.97)SIDSNSSPEEATQFQPIVPK	29	9	3155.51	1.7	2649	2677	S9:Phosphorylation (STY):0.00	S2657	PPSPLPSSIDSNS	8872.81	7234.42	7054.75	5852.89	5449.48	6704.24	1.2863	0.0665461
Q8C8R3	Ankyrin-2	Ank2	VQPPSPLPSS(+79.97)IDS(+79.97)NSSPEEATQFQPIVPK	29	10	3235.47	-1.1	2649	2677	S10:Phosphorylation (STY):0.00;S13:Phosphorylation (STY):0.00	S2658	PSPLPSSIDSNSS	1222.45	1383.44	3064.85	1482.36	919.137	1357.27	1.50867	0.357469
Q8C8R3	Ankyrin-2	Ank2	VQPPSPLPSS(+79.97)IDS(+79.97)NSSPEEATQFQPIVPK	29	13	3235.47	-1.1	2649	2677	S10:Phosphorylation (STY):0.00;S13:Phosphorylation (STY):0.00	S2661	LPSSIDSNSSPEE	1222.45	1383.44	3064.85	1482.36	919.137	1357.27	1.50867	0.357469
Q8C8R3	Ankyrin-2	Ank2	VQPPSPLPSS(+79.97)IDSNSSPEEATQFQPIVPK	29	10	3155.51	1.7	2649	2677	S10:Phosphorylation (STY):0.00	S2658	PSPLPSSIDSNSS	658.842	658.567	373.728		230.125	464.695	1.62261	0.246459
Q8C8R3	Ankyrin-2	Ank2	VQPPSPLPSSIDS(+79.97)NS(+79.97)SPEEATQFQPIVPK	29	13	3235.47	-5.1	2649	2677	S13:Phosphorylation (STY):4.52;S15:Phosphorylation (STY):8.69	S2661	LPSSIDSNSSPEE	3476.3	3783.45	2305.18	5157.85	2045	1118.68	1.14942	0.766165
Q8C8R3	Ankyrin-2	Ank2	VQPPSPLPSSIDS(+79.97)NS(+79.97)SPEEATQFQPIVPK	29	15	3235.47	-5.1	2649	2677	S13:Phosphorylation (STY):4.52;S15:Phosphorylation (STY):8.69	S2663	SSIDSNSSPEEAT	3476.3	3783.45	2305.18	5157.85	2045	1118.68	1.14942	0.766165
Q8C8R3	Ankyrin-2	Ank2	VQPPSPLPSSIDS(+79.97)NSS(+79.97)PEEATQFQPIVPK	29	13	3235.47	-3.7	2649	2677	S13:Phosphorylation (STY):11.10;S16:Phosphorylation (STY):0.00	S2661	LPSSIDSNSSPEE	71.1398	265.532	310.158	277.551	826.861	2024.26	0.206742	0.187419
Q8C8R3	Ankyrin-2	Ank2	VQPPSPLPSSIDS(+79.97)NSS(+79.97)PEEATQFQPIVPK	29	16	3235.47	-3.7	2649	2677	S13:Phosphorylation (STY):11.10;S16:Phosphorylation (STY):0.00	S2664	SIDSNSSPEEATQ	71.1398	265.532	310.158	277.551	826.861	2024.26	0.206742	0.187419
Q8C8R3	Ankyrin-2	Ank2	VQPPSPLPSSIDSNSS(+79.97)PEEATQFQPIVPK	29	16	3155.51	1.3	2649	2677	S16:Phosphorylation (STY):0.00	S2664	SIDSNSSPEEATQ	8872.81	7234.42	7054.75	5852.89	5449.48	6704.24	1.2863	0.0665461
Q8C8R3	Ankyrin-2	Ank2	VQPPSPLPSSIDSNSSPEEAT(+79.97)QFQPIVPK	29	21	3155.51	-4.6	2649	2677	T21:Phosphorylation (STY):3.19	T2669	SSPEEATQFQPIV	412.858	658.567	373.728		270.999	473.459	1.29414	0.484387
Q8C8R3	Ankyrin-2	Ank2	VSSSSSESEPELT(+79.97)QLS(+79.97)KGADSGLLTEPVIR	30	13	3262.49	8	2619	2648	T13:Phosphorylation (STY):0.00;S16:Phosphorylation (STY):0.00	T2631	ESEPELTQLSKGA	4428.71	2387.87	1284.44	4052.57	5096.87	5063.21	0.569987	0.106854
Q8C8R3	Ankyrin-2	Ank2	VSSSSSESEPELT(+79.97)QLS(+79.97)KGADSGLLTEPVIR	30	16	3262.49	8	2619	2648	T13:Phosphorylation (STY):0.00;S16:Phosphorylation (STY):0.00	S2634	PELTQLSKGADSG	4428.71	2387.87	1284.44	4052.57	5096.87	5063.21	0.569987	0.106854
Q8C8R3	Ankyrin-2	Ank2	VVTEEVTTTTTT(+79.97)ITEK	16	12	1831.87	8.8	815	830	T12:Phosphorylation (STY):0.00	T826	VTTTTTTITEKHK	972.078	591.295	1409.34	516.607	595.299	524.534	1.81657	0.134172
G5E8K5	Ankyrin-3	Ank3	NEDLAELLNGMDEELDS(+79.97)PEELGTK	24	17	2740.17	0.5	1098	1121	S17:Phosphorylation (STY):29.67	S1114	MDEELDSPEELGT	4641.54	3411.32	2760.41	1894.29	1346.32	1229.18	2.41919	0.0228894
G5E8K5	Ankyrin-3	Ank3	RQS(+79.97)FASLALR	10	3	1227.61	0.9	1449	1458	S3:Phosphorylation (STY):32.69	S1451	KADRRQSFASLAL	25993.2	24733.9	23468.6	12631.5	11707.1	13825.5	1.94412	0.000227644
G5E8K5	Ankyrin-3	Ank3	IRDT(+79.97)SQEPC(+57.02)GR	11	4	1397.58	-1.6	1402	1412	T4:Phosphorylation (STY):0.00;C9:Carbamidomethylation:1000.00	T1405	SIKIRDTSQEPCG	10817.5	1649.13	190.406	7495.07	11429.9	9909.47	0.438955	0.200067
G5E8K5	Ankyrin-3	Ank3	IRDTS(+79.97)QEPC(+57.02)GR	11	5	1397.58	-2.9	1402	1412	S5:Phosphorylation (STY):11.06;C9:Carbamidomethylation:1000.00	S1406	IKIRDTSQEPCGR	10817.5	10066.5	9640.55	7495.07	11429.9	9909.47	1.05861	0.662198
G5E8K5	Ankyrin-3	Ank3	LSDGEYIS(+79.97)DGEEGDKC(+57.02)T(+79.97)WFK	20	8	2494.93	18.8	843	862	S8:Phosphorylation (STY):22.85;C16:Carbamidomethylation:1000.00;T17:Phosphorylation (STY):35.91	S850	SDGEYISDGEEGD	8273.58	8503.83	8395.64	8554.66	8928.88	7544.55	1.00579	0.913697
G5E8K5	Ankyrin-3	Ank3	LSDGEYIS(+79.97)DGEEGDKC(+57.02)T(+79.97)WFK	20	17	2494.93	18.8	843	862	S8:Phosphorylation (STY):22.85;C16:Carbamidomethylation:1000.00;T17:Phosphorylation (STY):35.91	T859	EEGDKCTWFKIPK	8273.58	8503.83	8395.64	8554.66	8928.88	7544.55	1.00579	0.913697
G5E8K5	Ankyrin-3	Ank3	VALLLLDQGAS(+79.97)PHAAAK	17	11	1753.91	3.4	596	612		S606	LLDQGASPHAAAK	33437.5	29435.5	23812.7	20389.4	24591.7	24026.4	1.25618	0.128865
Q6ZPS6	Ankyrin repeat and IBR domain-containing protein 1	Ankib1	GVAPADS(+79.97)PDAPRR	13	7	1387.62	-1.5	732	744		S738	GVAPADSPDAPRR	20426.9	21036.6	24410.4	22400	14488	8215.68	1.4605	0.18159
Q6P1H6	Ankyrin repeat and LEM domain-containing protein 2	Ankle2	GAADSDLLAS(+79.97)PPAIASLGK	19	10	1832.89	7	780	798	S10:Phosphorylation (STY):28.13	S789	DSDLLASPPAIAS	1510.73	57.3638	131.332	244.003	6458.79	96.0875	0.249957	0.473268
Q6PD24	Ankyrin repeat domain-containing protein 13D	Ankrd13d	T(+79.97)PPSPAPPSFEEQLR	15	1	1731.79	3.1	556	570	T1:Phosphorylation (STY):29.32	T556	PESPQKTPPSPAP	1484.05	1940.23	3699.62	7875.73	6453.08	5830.78	0.353376	0.00870418
Q6PD24	Ankyrin repeat domain-containing protein 13D	Ankrd13d	GPES(+79.97)PQKT(+79.97)PPSPAPPSFEEQLR	22	4	2535.11	-4.3	549	570	S4:Phosphorylation (STY):51.59;T8:Phosphorylation (STY):32.97	S552	ESRGPESPQKTPP	5320.6	3618.56	4896.63	2568.23	9549.58	10593.5	0.609202	0.313892
Q6PD24	Ankyrin repeat domain-containing protein 13D	Ankrd13d	GPES(+79.97)PQKT(+79.97)PPSPAPPSFEEQLR	22	8	2535.11	-4.3	549	570	S4:Phosphorylation (STY):51.59;T8:Phosphorylation (STY):32.97	T556	PESPQKTPPSPAP	5320.6	3618.56	4896.63	2568.23	9549.58	10593.5	0.609202	0.313892
Q99NH0	Ankyrin repeat domain-containing protein 17	Ankrd17	ATVPAAAEGEGS(+79.97)PPAAAAVAAPPAAAAAEVGGGARPASSPR	41	12	3628.76	-1.4	4	44	S12:Phosphorylation (STY):9.92	S15	AAEGEGSPPAAAA	516.944	523.666	211.965	772.897	576.536	703.408	0.610167	0.0862161
Q99NH0	Ankyrin repeat domain-containing protein 17	Ankrd17	EHYPVS(+79.97)SPSSPS(+79.97)PPAQPGGVSR	22	6	2378.99	-4.1	2032	2053	S6:Phosphorylation (STY):0.00;S12:Phosphorylation (STY):5.81	S2037	KEHYPVSSPSSPS	10062.4	10138.4	5987.86	6305.17	8103.9	6602.87	1.24637	0.308342
Q99NH0	Ankyrin repeat domain-containing protein 17	Ankrd17	EHYPVS(+79.97)SPSSPS(+79.97)PPAQPGGVSR	22	12	2378.99	-4.1	2032	2053	S6:Phosphorylation (STY):0.00;S12:Phosphorylation (STY):5.81	S2043	SSPSSPSPPAQPG	10062.4	10138.4	5987.86	6305.17	8103.9	6602.87	1.24637	0.308342
Q3UMR0	Ankyrin repeat domain-containing protein 27	Ankrd27	QRVT(+79.97)GKQSDLSDLS(+79.97)R	15	4	1848.81	-5.7	976	990	T4:Phosphorylation (STY):4.08;S14:Phosphorylation (STY):0.00	T979	PEKQRVTGKQSDL	278.386	150.768	485.174	225.275	318.046	240.69	1.16622	0.690913
Q3UMR0	Ankyrin repeat domain-containing protein 27	Ankrd27	QRVT(+79.97)GKQSDLSDLS(+79.97)R	15	14	1848.81	-5.7	976	990	T4:Phosphorylation (STY):4.08;S14:Phosphorylation (STY):0.00	S989	SDLSDLSRYQTSE	278.386	150.768	485.174	225.275	318.046	240.69	1.16622	0.690913
Q3UUF8	Ankyrin repeat domain-containing protein 34B	Ankrd34b	VAS(+79.97)LQEELQDITPEEEIAYK	20	3	2384.1	-3.8	258	277	S3:Phosphorylation (STY):27.52	S260	HQARVASLQEELQ	1419.74	1473.69	1198.14	692.51	627.688	612.28	2.11726	0.0012078
Q3UUF8	Ankyrin repeat domain-containing protein 34B	Ankrd34b	RQS(+79.97)LQTEQIK	10	3	1309.64	-3.3	494	503	S3:Phosphorylation (STY):32.69	S496	MLLRRQSLQTEQI	9570.95	7726.41	11634.9	4554.33	4734.12	6656.39	1.81452	0.0300933
Q3UUF8	Ankyrin repeat domain-containing protein 34B	Ankrd34b	VASLQEELQDIT(+79.97)PEEEIAYK	20	12	2384.1	6.6	258	277	T12:Phosphorylation (STY):12.30	T269	EELQDITPEEEIA	172.284	469.556	278.273	306.04	481.67	343.716	0.813235	0.528052
Q8VE42	Ankyrin repeat domain-containing protein 49	Ankrd49	THGHLIPTGTQSLWVGNS(+79.97)DEDEEQEEK	27	18	3115.34	0.9	31	57	S18:Phosphorylation (STY):56.47	S48	SLWVGNSDEDEEQ	4717.78	6183.51	9849.76	2984.5	168.806	7072.52	2.02928	0.236128
A2ARS0	Ankyrin repeat domain-containing protein 63	Ankrd63	GSNSDSPPGHPAPAPS(+79.97)PERR	20	16	2091.91	-3.2	188	207	S16:Phosphorylation (STY):30.61	S203	HPAPAPSPERRRP	1032.98	1305.97	1169.17	1664.57	2196.45	1659.01	0.635523	0.0262596
A2ARS0	Ankyrin repeat domain-containing protein 63	Ankrd63	GSNSDS(+79.97)PPGHPAPAPSPER	19	6	1935.81	-2	188	206	S6:Phosphorylation (STY):9.85	S193	RGSNSDSPPGHPA	8694	7069.15	6817.5	9459.48	7683.07	7051.06	0.933331	0.594307
P59672	Ankyrin repeat and SAM domain-containing protein 1A	Anks1a	SPS(+79.97)FASEWDEIEK	13	3	1603.64	10.7	677	689	S3:Phosphorylation (STY):11.10	S679	RLEKSPSFASEWD	188.025	1000.15	1097.68	1409.69	1648.43	1628.72	0.487719	0.0550692
Q8BIZ1	Ankyrin repeat and sterile alpha motif domain-containing protein 1B	Anks1b	EPSGNHT(+79.97)PPQLSPSLSQSTYTTGGSLDVPHIIMQGDAR	38	7	4054.87	-1	962	999	T7:Phosphorylation (STY):11.12	T968	EPSGNHTPPQLSP	8910.13	18353.4	9790.67	25804.3	30307	33985.1	0.411273	0.00990542
Q8BIZ1	Ankyrin repeat and sterile alpha motif domain-containing protein 1B	Anks1b	SAAVLEEHAQEDT(+79.97)AQETHLSSPAESPQK	28	13	3069.36	-0.1	291	318	T13:Phosphorylation (STY):3.56	T303	EHAQEDTAQETHL	2318.05	3467.06	3464.84	2244.21	4341.22	63.1999	1.39126	0.539182
Q8BIZ1	Ankyrin repeat and sterile alpha motif domain-containing protein 1B	Anks1b	SAAVLEEHAQEDTAQETHLSS(+79.97)PAESPQK	28	21	3069.36	-0.3	291	318	S21:Phosphorylation (STY):0.00	S311	QETHLSSPAESPQ	2137.13	3467.06	3464.84	2582.88	2548.1	2092.89	1.25543	0.260977
Q8K298	Anillin	Anln	AASPSKPPIS(+79.97)NAS(+79.97)ATPVGR	19	10	1966.89	3.8	178	196	S10:Phosphorylation (STY):17.91;S13:Phosphorylation (STY):11.10	S187	PSKPPISNASATP	2386.72	640.337	1793.53	1282.36	1844.48	465.822	1.34178	0.563311
Q8K298	Anillin	Anln	AASPSKPPIS(+79.97)NAS(+79.97)ATPVGR	19	13	1966.89	3.8	178	196	S10:Phosphorylation (STY):17.91;S13:Phosphorylation (STY):11.10	S190	PPISNASATPVGR	2386.72	640.337	1793.53	1282.36	1844.48	465.822	1.34178	0.563311
Q8K298	Anillin	Anln	KDS(+79.97)LGPDK	8	3	938.411	-3.3	885	892		S887	LVQKKDSLGPDKK	4420.39		250.542	5546.54	7151.51	20091.8	0.213676	0.256312
A2AHL1	Anoctamin-3	Ano3	S(+79.97)EITTEASLKPSR	13	1	1497.71	-1.3	22	34	S1:Phosphorylation (STY):9.42	S22	GMNISKSEITTEA	133.48	47.9894	45.2561	183.387	140.011	134.3	0.495361	0.0790522
Q6PB70	Anoctamin-8	Ano8	GLEPGVFTLAEEDDEPEGPPGS(+79.97)PGPEPQTVLLR	33	22	3508.63	1.5	644	676	S22:Phosphorylation (STY):15.08	S665	PEGPPGSPGPEPQ	1851.02	3360.7	3838.61	2233.74	1503.98	2290.08	1.50143	0.19623
Q6PB70	Anoctamin-8	Ano8	GPS(+79.97)PPRPGK	9	3	971.459	-3.9	1007	1015		S1009	APERGPSPPRPGK	3290.39	7179.34	3033.97	2748.66	5061.08	7230.1	0.897862	0.797098
Q6PB70	Anoctamin-8	Ano8	RPGPSPDGLLEEGS(+79.97)PTMVEK	20	14	2174.99	-5.3	624	643	S14:Phosphorylation (STY):7.32	S637	GLLEEGSPTMVEK	22467.7	24461	19469.6	22133.3	17847.4	19130.1	1.12329	0.276179
Q6PB70	Anoctamin-8	Ano8	RRPGPSPDGLLEEGS(+79.97)PTMVEK	21	15	2331.09	-1.2	623	643	S15:Phosphorylation (STY):26.31	S637	GLLEEGSPTMVEK	28899.1	27363.8	29349.4	27008.8	22957.1	22087.6	1.18818	0.0502897
Q6PB70	Anoctamin-8	Ano8	SSWIDPPEEEHS(+79.97)PQLTQAELESC(+57.02)MK	25	12	3007.26	5	710	734	S12:Phosphorylation (STY):0.00;C23:Carbamidomethylation:1000.00	S721	PPEEEHSPQLTQA	355.377	1152.43	42.9864	1051.77	81.0285	643.185	0.873203	0.871059
Q9CZ52	Anthrax toxin receptor 1	Antxr1	EVPPPPVEES(+79.97)EEEDDDGLPK	20	10	2285.95	0.5	351	370		S360	PPPVEESEEEDDD	8287.63	6320.37	9783.29	12002.8	10723.2	13215.7	0.678635	0.035544
Q9CZ52	Anthrax toxin receptor 1	Antxr1	V(+42.01)SVMRPQPGDT(+79.97)GR	13	11	1520.68	-3.9	466	478	V1:Acetylation (N-term):1000.00;T11:Phosphorylation (STY):46.49	T476	RPQPGDTGRCINF	284.558	236.142	250.349	196.982	183.507	161.131	1.4236	0.0126084
O35643	AP-1 complex subunit beta-1	Ap1b1	LGAPISSGLS(+79.97)DLFDLTSGVGTLSGSYVAPK	30	10	2988.47	0.8	688	717	S10:Phosphorylation (STY):0.00	S697	PISSGLSDLFDLT	414.489	514.232	426.753	197.07	48.0554	114.658	3.76747	0.00339311
O35643	AP-1 complex subunit beta-1	Ap1b1	NSFGLAPAAPLQVHVPLS(+79.97)PNQTVEISLPLNTVGSVLK	37	18	3887.06	0.9	766	802	S18:Phosphorylation (STY):25.70	S783	QVHVPLSPNQTVE	10666.7	5823.23	5749.99	2423.23	2372.62	2390.81	3.09461	0.0367794
O35643	AP-1 complex subunit beta-1	Ap1b1	NSFGLAPAAPLQVHVPLSPNQT(+79.97)VEISLPLNTVGSVLK	37	22	3887.06	-0.3	766	802	T22:Phosphorylation (STY):0.00	T787	PLSPNQTVEISLP	10666.7	5823.23	5525.66	2423.23	2372.62		3.06036	0.105316
P22892	AP-1 complex subunit gamma-1	Ap1g1	TFQLQLLS(+79.97)PSSSVVPAFNTGTITQVIK	27	8	2955.54	-1.7	757	783	S8:Phosphorylation (STY):5.08	S764	FQLQLLSPSSSVV	26575.3	20098.1	17720.7	8753.7	8818.37	8730.53	2.4482	0.00865676
P22892	AP-1 complex subunit gamma-1	Ap1g1	NLIMSGY(+79.97)SPEHDVSGISDPFLQVR	24	7	2740.26	-3.3	225	248	Y7:Phosphorylation (STY):12.28	Y231	NLIMSGYSPEHDV	2318.97	2442.1	2337.6	2233.3	1936.66	1684.42	1.21254	0.0638631
P35585	AP-1 complex subunit mu-1	Ap1m1	LETGAPRPPAT(+79.97)VTNAVSWR	19	11	2102.03	-4.7	142	160	T11:Phosphorylation (STY):0.00	T152	APRPPATVTNAVS	4149.07	3927.94	4373.36	4513.49	4610.78	3934.06	0.953442	0.458522
P61967	AP-1 complex subunit sigma-1A	Ap1s1	AIEQADLLQEEDES(+79.97)PR	16	14	1921.83	4.2	134	149		S147	LQEEDESPRSVLE	621.323	2111.85	3939.08	2465.48	5650.34	11948.1	0.33255	0.204374
P17426	AP-2 complex subunit alpha-1	Ap2a1	DTSSNDINGGVEPTPST(+79.97)VS(+79.97)TPS(+79.97)PSADLLGLR	31	17	3323.39	-1.1	634	664	T17:Phosphorylation (STY):7.77;S19:Phosphorylation (STY):12.28;S22:Phosphorylation (STY):9.40	T650	VEPTPSTVSTPSP	11007.1	9597.63	8872.98	4117.57	1189.33	538.224	5.04313	0.00340223
P17426	AP-2 complex subunit alpha-1	Ap2a1	DTSSNDINGGVEPTPST(+79.97)VS(+79.97)TPS(+79.97)PSADLLGLR	31	19	3323.39	-1.1	634	664	T17:Phosphorylation (STY):7.77;S19:Phosphorylation (STY):12.28;S22:Phosphorylation (STY):9.40	S652	PTPSTVSTPSPSA	11007.1	9597.63	8872.98	4117.57	1189.33	538.224	5.04313	0.00340223
P17426	AP-2 complex subunit alpha-1	Ap2a1	DTSSNDINGGVEPTPST(+79.97)VS(+79.97)TPS(+79.97)PSADLLGLR	31	22	3323.39	-1.1	634	664	T17:Phosphorylation (STY):7.77;S19:Phosphorylation (STY):12.28;S22:Phosphorylation (STY):9.40	S655	STVSTPSPSADLL	11007.1	9597.63	8872.98	4117.57	1189.33	538.224	5.04313	0.00340223
P17426	AP-2 complex subunit alpha-1	Ap2a1	DTSSNDINGGVEPTPSTVSTPS(+79.97)PSADLLGLR	31	22	3163.46	1.4	634	664	S22:Phosphorylation (STY):12.33	S655	STVSTPSPSADLL	246.256	408.278	252.136	77.6898	88.0261		3.64749	0.0494195
P17426	AP-2 complex subunit alpha-1	Ap2a1	DTSSNDINGGVEPTPS(+79.97)TVS(+79.97)TPSPS(+79.97)ADLLGLR	31	16	3323.39	-0.3	634	664	S16:Phosphorylation (STY):0.00;S19:Phosphorylation (STY):0.00;S24:Phosphorylation (STY):0.00	S649	GVEPTPSTVSTPS	1572.25	4800.87	8872.98	8864.12	886.808	20307.8	0.50721	0.45809
P17426	AP-2 complex subunit alpha-1	Ap2a1	DTSSNDINGGVEPTPS(+79.97)TVS(+79.97)TPSPS(+79.97)ADLLGLR	31	19	3323.39	-0.3	634	664	S16:Phosphorylation (STY):0.00;S19:Phosphorylation (STY):0.00;S24:Phosphorylation (STY):0.00	S652	PTPSTVSTPSPSA	1572.25	4800.87	8872.98	8864.12	886.808	20307.8	0.50721	0.45809
P17426	AP-2 complex subunit alpha-1	Ap2a1	DTSSNDINGGVEPTPS(+79.97)TVS(+79.97)TPSPS(+79.97)ADLLGLR	31	24	3323.39	-0.3	634	664	S16:Phosphorylation (STY):0.00;S19:Phosphorylation (STY):0.00;S24:Phosphorylation (STY):0.00	S657	VSTPSPSADLLGL	1572.25	4800.87	8872.98	8864.12	886.808	20307.8	0.50721	0.45809
P17426	AP-2 complex subunit alpha-1	Ap2a1	DTSSNDINGGVEPTPS(+79.97)TVST(+79.97)PSPS(+79.97)ADLLGLR	31	16	3323.39	-4.1	634	664	S16:Phosphorylation (STY):0.00;T20:Phosphorylation (STY):0.00;S24:Phosphorylation (STY):0.00	S649	GVEPTPSTVSTPS	11007.1	1389.46	992.235	566.773	1189.33	1028.36	4.8084	0.341756
P17426	AP-2 complex subunit alpha-1	Ap2a1	DTSSNDINGGVEPTPS(+79.97)TVST(+79.97)PSPS(+79.97)ADLLGLR	31	20	3323.39	-4.1	634	664	S16:Phosphorylation (STY):0.00;T20:Phosphorylation (STY):0.00;S24:Phosphorylation (STY):0.00	T653	TPSTVSTPSPSAD	11007.1	1389.46	992.235	566.773	1189.33	1028.36	4.8084	0.341756
P17426	AP-2 complex subunit alpha-1	Ap2a1	DTSSNDINGGVEPTPS(+79.97)TVST(+79.97)PSPS(+79.97)ADLLGLR	31	24	3323.39	-4.1	634	664	S16:Phosphorylation (STY):0.00;T20:Phosphorylation (STY):0.00;S24:Phosphorylation (STY):0.00	S657	VSTPSPSADLLGL	11007.1	1389.46	992.235	566.773	1189.33	1028.36	4.8084	0.341756
P17426	AP-2 complex subunit alpha-1	Ap2a1	DTSSNDINGGVEPTPSTVST(+79.97)PSPSADLLGLR	31	20	3163.46	-8.4	634	664	T20:Phosphorylation (STY):0.00	T653	TPSTVSTPSPSAD	246.256	510.822	252.136	99.1242	96.7931		3.43415	0.124485
P17426	AP-2 complex subunit alpha-1	Ap2a1	RDTSSNDINGGVEPTPS(+79.97)TVS(+79.97)T(+79.97)PSPSADLLGLR	32	17	3479.49	5.6	633	664	S17:Phosphorylation (STY):0.00;S20:Phosphorylation (STY):0.00;T21:Phosphorylation (STY):9.45	S649	GVEPTPSTVSTPS	1069.52	439.318	720.365	381.545	1196.09	720.21	0.97013	0.942565
P17426	AP-2 complex subunit alpha-1	Ap2a1	RDTSSNDINGGVEPTPS(+79.97)TVS(+79.97)T(+79.97)PSPSADLLGLR	32	20	3479.49	5.6	633	664	S17:Phosphorylation (STY):0.00;S20:Phosphorylation (STY):0.00;T21:Phosphorylation (STY):9.45	S652	PTPSTVSTPSPSA	1069.52	439.318	720.365	381.545	1196.09	720.21	0.97013	0.942565
P17426	AP-2 complex subunit alpha-1	Ap2a1	RDTSSNDINGGVEPTPS(+79.97)TVS(+79.97)T(+79.97)PSPSADLLGLR	32	21	3479.49	5.6	633	664	S17:Phosphorylation (STY):0.00;S20:Phosphorylation (STY):0.00;T21:Phosphorylation (STY):9.45	T653	TPSTVSTPSPSAD	1069.52	439.318	720.365	381.545	1196.09	720.21	0.97013	0.942565
P17426	AP-2 complex subunit alpha-1	Ap2a1	RDTSSNDINGGVEPTPSTVS(+79.97)T(+79.97)PS(+79.97)PSADLLGLR	32	20	3479.49	2.3	633	664	S20:Phosphorylation (STY):0.00;T21:Phosphorylation (STY):0.00;S23:Phosphorylation (STY):5.99	S652	PTPSTVSTPSPSA	1069.52	1522.38	1170.29	1554.64	1111.92	720.21	1.11085	0.675249
P17426	AP-2 complex subunit alpha-1	Ap2a1	RDTSSNDINGGVEPTPSTVS(+79.97)T(+79.97)PS(+79.97)PSADLLGLR	32	21	3479.49	2.3	633	664	S20:Phosphorylation (STY):0.00;T21:Phosphorylation (STY):0.00;S23:Phosphorylation (STY):5.99	T653	TPSTVSTPSPSAD	1069.52	1522.38	1170.29	1554.64	1111.92	720.21	1.11085	0.675249
P17426	AP-2 complex subunit alpha-1	Ap2a1	RDTSSNDINGGVEPTPSTVS(+79.97)T(+79.97)PS(+79.97)PSADLLGLR	32	23	3479.49	2.3	633	664	S20:Phosphorylation (STY):0.00;T21:Phosphorylation (STY):0.00;S23:Phosphorylation (STY):5.99	S655	STVSTPSPSADLL	1069.52	1522.38	1170.29	1554.64	1111.92	720.21	1.11085	0.675249
P17426	AP-2 complex subunit alpha-1	Ap2a1	S(+79.97)SPPVQFSLLHSK	13	1	1505.73	-2.1	517	529	S1:Phosphorylation (STY):0.00	S517	IAGDPRSSPPVQF	10570.5	8925.87	9476.83	8122.76	9645.41	9038.71	1.08081	0.332343
P17426	AP-2 complex subunit alpha-1	Ap2a1	SS(+79.97)PPVQFSLLHSK	13	2	1505.73	1.4	517	529	S2:Phosphorylation (STY):0.00	S518	AGDPRSSPPVQFS	17783.9	15272.8	15182.3	13626.4	15535.2	14884.2	1.0952	0.242522
P17427	AP-2 complex subunit alpha-2	Ap2a2	GPSTVTDLEET(+79.97)KRER	15	11	1796.83	18	620	634	T11:Phosphorylation (STY):22.08	T630	VTDLEETKRERSI	104.406	123.545	184.8	118.484	1068.13	196.673	0.298386	0.349076
Q9DBG3	AP-2 complex subunit beta	Ap2b1	KPS(+79.97)ETQELVQQVLSLATQDSDNPDLR	26	3	2990.42	-1.2	495	520	S3:Phosphorylation (STY):0.00	S497	LFLKKPSETQELV	128.877	226.128	172.736	301.375	410.952	193.281	0.582748	0.141285
Q9DBG3	AP-2 complex subunit beta	Ap2b1	NSFGVIPST(+79.97)PLAIHTPLMPNQSIDVSLPLNTLGPVMK	37	9	3978.04	3.6	760	796	T9:Phosphorylation (STY):3.38	T768	FGVIPSTPLAIHT	3384.44	655.61	2673.83	923.65	1503.51	236.383	2.52066	0.20618
Q9DBG3	AP-2 complex subunit beta	Ap2b1	NSFGVIPSTPLAIHT(+79.97)PLMPNQSIDVSLPLNTLGPVMK	37	15	3978.04	4.8	760	796	T15:Phosphorylation (STY):0.00	T774	TPLAIHTPLMPNQ	862.884	1465.03	1284.13	451.764	863.206	796.23	1.7109	0.0846094
Q9DBG3	AP-2 complex subunit beta	Ap2b1	NSFGVIPSTPLAIHTPLMPNQSIDVS(+79.97)LPLNTLGPVMK	37	26	3978.04	-3.5	760	796	S26:Phosphorylation (STY):0.00	S785	NQSIDVSLPLNTL	862.884	1322.2	2673.83	923.65	1052.83	647.462	1.85176	0.251694
P84091	AP-2 complex subunit mu	Ap2m1	EEQSQIT(+79.97)SQVTGQIGWR	17	7	2025.92	2.5	146	162	T7:Phosphorylation (STY):0.00	T152	EEQSQITSQVTGQ	10250.8	6168.63	3403	7758.63	7568.89	9484.19	0.798914	0.468784
P84091	AP-2 complex subunit mu	Ap2m1	EEQSQITS(+79.97)QVTGQIGWR	17	8	2025.92	2.4	146	162	S8:Phosphorylation (STY):0.00	S153	EQSQITSQVTGQI	266.856	205.538	199.841	52.0665	243.194	254.563	1.22264	0.586604
P84091	AP-2 complex subunit mu	Ap2m1	EEQSQITSQVT(+79.97)GQIGWR	17	11	2025.92	1.6	146	162	T11:Phosphorylation (STY):27.07	T156	QITSQVTGQIGWR	10250.8	6168.63	3189.27	7758.63	7269.22	9484.19	0.799962	0.490264
P84091	AP-2 complex subunit mu	Ap2m1	SNFKPS(+79.97)LLAQK	11	6	1311.66	-0.2	309	319	S6:Phosphorylation (STY):38.32	S314	KSNFKPSLLAQKI	2237.97	4196.59	9848.05	99.1161	3323.82	3046.38	2.5169	0.261468
Q9JME5	AP-3 complex subunit beta-2	Ap3b2	AFYGS(+79.97)EEDEAK	11	5	1324.49	0.3	268	278	S5:Phosphorylation (STY):12.19	S272	EKAFYGSEEDEAK	2718.13	481.202	1076.15	37278.6	21233.5	20376.8	0.0541963	0.0108926
Q9JME5	AP-3 complex subunit beta-2	Ap3b2	TQFLSPTQNES(+79.97)LLEENPEK	19	11	2283.03	0.9	249	267	S11:Phosphorylation (STY):19.86	S259	SPTQNESLLEENP	15649.5	15096.2	14926.7	12233.1	12062.8	12231.2	1.25037	0.000173058
Q9JME5	AP-3 complex subunit beta-2	Ap3b2	GGGS(+79.97)ES(+79.97)EQS(+79.97)EEEDEK	15	4	1835.51	-5.2	728	742		S731	EEKGGGSESEQSE	933.069	242.416	629.628		1049.11	938.108	0.605574	0.230647
Q9JME5	AP-3 complex subunit beta-2	Ap3b2	GGGS(+79.97)ES(+79.97)EQS(+79.97)EEEDEK	15	6	1835.51	-5.2	728	742		S733	KGGGSESEQSEEE	933.069	242.416	629.628		1049.11	938.108	0.605574	0.230647
Q9JME5	AP-3 complex subunit beta-2	Ap3b2	GGGS(+79.97)ES(+79.97)EQS(+79.97)EEEDEK	15	9	1835.51	-5.2	728	742		S736	GSESEQSEEEDEK	933.069	242.416	629.628		1049.11	938.108	0.605574	0.230647
Q9JME5	AP-3 complex subunit beta-2	Ap3b2	GGGS(+79.97)ES(+79.97)EQS(+79.97)EEEDEKK	16	4	1963.6	-4.1	728	743		S731	EEKGGGSESEQSE	9813.16	28443.8	20205.4	688.12	33760.5	39423.8	0.791395	0.717545
Q9JME5	AP-3 complex subunit beta-2	Ap3b2	GGGS(+79.97)ES(+79.97)EQS(+79.97)EEEDEKK	16	6	1963.6	-4.1	728	743		S733	KGGGSESEQSEEE	9813.16	28443.8	20205.4	688.12	33760.5	39423.8	0.791395	0.717545
Q9JME5	AP-3 complex subunit beta-2	Ap3b2	GGGS(+79.97)ES(+79.97)EQS(+79.97)EEEDEKK	16	9	1963.6	-4.1	728	743		S736	GSESEQSEEEDEK	9813.16	28443.8	20205.4	688.12	33760.5	39423.8	0.791395	0.717545
Q9JME5	AP-3 complex subunit beta-2	Ap3b2	GGGS(+79.97)ESEQS(+79.97)EEEDEK	15	4	1755.54	-4.2	728	742	S4:Phosphorylation (STY):17.01;S9:Phosphorylation (STY):32.97	S731	EEKGGGSESEQSE	2692.47	11363.1	8791.47	2566.04	4567.52	4964.61	1.88847	0.251637
Q9JME5	AP-3 complex subunit beta-2	Ap3b2	GGGS(+79.97)ESEQS(+79.97)EEEDEK	15	9	1755.54	-4.2	728	742	S4:Phosphorylation (STY):17.01;S9:Phosphorylation (STY):32.97	S736	GSESEQSEEEDEK	2692.47	11363.1	8791.47	2566.04	4567.52	4964.61	1.88847	0.251637
Q9JME5	AP-3 complex subunit beta-2	Ap3b2	GGGS(+79.97)ESEQS(+79.97)EEEDEKK	16	4	1883.63	-7.6	728	743	S4:Phosphorylation (STY):11.10;S9:Phosphorylation (STY):9.42	S731	EEKGGGSESEQSE	8958.33	98.5168	17007.4	18092.7	22860.8	31038.8	0.362043	0.0682744
Q9JME5	AP-3 complex subunit beta-2	Ap3b2	GGGS(+79.97)ESEQS(+79.97)EEEDEKK	16	9	1883.63	-7.6	728	743	S4:Phosphorylation (STY):11.10;S9:Phosphorylation (STY):9.42	S736	GSESEQSEEEDEK	8958.33	98.5168	17007.4	18092.7	22860.8	31038.8	0.362043	0.0682744
Q9JME5	AP-3 complex subunit beta-2	Ap3b2	GGGS(+79.97)ESEQSEEEDEK	15	4	1675.57	-3.4	728	742	S4:Phosphorylation (STY):20.41	S731	EEKGGGSESEQSE	153.143	10165.3	1231.94	7570.14	6200.09	3514.21	0.668251	0.602895
Q9JME5	AP-3 complex subunit beta-2	Ap3b2	GGGSES(+79.97)EQS(+79.97)EEEDEKK	16	6	1883.63	-2.4	728	743	S6:Phosphorylation (STY):0.00;S9:Phosphorylation (STY):0.00	S733	KGGGSESEQSEEE	13960.2	66915.4	17007.4	18092.7	22860.8	9562.43	1.93767	0.420415
Q9JME5	AP-3 complex subunit beta-2	Ap3b2	GGGSES(+79.97)EQS(+79.97)EEEDEKK	16	9	1883.63	-2.4	728	743	S6:Phosphorylation (STY):0.00;S9:Phosphorylation (STY):0.00	S736	GSESEQSEEEDEK	13960.2	66915.4	17007.4	18092.7	22860.8	9562.43	1.93767	0.420415
Q9JME5	AP-3 complex subunit beta-2	Ap3b2	GGGSESEQS(+79.97)EEEDEK	15	9	1675.57	-6.4	728	742	S9:Phosphorylation (STY):26.52	S736	GSESEQSEEEDEK	1000	10165.3	3604.04	2291.35	6200.09	3514.21	1.2302	0.771254
Q9JME5	AP-3 complex subunit beta-2	Ap3b2	GGGSESEQS(+79.97)EEEDEKK	16	9	1803.67	-1.5	728	743	S9:Phosphorylation (STY):13.97	S736	GSESEQSEEEDEK	4517.33		2594.87	4016.34	4485.14	2319.51	0.985889	0.966341
Q9JME5	AP-3 complex subunit beta-2	Ap3b2	GPGS(+79.97)EEAATAALPAR	15	4	1476.66	-2.7	279	293	S4:Phosphorylation (STY):65.97	S282	EAKGPGSEEAATA	536.572	249.22	1339.69	1499.9	3912.5	4602.41	0.212234	0.0574828
O54774	AP-3 complex subunit delta-1	Ap3d1	GEDLDFWLS(+79.97)TTPPPAAAPIPAPSTEELAASTITSPK	36	9	3757.8	3.6	860	895	S9:Phosphorylation (STY):0.00	S868	DLDFWLSTTPPPA	939.808	1518.04	979.168	360.298	343.052	332.89	3.31681	0.0127834
O54774	AP-3 complex subunit delta-1	Ap3d1	KGEDLDFWLSTT(+79.97)PPPAAAPIPAPSTEELAASTITSPK	37	12	3885.9	1.4	859	895	T12:Phosphorylation (STY):8.22	T870	DFWLSTTPPPAAA	21192.7	16280.7	16966.6	5516.36	6915.61	6343.86	2.89947	0.00170524
O54774	AP-3 complex subunit delta-1	Ap3d1	KGEDLDFWLST(+79.97)TPPPAAAPIPAPSTEELAASTITSPK	37	11	3885.9	1.7	859	895	T11:Phosphorylation (STY):0.00	T869	LDFWLSTTPPPAA	24576.9	16280.7	16966.6	3146.53	6915.61	10804.8	2.77109	0.0235256
O54774	AP-3 complex subunit delta-1	Ap3d1	VDIITEEMPENALPS(+79.97)DEDDKD	21	15	2454	1.4	770	790	S15:Phosphorylation (STY):71.03	S784	PENALPSDEDDKD	627.893	1309.83	1495.34	6558.24	4811.17	5772.73	0.200271	0.00131223
O54774	AP-3 complex subunit delta-1	Ap3d1	KGEDLDFWLSTTPPPAAAPIPAPSTEELAAST(+79.97)ITSPK	37	32	3885.9	2.4	859	895	T32:Phosphorylation (STY):0.00	T890	EELAASTITSPKD	21192.7	21194.9	20762	10825.5	11432.7	10743.8	1.9135	2.70281e-06
O54774	AP-3 complex subunit delta-1	Ap3d1	GEDLDFWLST(+79.97)TPPPAAAPIPAPSTEELAASTITSPK	36	10	3757.8	14.9	860	895	T10:Phosphorylation (STY):0.00	T869	LDFWLSTTPPPAA	114.749	71.2319	979.168	71.2584	343.052		1.87484	0.677503
O54774	AP-3 complex subunit delta-1	Ap3d1	HS(+79.97)SLPTES(+79.97)DEDIAPAQR	17	2	2011.79	-1.9	753	769	S2:Phosphorylation (STY):0.00;S8:Phosphorylation (STY):18.53	S754	KGKRRHSSLPTES	2283.87	3182.65	2811.46	2770.99	1057.19	722.084	1.81923	0.144337
O54774	AP-3 complex subunit delta-1	Ap3d1	HS(+79.97)SLPTES(+79.97)DEDIAPAQR	17	8	2011.79	-1.9	753	769	S2:Phosphorylation (STY):0.00;S8:Phosphorylation (STY):18.53	S760	SSLPTESDEDIAP	2283.87	3182.65	2811.46	2770.99	1057.19	722.084	1.81923	0.144337
O54774	AP-3 complex subunit delta-1	Ap3d1	HSS(+79.97)LPTES(+79.97)DEDIAPAQR	17	3	2011.79	-1.9	753	769	S3:Phosphorylation (STY):9.42;S8:Phosphorylation (STY):15.73	S755	GKRRHSSLPTESD	2283.87	2145.55	676.125	2770.99	1057.19	2323.5	0.829942	0.656362
O54774	AP-3 complex subunit delta-1	Ap3d1	HSS(+79.97)LPTES(+79.97)DEDIAPAQR	17	8	2011.79	-1.9	753	769	S3:Phosphorylation (STY):9.42;S8:Phosphorylation (STY):15.73	S760	SSLPTESDEDIAP	2283.87	2145.55	676.125	2770.99	1057.19	2323.5	0.829942	0.656362
O54774	AP-3 complex subunit delta-1	Ap3d1	HSS(+79.97)LPTESDEDIAPAQR	17	3	1931.83	0.4	753	769	S3:Phosphorylation (STY):8.69	S755	GKRRHSSLPTESD	26063.3	21155.6	19429.7	17712.8	16121	18482.3	1.27396	0.0857798
O54774	AP-3 complex subunit delta-1	Ap3d1	HSSLPT(+79.97)ES(+79.97)DEDIAPAQR	17	6	2011.79	-7	753	769	T6:Phosphorylation (STY):8.26;S8:Phosphorylation (STY):6.04	T758	RHSSLPTESDEDI	466.583	457.06	2100.81	825.383	805.722	100.8	1.74632	0.509784
O54774	AP-3 complex subunit delta-1	Ap3d1	HSSLPT(+79.97)ES(+79.97)DEDIAPAQR	17	8	2011.79	-7	753	769	T6:Phosphorylation (STY):8.26;S8:Phosphorylation (STY):6.04	S760	SSLPTESDEDIAP	466.583	457.06	2100.81	825.383	805.722	100.8	1.74632	0.509784
O54774	AP-3 complex subunit delta-1	Ap3d1	HSSLPTES(+79.97)DEDIAPAQR	17	8	1931.83	1.4	753	769	S8:Phosphorylation (STY):48.87	S760	SSLPTESDEDIAP	129236	125216	105009	106286	114969	135402	1.00786	0.938755
O54774	AP-3 complex subunit delta-1	Ap3d1	KVPVPEGLDLDAWINEPPS(+79.97)DS(+79.97)ES(+79.97)EDEKPK	29	19	3459.44	0	614	642		S632	WINEPPSDSESED	7455.95	4787.78	2328.81	2958.9	2492.26	2819.05	1.76205	0.230577
O54774	AP-3 complex subunit delta-1	Ap3d1	KVPVPEGLDLDAWINEPPS(+79.97)DS(+79.97)ES(+79.97)EDEKPK	29	21	3459.44	0	614	642		S634	NEPPSDSESEDEK	7455.95	4787.78	2328.81	2958.9	2492.26	2819.05	1.76205	0.230577
O54774	AP-3 complex subunit delta-1	Ap3d1	KVPVPEGLDLDAWINEPPS(+79.97)DS(+79.97)ES(+79.97)EDEKPK	29	23	3459.44	0	614	642		S636	PPSDSESEDEKPK	7455.95	4787.78	2328.81	2958.9	2492.26	2819.05	1.76205	0.230577
O54774	AP-3 complex subunit delta-1	Ap3d1	NAEAVKS(+79.97)PEK	10	7	1151.52	-1.5	819	828		S825	NAEAVKSPEKEGV	46728.1	483009	167801	28149.3	101250	83341.9	3.27881	0.287663
O54774	AP-3 complex subunit delta-1	Ap3d1	RHSSLPT(+79.97)ESDEDIAPAQR	18	7	2087.93	8.5	752	769	T7:Phosphorylation (STY):0.00	T758	RHSSLPTESDEDI	1335.64	2065.01	1272.74	1750.55	604.58	2372.18	0.988594	0.976633
O54774	AP-3 complex subunit delta-1	Ap3d1	VDIITEEM(+15.99)PENALPS(+79.97)DEDDKDPNDPYR	27	15	3212.34	-1.5	770	796	M8:Oxidation (M):1000.00;S15:Phosphorylation (STY):20.33	S784	PENALPSDEDDKD	5865.74	3997.53	8870.75	9644.15	5717.54	5445.92	0.900345	0.742567
O54774	AP-3 complex subunit delta-1	Ap3d1	VDIITEEMPENALPS(+79.97)DEDDK	20	15	2338.98	-0.5	770	789	S15:Phosphorylation (STY):116.35	S784	PENALPSDEDDKD	3045.89	4986.3	2087.95	13459.3	1801.28	2146.16	0.581393	0.569402
O54774	AP-3 complex subunit delta-1	Ap3d1	VDIITEEMPENALPS(+79.97)DEDDKDPND	24	15	2780.13	1.3	770	793	S15:Phosphorylation (STY):29.98	S784	PENALPSDEDDKD	135.642		62.6074	271.078	402.439	733.822	0.211303	0.131799
O54774	AP-3 complex subunit delta-1	Ap3d1	VDIITEEMPENALPS(+79.97)DEDDKDPNDPYR	27	15	3196.34	1.6	770	796	S15:Phosphorylation (STY):55.94	S784	PENALPSDEDDKD	223397	208224	212099	236509	219631	88330.8	1.18228	0.520774
B2RUJ5	Amyloid-beta A4 precursor protein-binding family A member 1	Apba1	APT(+79.97)PGGGHPDSPGLPAPAGQQQR	23	3	2272.04	-2.5	307	329	T3:Phosphorylation (STY):53.45	T309	DLERAPTPGGGHP	33039.6	31667.7	28535.2	21548.4	17703	21815.9	1.52688	0.00468599
B2RUJ5	Amyloid-beta A4 precursor protein-binding family A member 1	Apba1	SAS(+79.97)TES(+79.97)GFHNHTDTAEGDVLAAAR	24	3	2603.03	0.3	82	105	S3:Phosphorylation (STY):0.00;S6:Phosphorylation (STY):0.00	S84	CLARSASTESGFH	3443.39	3003.56	2858.6	2030.71	1291.99	1778.34	1.82425	0.00737973
B2RUJ5	Amyloid-beta A4 precursor protein-binding family A member 1	Apba1	SAS(+79.97)TES(+79.97)GFHNHTDTAEGDVLAAAR	24	6	2603.03	0.3	82	105	S3:Phosphorylation (STY):0.00;S6:Phosphorylation (STY):0.00	S87	RSASTESGFHNHT	3443.39	3003.56	2858.6	2030.71	1291.99	1778.34	1.82425	0.00737973
B2RUJ5	Amyloid-beta A4 precursor protein-binding family A member 1	Apba1	SAS(+79.97)TESGFHNHTDTAEGDVLAAAR	24	3	2523.07	0.6	82	105	S3:Phosphorylation (STY):0.00	S84	CLARSASTESGFH	21064.6	22455.9	27287.3	41624.1	39696.1	30881.4	0.631077	0.0222635
B2RUJ5	Amyloid-beta A4 precursor protein-binding family A member 1	Apba1	APT(+79.97)PGGGHPDS(+79.97)PGLPAPAGQQQR	23	3	2352	-3.6	307	329		T309	DLERAPTPGGGHP	37181.1	31197.6	32312.3	36589.7	16741.7	29567.1	1.21463	0.385561
B2RUJ5	Amyloid-beta A4 precursor protein-binding family A member 1	Apba1	APT(+79.97)PGGGHPDS(+79.97)PGLPAPAGQQQR	23	11	2352	-3.6	307	329		S317	GGGHPDSPGLPAP	37181.1	31197.6	32312.3	36589.7	16741.7	29567.1	1.21463	0.385561
B2RUJ5	Amyloid-beta A4 precursor protein-binding family A member 1	Apba1	APTPGGGHPDS(+79.97)PGLPAPAGQQQR	23	11	2272.04	-2.1	307	329	S11:Phosphorylation (STY):46.32	S317	GGGHPDSPGLPAP	131069	118719	116599	114555	104427	115194	1.09639	0.132834
B2RUJ5	Amyloid-beta A4 precursor protein-binding family A member 1	Apba1	LHHY(+79.97)DERSDGESDSPEK	17	4	2079.82	-2.7	239	255	Y4:Phosphorylation (STY):5.55	Y242	GARLHHYDERSDG	13839.1	14593.6	9269.79	11284	8488.19	7851.78	1.36485	0.163182
B2RUJ5	Amyloid-beta A4 precursor protein-binding family A member 1	Apba1	LHHYDERS(+79.97)DGES(+79.97)DS(+79.97)PEK	17	8	2239.75	-4.2	239	255	S8:Phosphorylation (STY):11.12;S12:Phosphorylation (STY):21.55;S14:Phosphorylation (STY):34.82	S246	HHYDERSDGESDS	22461.9	22345.1	17121.1	8764.28	25690	28286.5	0.987046	0.96811
B2RUJ5	Amyloid-beta A4 precursor protein-binding family A member 1	Apba1	LHHYDERS(+79.97)DGES(+79.97)DS(+79.97)PEK	17	12	2239.75	-4.2	239	255	S8:Phosphorylation (STY):11.12;S12:Phosphorylation (STY):21.55;S14:Phosphorylation (STY):34.82	S250	ERSDGESDSPEKE	22461.9	22345.1	17121.1	8764.28	25690	28286.5	0.987046	0.96811
B2RUJ5	Amyloid-beta A4 precursor protein-binding family A member 1	Apba1	LHHYDERS(+79.97)DGES(+79.97)DS(+79.97)PEK	17	14	2239.75	-4.2	239	255	S8:Phosphorylation (STY):11.12;S12:Phosphorylation (STY):21.55;S14:Phosphorylation (STY):34.82	S252	SDGESDSPEKEAE	22461.9	22345.1	17121.1	8764.28	25690	28286.5	0.987046	0.96811
B2RUJ5	Amyloid-beta A4 precursor protein-binding family A member 1	Apba1	LHHYDERS(+79.97)DGESDS(+79.97)PEK	17	8	2159.78	-1.1	239	255	S8:Phosphorylation (STY):31.27;S14:Phosphorylation (STY):17.01	S246	HHYDERSDGESDS	37826.3	28532.2	28494.3	33868.8	25211.2	24926.1	1.12912	0.445012
B2RUJ5	Amyloid-beta A4 precursor protein-binding family A member 1	Apba1	LHHYDERS(+79.97)DGESDS(+79.97)PEK	17	14	2159.78	-1.1	239	255	S8:Phosphorylation (STY):31.27;S14:Phosphorylation (STY):17.01	S252	SDGESDSPEKEAE	37826.3	28532.2	28494.3	33868.8	25211.2	24926.1	1.12912	0.445012
B2RUJ5	Amyloid-beta A4 precursor protein-binding family A member 1	Apba1	LHHYDERS(+79.97)DGESDSPEK	17	8	2079.82	2.7	239	255	S8:Phosphorylation (STY):42.68	S246	HHYDERSDGESDS	37170.4	41086.5	28959	32689.9	23253.4	21537.6	1.38377	0.117351
B2RUJ5	Amyloid-beta A4 precursor protein-binding family A member 1	Apba1	LHHYDERSDGES(+79.97)DSPEK	17	12	2079.82	-1.1	239	255	S12:Phosphorylation (STY):8.26	S250	ERSDGESDSPEKE	419.365	1741.01	9269.79	11395.5	392.19	322.083	0.943879	0.963063
B2RUJ5	Amyloid-beta A4 precursor protein-binding family A member 1	Apba1	M(+15.99)DS(+79.97)YEQEEDIDQIVAEVK	18	3	2235.91	1.2	265	282	M1:Oxidation (M):1000.00;S3:Phosphorylation (STY):12.28	S267	PYPRMDSYEQEED	4524.17	3050.98	3104.94	3488.39	453.533	3429.51	1.44885	0.377434
B2RUJ5	Amyloid-beta A4 precursor protein-binding family A member 1	Apba1	MDS(+79.97)YEQEEDIDQIVAEVK	18	3	2219.92	0.4	265	282	S3:Phosphorylation (STY):7.21	S267	PYPRMDSYEQEED	7032.43	6292.45	8313.2	7406.39	8586.05	11088.1	0.799028	0.215939
B2RUJ5	Amyloid-beta A4 precursor protein-binding family A member 1	Apba1	MDSY(+79.97)EQEEDIDQIVAEVK	18	4	2219.92	-2.3	265	282	Y4:Phosphorylation (STY):0.00	Y268	YPRMDSYEQEEDI	1814.22	1122.35	1208.37	1159.82	1145.49	1440.88	1.10644	0.606297
B2RUJ5	Amyloid-beta A4 precursor protein-binding family A member 1	Apba1	S(+79.97)ASTESGFHNHTDTAEGDVLAAAR	24	1	2523.07	-0.3	82	105	S1:Phosphorylation (STY):0.00	S82	GECLARSASTESG	71.2045	9356.34	12698.1	137.32	992.669	26844.8	0.790913	0.848083
B2RUJ5	Amyloid-beta A4 precursor protein-binding family A member 1	Apba1	S(+79.97)NSQENVEASHPSQDGK	17	1	1892.75	-2	571	587	S1:Phosphorylation (STY):0.00	S571	RRRMPRSNSQENV	2935.55	8532.16	5354.96	3605.4	12244.8	11068.3	0.624949	0.346012
B2RUJ5	Amyloid-beta A4 precursor protein-binding family A member 1	Apba1	S(+79.97)NSQENVEASHPSQDGKR	18	1	2048.86	-2.6	571	588	S1:Phosphorylation (STY):0.00	S571	RRRMPRSNSQENV	257.299	1720.27	2114.2	81.2918	2458.54	2664.06	0.78629	0.730414
B2RUJ5	Amyloid-beta A4 precursor protein-binding family A member 1	Apba1	SASTES(+79.97)GFHNHTDTAEGDVLAAAR	24	6	2523.07	-1.3	82	105	S6:Phosphorylation (STY):0.00	S87	RSASTESGFHNHT	100.799	20192.6	114.435	21309.4	23975.2	284.653	0.447842	0.450821
B2RUJ5	Amyloid-beta A4 precursor protein-binding family A member 1	Apba1	SNS(+79.97)QENVEASHPSQDGK	17	3	1892.75	-2.6	571	587	S3:Phosphorylation (STY):8.64	S573	RMPRSNSQENVEA	110446	139439	122885	115487	122003	118719	1.04649	0.556149
B2RUJ5	Amyloid-beta A4 precursor protein-binding family A member 1	Apba1	SNS(+79.97)QENVEASHPSQDGKR	18	3	2048.86	-2.6	571	588	S3:Phosphorylation (STY):14.04	S573	RMPRSNSQENVEA	2661.53	1131.08	2114.2	2981.24	2458.54	2664.06	0.72889	0.196349
B2RUJ5	Amyloid-beta A4 precursor protein-binding family A member 1	Apba1	SPYT(+79.97)PDEPKEPIWVMR	16	4	2023.91	-12.5	372	387	T4:Phosphorylation (STY):6.63	T375	TIRSPYTPDEPKE	1105.95	163.275	369.334	541.677	649.192	435.213	1.00767	0.989346
Q9QXJ1	Amyloid beta precursor protein binding family B member 1	Apbb1	DPEEATLSFPAQS(+79.97)LSPEPVPQEEEK	25	13	2833.26	-2.6	333	357	S13:Phosphorylation (STY):0.00	S345	LSFPAQSLSPEPV	3962.46	3757.94	4899.39	4374.82	188.2	5860.19	1.21074	0.694565
Q9QXJ1	Amyloid beta precursor protein binding family B member 1	Apbb1	DPEEATLSFPAQSLS(+79.97)PEPVPQEEEK	25	15	2833.26	5.3	333	357	S15:Phosphorylation (STY):26.31	S347	FPAQSLSPEPVPQ	3962.46	3757.94	315.016	522.473	6684.36	5860.19	0.614938	0.500102
Q61315	Adenomatous polyposis coli protein	Apc	SKT(+79.97)PPPPPQTVQAK	14	3	1554.78	-8.3	1435	1448	T3:Phosphorylation (STY):17.01	T1437	PPSRSKTPPPPPQ	14226.3	14002.8	10991	5768.08	2480.75	9575.97	2.20031	0.0362035
Q61315	Adenomatous polyposis coli protein	Apc	NDS(+79.97)LSSLDFDDDDVDLSR	18	3	2106.83	7.2	1857	1874	S3:Phosphorylation (STY):9.40	S1859	CFSRNDSLSSLDF	3756.27	3071.2	2452.11	1892.79	1698.41	1540.4	1.80832	0.0239348
Q61315	Adenomatous polyposis coli protein	Apc	ALEAELDAQHLSETFDNIDNLS(+79.97)PK	24	22	2749.25	-3.8	757	780	S22:Phosphorylation (STY):13.67	S778	DNIDNLSPKASHR	732.276	703.04	842.553	658.407	589.13	422.744	1.36376	0.0685556
Q61315	Adenomatous polyposis coli protein	Apc	DANIMS(+79.97)PGSSLPSLHVR	17	6	1859.86	-10.8	737	753	S6:Phosphorylation (STY):47.09	S742	KDANIMSPGSSLP	29528.9	28750.4	29828.7	28269.9	28771.6	28525.1	1.0297	0.0740828
Q61315	Adenomatous polyposis coli protein	Apc	HSS(+79.97)PSGTVAAR	11	3	1148.5	-1.4	2772	2782	S3:Phosphorylation (STY):0.00	S2774	SSSKHSSPSGTVA	7590.06	14027.4	8966.13	2046.79	10369.3	11541.2	1.27659	0.569866
Q61315	Adenomatous polyposis coli protein	Apc	LEESASFESLSPSS(+79.97)RPDSPTR	21	14	2358.04	-3.3	2456	2476	S14:Phosphorylation (STY):0.00	S2469	ESLSPSSRPDSPT	11625.1	8656	7194.11	11228.1	8916.8	9023.95	0.941935	0.726697
Q61315	Adenomatous polyposis coli protein	Apc	LEESASFESLSPSSRPDS(+79.97)PTR	21	18	2358.04	-2.5	2456	2476	S18:Phosphorylation (STY):7.32	S2473	PSSRPDSPTRSQA	57625.7	47458.3	44206.6	42905.7	47888.5	42734.8	1.11804	0.296595
Q61315	Adenomatous polyposis coli protein	Apc	QSVGSGS(+79.97)PVQTVGLETR	17	7	1780.84	0.4	2707	2723	S7:Phosphorylation (STY):11.10	S2713	QSVGSGSPVQTVG	3186.31	1950.24	1466.07	2353.77	2701.93	2255.8	0.903046	0.678642
Q61315	Adenomatous polyposis coli protein	Apc	S(+79.97)GRSPTGNTPPVIDSVSEK	19	1	2006.93	-6.6	2671	2689	S1:Phosphorylation (STY):0.00	S2671	PINNPRSGRSPTG	795.526	1053.03	1047.6	643.369	859.022	1090.81	1.11683	0.549316
Q61315	Adenomatous polyposis coli protein	Apc	S(+79.97)KTPPPPPQTVQAK	14	1	1554.78	-10.7	1435	1448	S1:Phosphorylation (STY):0.00	S1435	TMPPSRSKTPPPP	2607.37	4225.88	4008.83	1098.58	1541.62	4102.79	1.6079	0.268755
Q61315	Adenomatous polyposis coli protein	Apc	S(+79.97)PPEHYVQETPLVFSR	16	1	1964.9	3.4	1370	1385	S1:Phosphorylation (STY):58.00	S1370	GAQTPKSPPEHYV	40981.2	47960.4	26680.1	34669.2	17878.5	25860.8	1.47461	0.192398
Q61315	Adenomatous polyposis coli protein	Apc	SGRS(+79.97)PTGNTPPVIDSVSEK	19	4	2006.93	-9.4	2671	2689	S4:Phosphorylation (STY):0.00	S2674	NPRSGRSPTGNTP	2464.2	2865.28	3327.9	4729.08	3806.09	2695.24	0.770887	0.250469
Q61315	Adenomatous polyposis coli protein	Apc	SGRSPT(+79.97)GNTPPVIDSVSEK	19	6	2006.93	-10	2671	2689	T6:Phosphorylation (STY):0.00	T2676	RSGRSPTGNTPPV	823.961	726.951	915.569	1439.5	1165.65	900.099	0.703653	0.103774
Q61315	Adenomatous polyposis coli protein	Apc	SHS(+79.97)ES(+79.97)PSRLPINR	13	3	1638.69	-11.1	2531	2543	S3:Phosphorylation (STY):11.10;S5:Phosphorylation (STY):14.04	S2533	DIARSHSESPSRL	1822.33	1873.99	1792.2	2044.56	3128	3383.14	0.641504	0.0676711
Q61315	Adenomatous polyposis coli protein	Apc	SHS(+79.97)ES(+79.97)PSRLPINR	13	5	1638.69	-11.1	2531	2543	S3:Phosphorylation (STY):11.10;S5:Phosphorylation (STY):14.04	S2535	ARSHSESPSRLPI	1822.33	1873.99	1792.2	2044.56	3128	3383.14	0.641504	0.0676711
Q61315	Adenomatous polyposis coli protein	Apc	SPSEGPGAT(+79.97)TSPR	13	9	1322.55	-6.4	2260	2272	T9:Phosphorylation (STY):0.00	T2268	SEGPGATTSPRGT	468.861	913.993	1488.08	1750.07	1007.75	222.619	0.96326	0.948455
Q9Z1K7	Adenomatous polyposis coli protein 2	Apc2	TPEGS(+79.97)PVHGSGPSK	14	5	1415.61	-3.8	104	117	S5:Phosphorylation (STY):15.39	S108	ARTPEGSPVHGSG	1138.78	800.385	276.696	2745.07	6369.77	5539.49	0.151208	0.0210833
Q9Z1K7	Adenomatous polyposis coli protein 2	Apc2	FHAPALGPEPAART(+79.97)PEGS(+79.97)PVHGSGPSK	27	14	2810.26	-0.3	91	117	T14:Phosphorylation (STY):18.04;S18:Phosphorylation (STY):14.62	T104	PEPAARTPEGSPV	1864.36	1173.73	650.502	745.906	1754.16	2488.31	0.739438	0.520205
Q9Z1K7	Adenomatous polyposis coli protein 2	Apc2	FHAPALGPEPAART(+79.97)PEGS(+79.97)PVHGSGPSK	27	18	2810.26	-0.3	91	117	T14:Phosphorylation (STY):18.04;S18:Phosphorylation (STY):14.62	S108	ARTPEGSPVHGSG	1864.36	1173.73	650.502	745.906	1754.16	2488.31	0.739438	0.520205
Q9Z1K7	Adenomatous polyposis coli protein 2	Apc2	RGS(+79.97)DGEARPLPR	12	3	1389.65	-3.2	2097	2108		S2099	NATRRGSDGEARP	14336.1	17170.8	11744.3	7292.29	11708.7	10712.8	1.45559	0.0936568
Q8R146	Acylamino-acid-releasing enzyme	Apeh	ALDVSAS(+79.97)DEEMARPK	15	7	1697.73	3.4	181	195	S7:Phosphorylation (STY):55.92	S187	ALDVSASDEEMAR	21955.8	26235.5	27061.9	26403.4	29347	31565.4	0.861851	0.138464
P28352	DNA-(apurinic or apyrimidinic site) endonuclease	Apex1	AAADDGEEPKS(+79.97)EPETK	16	11	1752.71	-6	8	23	S11:Phosphorylation (STY):58.99	S18	DGEEPKSEPETKK	16081.6	17993.5	16703.6	17094.6	14123.8	15362.2	1.09013	0.24552
O35841	Apoptosis inhibitor 5	Api5	RTSEDTSSGS(+79.97)PPK	13	10	1427.59	6.2	455	467	S10:Phosphorylation (STY):14.04	S464	EDTSSGSPPKKSP	15336.8	3757.3	25616.1	9355.16	21422.5	21153.5	0.860951	0.763202
O35841	Apoptosis inhibitor 5	Api5	TSEDTSSGS(+79.97)PPKK	13	9	1399.59	-0.3	456	468	S9:Phosphorylation (STY):24.32	S464	EDTSSGSPPKKSP	37167.4		2254.2	20735.6	99507.4	114442	0.251965	0.237086
Q06335	Amyloid beta precursor like protein 2	Aplp2	QYGTISHGIVEVDPMLT(+79.97)PEER	21	17	2450.12	5.8	664	684	T17:Phosphorylation (STY):73.38	T680	EVDPMLTPEERHL	8606.43	8237.07	8559.29	9215.97	8722.77	8037.58	0.977921	0.624295
P08226	Apolipoprotein E	Apoe	NEVHT(+79.97)MLGQSTEEIR	15	5	1822.79	-2	130	144	T5:Phosphorylation (STY):0.00	T134	YRNEVHTMLGQST	1076.34	162.334	947.946	4321.5	423.871	5588.51	0.211597	0.160785
P08226	Apolipoprotein E	Apoe	NEVHTMLGQS(+79.97)TEEIR	15	10	1822.79	2.6	130	144	S10:Phosphorylation (STY):9.34	S139	HTMLGQSTEEIRA	3933.49	2821.74	4411.05	5637.04	6871.13	2144.24	0.762078	0.479505
P12023	Amyloid-beta precursor protein	App	PS(+79.97)GTKTC(+57.02)IGTK	11	2	1228.55	-10.9	56	66	S2:Phosphorylation (STY):15.73;C7:Carbamidomethylation:1000.00	S57	KWESDPSGTKTCI	1051.03	2601.86	2441.52	1697.03	2094.66	2415.38	0.981851	0.947358
Q8K3H0	DCC-interacting protein 13-alpha	Appl1	LIAASSRPNQAGSEGQLVLS(+79.97)SSQSEESDLGEEGK	34	20	3539.63	0	668	701	S20:Phosphorylation (STY):0.00	S687	EGQLVLSSSQSEE	6420.83	5397.46	4446.11	6331.33	5014.43	5823.74	0.947285	0.683286
Q8K3H0	DCC-interacting protein 13-alpha	Appl1	LIAASSRPNQAGSEGQLVLSS(+79.97)SQSEESDLGEEGK	34	21	3539.63	-0.6	668	701	S21:Phosphorylation (STY):0.00	S688	GQLVLSSSQSEES	6081.25	6839.19	4446.11	177.152	5638.82	6150.8	1.45123	0.426991
Q8K3H0	DCC-interacting protein 13-alpha	Appl1	LIAASSRPNQAGSEGQLVLSSS(+79.97)QSEESDLGEEGK	34	22	3539.63	0.4	668	701	S22:Phosphorylation (STY):0.00	S689	QLVLSSSQSEESD	6011.11	5397.46	5301.19	6331.33	321.388	5970.31	1.32375	0.52502
Q8K3H0	DCC-interacting protein 13-alpha	Appl1	LIAASSRPNQAGSEGQLVLSSSQS(+79.97)EESDLGEEGK	34	24	3539.63	-0.6	668	701	S24:Phosphorylation (STY):0.00	S691	VLSSSQSEESDLG	2735.84	4246.22	1530.64	7529.79	2244.32	7864.96	0.482605	0.199705
Q8K3H0	DCC-interacting protein 13-alpha	Appl1	LIAASSRPNQAGSEGQLVLSSSQSEES(+79.97)DLGEEGK	34	27	3539.63	0.5	668	701	S27:Phosphorylation (STY):1.69	S694	SSQSEESDLGEEG	6420.83	285.605	4385.95	840.049	2134.03	4467.03	1.49069	0.592129
Q8K3H0	DCC-interacting protein 13-alpha	Appl1	VNQSALEAVTPS(+79.97)PSFQQR	18	12	2037.95	4.7	390	407	S12:Phosphorylation (STY):15.73	S401	LEAVTPSPSFQQR	1548.31	2584.17	3156.23	2722.1	297.268	2211.18	1.39349	0.476956
P55088	Aquaporin-4	Aqp4	SQVET(+79.97)EDLILKPGVVHVIDIDRGEEK	26	5	2997.51	1.2	285	310	T5:Phosphorylation (STY):0.00	T289	NRSQVETEDLILK	17657.5	8999.18	9404.52	5617.19	71.3173	82.3112	6.2489	0.0401577
P55088	Aquaporin-4	Aqp4	GSYM(+15.99)EVEDNRS(+79.97)QVETEDLILKPGVVHVIDIDRGEEK	36	11	4193.98	-0.4	275	310	M4:Oxidation (M):1000.00;S11:Phosphorylation (STY):0.00	S285	EVEDNRSQVETED	1471.46	9882.93	13723	10052	8804.38	10358.6	0.858374	0.724652
P55088	Aquaporin-4	Aqp4	GSYMEVEDNRS(+79.97)QVETEDLILKPGVVHVIDIDRGEEK	36	11	4177.99	-3.7	275	310	S11:Phosphorylation (STY):69.71	S285	EVEDNRSQVETED	354.451	59725	67956.6	97019.2	69061.7	74780.8	0.531575	0.176452
P55088	Aquaporin-4	Aqp4	GSYMEVEDNRSQVET(+79.97)EDLILKPGVVHVIDIDRGEEK	36	15	4177.99	0.5	275	310	T15:Phosphorylation (STY):0.00	T289	NRSQVETEDLILK	52202.1	59725	29376.5	97019.2	69061.7	2291.5	0.839233	0.775294
P55088	Aquaporin-4	Aqp4	S(+79.97)QVETEDLILKPGVVHVIDIDR	22	1	2554.3	-2.5	285	306	S1:Phosphorylation (STY):61.69	S285	EVEDNRSQVETED	5876.07	2991.52	2618.82	1785.05	1747.86	1926.31	2.10404	0.123069
P55088	Aquaporin-4	Aqp4	S(+79.97)QVETEDLILKPGVVHVIDIDRGEEK	26	1	2997.51	-6.2	285	310	S1:Phosphorylation (STY):25.70	S285	EVEDNRSQVETED	18070.4	15380.7	21692.4	10671.4	26044.8	24291.8	0.903875	0.725636
P84078	ADP-ribosylation factor 1	Arf1	LGLHS(+79.97)LR	7	5	874.443	-9.5	143	149		S147	DKLGLHSLRHRNW	7426.48	6610.74	7690.7	7128.92	6951.75	4854.71	1.14748	0.308962
Q9EPJ9	ADP-ribosylation factor GTPase-activating protein 1	Arfgap1	SS(+79.97)DSWDVWGSGSASNNK	17	2	1862.71	2.9	359	375	S2:Phosphorylation (STY):0.00	S360	STGRRSSDSWDVW	1295.78	2326.89	3469.63	9914.07	10581.7	10754.4	0.226953	0.000287923
Q9EPJ9	ADP-ribosylation factor GTPase-activating protein 1	Arfgap1	NSNS(+79.97)DGWESWEGASGEGR	18	4	2003.73	1.3	376	393	S4:Phosphorylation (STY):12.81	S379	NNKNSNSDGWESW	22.9055	140.432	357.62	2328.63	2491.46	1975.17	0.076665	0.000321806
Q9EPJ9	ADP-ribosylation factor GTPase-activating protein 1	Arfgap1	DKVAT(+79.97)LAEGK	10	5	1110.53	-17	113	122		T117	FRDKVATLAEGKE	8603.59	7347.49	6865.3	5971.99	4817.99	4975.5	1.44724	0.0204577
Q9EPJ9	ADP-ribosylation factor GTPase-activating protein 1	Arfgap1	EWSLESSPAQNWT(+79.97)PPQPK	18	13	2160.95	2.8	123	140	T13:Phosphorylation (STY):121.92	T135	SPAQNWTPPQPKT	70909.5	61812.2	67174.5	119940	102902	103121	0.613247	0.00251847
Q9EPJ9	ADP-ribosylation factor GTPase-activating protein 1	Arfgap1	AKS(+79.97)PSSDSWTC(+57.02)ADASTGR	18	3	1962.78	-4.2	340	357	S3:Phosphorylation (STY):36.05;C11:Carbamidomethylation:1000.00	S342	EPPKAKSPSSDSW	16281.9	19443.2	21825.1	17364.8	12447.4	14969.9	1.28512	0.118001
Q9EPJ9	ADP-ribosylation factor GTPase-activating protein 1	Arfgap1	AKSPSSDS(+79.97)WTC(+57.02)ADASTGR	18	8	1962.78	-5.2	340	357	S8:Phosphorylation (STY):0.00;C11:Carbamidomethylation:1000.00	S347	KSPSSDSWTCADA	129.232	1370.71	3057.71	2056.87	547.225	804.589	1.33707	0.712642
Q9EPJ9	ADP-ribosylation factor GTPase-activating protein 1	Arfgap1	RS(+79.97)SDSWDVWGSGSASNNK	18	2	2018.81	2	358	375	S2:Phosphorylation (STY):8.69	S359	ASTGRRSSDSWDV	9776.81	1500.25	1602.37	7285.09	3398.1	10575.2	0.60585	0.462169
Q9EPJ9	ADP-ribosylation factor GTPase-activating protein 1	Arfgap1	RSSDS(+79.97)WDVWGSGSASNNK	18	5	2018.81	1.9	358	375	S5:Phosphorylation (STY):9.74	S362	GRRSSDSWDVWGS	9776.81	8759.84	7780.44	7285.09	3973.3	10575.2	1.20535	0.494635
Q9EPJ9	ADP-ribosylation factor GTPase-activating protein 1	Arfgap1	SPS(+79.97)SDSWTC(+57.02)ADASTGR	16	3	1763.65	0	342	357	S3:Phosphorylation (STY):0.00;C9:Carbamidomethylation:1000.00	S344	PKAKSPSSDSWTC	2534.71	485.014	431.626	451.047	1037.05	1014.42	1.37915	0.682475
Q9EPJ9	ADP-ribosylation factor GTPase-activating protein 1	Arfgap1	SPSS(+79.97)DSWTC(+57.02)ADASTGR	16	4	1763.65	-4.2	342	357	S4:Phosphorylation (STY):0.00;C9:Carbamidomethylation:1000.00	S345	KAKSPSSDSWTCA	2534.71	463.478	100.541	75.8556	533.321	1014.42	1.90856	0.574386
Q9EPJ9	ADP-ribosylation factor GTPase-activating protein 1	Arfgap1	SPSSDS(+79.97)WTC(+57.02)ADASTGR	16	6	1763.65	-0.3	342	357	S6:Phosphorylation (STY):7.32;C9:Carbamidomethylation:1000.00	S347	KSPSSDSWTCADA	337.116	508.415	425.929	151.719	1037.05	2346.91	0.359608	0.303343
Q99K28	ADP-ribosylation factor GTPase-activating protein 2	Arfgap2	HGTDLWIDSMNSAPSHS(+79.97)PEK	20	17	2287.96	1.5	129	148	S17:Phosphorylation (STY):20.41	S145	NSAPSHSPEKKDS	79321.2	74071.9	54995.8	52113.4	68752.5	81455.7	1.02999	0.866192
Q99K28	ADP-ribosylation factor GTPase-activating protein 2	Arfgap2	HGTDLWIDSMNSAPSHS(+79.97)PEKK	21	17	2416.05	-1	129	149	S17:Phosphorylation (STY):8.22	S145	NSAPSHSPEKKDS	1102.85	1601.37	8334.35	6562.85	7514.78	9346.52	0.471248	0.170054
Q9D8S3	ADP-ribosylation factor GTPase-activating protein 3	Arfgap3	HGTDLWLDSC(+57.02)AAPPVS(+79.97)PPPK	20	16	2224	-9	128	147	C10:Carbamidomethylation:1000.00;S16:Phosphorylation (STY):26.08	S143	CAAPPVSPPPKEE	67798.4	68918.4	67776.9	70324.4	66365.7	62235.6	1.02799	0.476538
Q9D8S3	ADP-ribosylation factor GTPase-activating protein 3	Arfgap3	RHGTDLWLDSC(+57.02)AAPPVS(+79.97)PPPK	21	17	2380.1	-4.6	127	147	C11:Carbamidomethylation:1000.00;S17:Phosphorylation (STY):64.58	S143	CAAPPVSPPPKEE	2488.02	11290.7	13886.6	6244.25	2893.88	9800.72	1.46077	0.505794
G3X9K3	Brefeldin A-inhibited guanine nucleotide-exchange protein 1	Arfgef1	S(+79.97)VDIHDSIQPR	11	1	1345.6	-0.2	1566	1576	S1:Phosphorylation (STY):36.87	S1566	DAISQKSVDIHDS	2408.15	2935.32	1974.26	960.007	1260.96	1264.91	2.09925	0.0124448
G3X9K3	Brefeldin A-inhibited guanine nucleotide-exchange protein 1	Arfgef1	GREGS(+79.97)LTGTK	10	5	1084.49	-0.7	1072	1081	S5:Phosphorylation (STY):28.86	S1076	VRGREGSLTGTKD	14409.9	89996.4	22497.6	8084.28	17616.8	22380.4	2.63935	0.340903
G3X9K3	Brefeldin A-inhibited guanine nucleotide-exchange protein 1	Arfgef1	LS(+79.97)VSSNDTQESGNSSGPSPGAK	22	2	2184.92	-0.8	390	411	S2:Phosphorylation (STY):5.03	S391	LPDDRLSVSSNDT	778.423	1851.89	560.247	1022.23	2046.82	2963.5	0.528891	0.240725
G3X9K3	Brefeldin A-inhibited guanine nucleotide-exchange protein 1	Arfgef1	LSVSSNDT(+79.97)QESGNSSGPSPGAK	22	8	2184.92	-4.3	390	411	T8:Phosphorylation (STY):0.00	T397	SVSSNDTQESGNS	778.423	678.468	694.793	651.906	342.143	2963.5	0.54369	0.507292
G3X9K3	Brefeldin A-inhibited guanine nucleotide-exchange protein 1	Arfgef1	QQQHLLQS(+79.97)PVSHHEPESPHLR	21	8	2563.21	-6.8	227	247	S8:Phosphorylation (STY):12.33	S234	QQHLLQSPVSHHE	1290.87	2832.99	3083.15	3219.2	29470.9	42964.1	0.0952626	0.12253
G3X9K3	Brefeldin A-inhibited guanine nucleotide-exchange protein 1	Arfgef1	QQQHLLQSPVS(+79.97)HHEPESPHLR	21	11	2563.21	-5.4	227	247	S11:Phosphorylation (STY):4.52	S237	LLQSPVSHHEPES	151.537	219.985	16973.7	16043.2	263.305	115.181	1.05624	0.970012
G3X9K3	Brefeldin A-inhibited guanine nucleotide-exchange protein 1	Arfgef1	VETEKQS(+79.97)PPHGEAK	14	7	1615.72	1.5	46	59	S7:Phosphorylation (STY):99.35	S52	VETEKQSPPHGEA	88154.6	106641	89666.9	75811	84246.3	106047	1.06899	0.600694
A2A5R2	Brefeldin A-inhibited guanine nucleotide-exchange protein 2	Arfgef2	RC(+57.02)S(+79.97)VTSVESTVSSGTQTAIQDDPEQFEVIK	30	3	3377.53	0	619	648	C2:Carbamidomethylation:1000.00;S3:Phosphorylation (STY):22.85	S621	DMARRCSVTSVES	7289.16	6111.1	5763.27	5034.12	1214.78	1430.06	2.49559	0.0443096
A2A5R2	Brefeldin A-inhibited guanine nucleotide-exchange protein 2	Arfgef2	QSLS(+79.97)SADNLEPDVQGHQVAAR	21	4	2301.04	-1.3	352	372	S4:Phosphorylation (STY):0.00	S355	DDRQSLSSADNLE	6152.07	3076.97	4034.74	6417.02	5136.28	4555.54	0.823386	0.422315
A2A5R2	Brefeldin A-inhibited guanine nucleotide-exchange protein 2	Arfgef2	QSLSS(+79.97)ADNLEPDVQGHQVAAR	21	5	2301.04	-1.1	352	372	S5:Phosphorylation (STY):7.65	S356	DRQSLSSADNLEP	6152.07	5240.97	34.515	6417.02	5136.28	4555.54	0.709397	0.475411
A2A5R2	Brefeldin A-inhibited guanine nucleotide-exchange protein 2	Arfgef2	QSQAQS(+79.97)KPTTPEK	13	6	1508.69	-3.4	235	247	S6:Phosphorylation (STY):0.00	S240	KQSQAQSKPTTPE	21196.3	50333.8	32434.4	9207.46	210.575	30504.9	2.60413	0.159107
A2A5R2	Brefeldin A-inhibited guanine nucleotide-exchange protein 2	Arfgef2	QSQAQSKPTT(+79.97)PEK	13	10	1508.69	-2.6	235	247	T10:Phosphorylation (STY):7.65	T244	AQSKPTTPEKAEL	193.911	275.452	32434.4	9207.46	25747	30504.9	0.502659	0.435114
Q3UGY8	Brefeldin A-inhibited guanine nucleotide-exchange protein 3	Arfgef3	VAAPSSS(+79.97)PSAEAEYWR	16	7	1786.76	1.6	1640	1655	S7:Phosphorylation (STY):14.02	S1646	VAAPSSSPSAEAE	3366.39	2188.86	2349.37	7690.8	5892.59	4786.98	0.430292	0.0194424
Q3UGY8	Brefeldin A-inhibited guanine nucleotide-exchange protein 3	Arfgef3	LPS(+79.97)LSVQPVSNADWVWLVK	19	3	2217.12	-1.2	1879	1897	S3:Phosphorylation (STY):7.32	S1881	WRARLPSLSVQPV	10296.6	8412.54	8157.42	6144.25	5230.79	4641.36	1.67744	0.0108296
Q3UGY8	Brefeldin A-inhibited guanine nucleotide-exchange protein 3	Arfgef3	AMAQQVFMLDTQC(+57.02)S(+79.97)PK	16	14	1933.81	1.9	1658	1673	C13:Carbamidomethylation:1000.00;S14:Phosphorylation (STY):0.00	S1671	MLDTQCSPKTPNN	442.502	601.502	1293	662.182	806.315	1352.84	0.828333	0.655295
Q3UGY8	Brefeldin A-inhibited guanine nucleotide-exchange protein 3	Arfgef3	DGAESS(+79.97)RDSMEINEADFR	18	6	2107.82	-3.2	463	480	S6:Phosphorylation (STY):0.00	S468	RDGAESSRDSMEI	19228.7	20007.3	25929.4	27388.5	25240.5	26198.4	0.826683	0.10781
Q3UGY8	Brefeldin A-inhibited guanine nucleotide-exchange protein 3	Arfgef3	DGAESSRDS(+79.97)MEINEADFR	18	9	2107.82	3.3	463	480	S9:Phosphorylation (STY):49.37	S471	AESSRDSMEINEA	9236.99	17058	22567.3	22851.3	22190.8	214.422	1.07967	0.892929
Q3UGY8	Brefeldin A-inhibited guanine nucleotide-exchange protein 3	Arfgef3	HSFS(+79.97)AGPELLR	11	4	1292.59	-3.5	2071	2081	S4:Phosphorylation (STY):22.85	S2074	QMRHSFSAGPELL	2051.75	1904.02	1109.02	940.677	3321.82	201.646	1.13455	0.848976
Q3UGY8	Brefeldin A-inhibited guanine nucleotide-exchange protein 3	Arfgef3	SPDISISVTTDTGQTTLEGELGQTT(+79.97)PEDHK	30	25	3236.46	2.7	500	529	T25:Phosphorylation (STY):9.34	T524	GELGQTTPEDHKN	547.629	390.586	94.8904	128.895	215.141	105.958	2.29582	0.228461
Q8K221	Arfaptin-2	Arfip2	HPS(+79.97)HSTSPSGPGDEVAR	17	3	1796.75	-3	70	86	S3:Phosphorylation (STY):9.40	S72	GSGRHPSHSTSPS	9385.81	6529.79	2289.03	4912.11	5434.89	3356.54	1.32846	0.52445
Q8K221	Arfaptin-2	Arfip2	HPSHST(+79.97)SPSGPGDEVAR	17	6	1796.75	0.3	70	86	T6:Phosphorylation (STY):0.00	T75	RHPSHSTSPSGPG	54930.5	37863.8	36977.8	29837.1	305.114	29386.9	2.17998	0.108835
Q8K221	Arfaptin-2	Arfip2	HPSHSTS(+79.97)PSGPGDEVAR	17	7	1796.75	-2.6	70	86	S7:Phosphorylation (STY):12.28	S76	HPSHSTSPSGPGD	64708.5	44571.5	39311.6	34632.6	35420.2	32647.2	1.44685	0.120804
Q5FWK3	Rho GTPase-activating protein 1	Arhgap1	SDDSKS(+79.97)SS(+79.97)PEPVTHLK	16	6	1872.75	-4.4	44	59	S6:Phosphorylation (STY):0.00;S8:Phosphorylation (STY):0.00	S49	KSDDSKSSSPEPV	31201.6	31315.9	30184.4	24886.2	25549	26404.4	1.20643	0.00074033
Q5FWK3	Rho GTPase-activating protein 1	Arhgap1	SDDSKS(+79.97)SS(+79.97)PEPVTHLK	16	8	1872.75	-4.4	44	59	S6:Phosphorylation (STY):0.00;S8:Phosphorylation (STY):0.00	S51	DDSKSSSPEPVTH	31201.6	31315.9	30184.4	24886.2	25549	26404.4	1.20643	0.00074033
Q5FWK3	Rho GTPase-activating protein 1	Arhgap1	SSS(+79.97)PEPVTHLK	11	3	1260.58	-5.5	49	59	S3:Phosphorylation (STY):7.32	S51	DDSKSSSPEPVTH	56773.9	45848.8	54636.3	41377.7	34009.4	39916.5	1.36387	0.0255953
Q5FWK3	Rho GTPase-activating protein 1	Arhgap1	NWPS(+79.97)DEMPDFPK	12	4	1541.59	1	32	43		S35	DEKNWPSDEMPDF	7159.8	7691.1	6879.09	7711.6	7337.86	7017.4	0.984734	0.736588
Q5FWK3	Rho GTPase-activating protein 1	Arhgap1	S(+79.97)SS(+79.97)PEPVTHLK	11	1	1340.54	-2	49	59	S1:Phosphorylation (STY):8.14;S3:Phosphorylation (STY):0.00	S49	KSDDSKSSSPEPV	4014.24	2435.07	2998.24	2193.41	4681.1	4078.02	0.86259	0.599224
Q5FWK3	Rho GTPase-activating protein 1	Arhgap1	S(+79.97)SS(+79.97)PEPVTHLK	11	3	1340.54	-2	49	59	S1:Phosphorylation (STY):8.14;S3:Phosphorylation (STY):0.00	S51	DDSKSSSPEPVTH	4014.24	2435.07	2998.24	2193.41	4681.1	4078.02	0.86259	0.599224
Q5FWK3	Rho GTPase-activating protein 1	Arhgap1	SDDS(+79.97)KS(+79.97)S(+79.97)SPEPVTHLK	16	4	1952.72	-5.8	44	59	S4:Phosphorylation (STY):0.00;S6:Phosphorylation (STY):0.00;S7:Phosphorylation (STY):0.00	S47	FPKSDDSKSSSPE	10738.3	254.531	20445	21219.9	18356.9	20196.1	0.525955	0.184062
Q5FWK3	Rho GTPase-activating protein 1	Arhgap1	SDDS(+79.97)KS(+79.97)S(+79.97)SPEPVTHLK	16	6	1952.72	-5.8	44	59	S4:Phosphorylation (STY):0.00;S6:Phosphorylation (STY):0.00;S7:Phosphorylation (STY):0.00	S49	KSDDSKSSSPEPV	10738.3	254.531	20445	21219.9	18356.9	20196.1	0.525955	0.184062
Q5FWK3	Rho GTPase-activating protein 1	Arhgap1	SDDS(+79.97)KS(+79.97)S(+79.97)SPEPVTHLK	16	7	1952.72	-5.8	44	59	S4:Phosphorylation (STY):0.00;S6:Phosphorylation (STY):0.00;S7:Phosphorylation (STY):0.00	S50	SDDSKSSSPEPVT	10738.3	254.531	20445	21219.9	18356.9	20196.1	0.525955	0.184062
Q5FWK3	Rho GTPase-activating protein 1	Arhgap1	SDDS(+79.97)KSS(+79.97)S(+79.97)PEPVTHLK	16	4	1952.72	-3.8	44	59	S4:Phosphorylation (STY):9.42;S7:Phosphorylation (STY):10.11;S8:Phosphorylation (STY):7.32	S47	FPKSDDSKSSSPE	14779.9	20526	20850.1	23725.6	16419.3	2047.33	1.33095	0.523484
Q5FWK3	Rho GTPase-activating protein 1	Arhgap1	SDDS(+79.97)KSS(+79.97)S(+79.97)PEPVTHLK	16	7	1952.72	-3.8	44	59	S4:Phosphorylation (STY):9.42;S7:Phosphorylation (STY):10.11;S8:Phosphorylation (STY):7.32	S50	SDDSKSSSPEPVT	14779.9	20526	20850.1	23725.6	16419.3	2047.33	1.33095	0.523484
Q5FWK3	Rho GTPase-activating protein 1	Arhgap1	SDDS(+79.97)KSS(+79.97)S(+79.97)PEPVTHLK	16	8	1952.72	-3.8	44	59	S4:Phosphorylation (STY):9.42;S7:Phosphorylation (STY):10.11;S8:Phosphorylation (STY):7.32	S51	DDSKSSSPEPVTH	14779.9	20526	20850.1	23725.6	16419.3	2047.33	1.33095	0.523484
Q5FWK3	Rho GTPase-activating protein 1	Arhgap1	SDDS(+79.97)KSS(+79.97)SPEPVTHLK	16	4	1872.75	-4.4	44	59	S4:Phosphorylation (STY):0.00;S7:Phosphorylation (STY):0.00	S47	FPKSDDSKSSSPE	21625	22923.4	19387	16930	25549	27554.3	0.912929	0.584148
Q5FWK3	Rho GTPase-activating protein 1	Arhgap1	SDDS(+79.97)KSS(+79.97)SPEPVTHLK	16	7	1872.75	-4.4	44	59	S4:Phosphorylation (STY):0.00;S7:Phosphorylation (STY):0.00	S50	SDDSKSSSPEPVT	21625	22923.4	19387	16930	25549	27554.3	0.912929	0.584148
Q5FWK3	Rho GTPase-activating protein 1	Arhgap1	SDDSKS(+79.97)S(+79.97)S(+79.97)PEPVTHLK	16	6	1952.72	-5.4	44	59	S6:Phosphorylation (STY):7.32;S7:Phosphorylation (STY):0.00;S8:Phosphorylation (STY):0.00	S49	KSDDSKSSSPEPV	21038.9	20526	19368.9	21219.9	18356.9	20196.1	1.01942	0.710971
Q5FWK3	Rho GTPase-activating protein 1	Arhgap1	SDDSKS(+79.97)S(+79.97)S(+79.97)PEPVTHLK	16	7	1952.72	-5.4	44	59	S6:Phosphorylation (STY):7.32;S7:Phosphorylation (STY):0.00;S8:Phosphorylation (STY):0.00	S50	SDDSKSSSPEPVT	21038.9	20526	19368.9	21219.9	18356.9	20196.1	1.01942	0.710971
Q5FWK3	Rho GTPase-activating protein 1	Arhgap1	SDDSKS(+79.97)S(+79.97)S(+79.97)PEPVTHLK	16	8	1952.72	-5.4	44	59	S6:Phosphorylation (STY):7.32;S7:Phosphorylation (STY):0.00;S8:Phosphorylation (STY):0.00	S51	DDSKSSSPEPVTH	21038.9	20526	19368.9	21219.9	18356.9	20196.1	1.01942	0.710971
Q5FWK3	Rho GTPase-activating protein 1	Arhgap1	SDDSKS(+79.97)S(+79.97)SPEPVTHLK	16	6	1872.75	-4.5	44	59	S6:Phosphorylation (STY):0.00;S7:Phosphorylation (STY):0.00	S49	KSDDSKSSSPEPV	21625	28985.9	19387	742.255	30594.6	27554.3	1.1886	0.727877
Q5FWK3	Rho GTPase-activating protein 1	Arhgap1	SDDSKS(+79.97)S(+79.97)SPEPVTHLK	16	7	1872.75	-4.5	44	59	S6:Phosphorylation (STY):0.00;S7:Phosphorylation (STY):0.00	S50	SDDSKSSSPEPVT	21625	28985.9	19387	742.255	30594.6	27554.3	1.1886	0.727877
Q5FWK3	Rho GTPase-activating protein 1	Arhgap1	SDDSKSS(+79.97)S(+79.97)PEPVTHLK	16	7	1872.75	-1.2	44	59	S7:Phosphorylation (STY):10.11;S8:Phosphorylation (STY):33.18	S50	SDDSKSSSPEPVT	22935.5	46268.4	47023	41918.9	57646.4	59714.8	0.729702	0.213093
Q5FWK3	Rho GTPase-activating protein 1	Arhgap1	SDDSKSS(+79.97)S(+79.97)PEPVTHLK	16	8	1872.75	-1.2	44	59	S7:Phosphorylation (STY):10.11;S8:Phosphorylation (STY):33.18	S51	DDSKSSSPEPVTH	22935.5	46268.4	47023	41918.9	57646.4	59714.8	0.729702	0.213093
Q5FWK3	Rho GTPase-activating protein 1	Arhgap1	SS(+79.97)S(+79.97)PEPVTHLK	11	2	1340.54	-1.2	49	59	S2:Phosphorylation (STY):0.00;S3:Phosphorylation (STY):0.00	S50	SDDSKSSSPEPVT	4014.24	1586.61	1498.21	2193.41	1042.06	108.964	2.12265	0.287605
Q5FWK3	Rho GTPase-activating protein 1	Arhgap1	SS(+79.97)S(+79.97)PEPVTHLK	11	3	1340.54	-1.2	49	59	S2:Phosphorylation (STY):0.00;S3:Phosphorylation (STY):0.00	S51	DDSKSSSPEPVTH	4014.24	1586.61	1498.21	2193.41	1042.06	108.964	2.12265	0.287605
Q6Y5D8	Rho GTPase-activating protein 10	Arhgap10	TSPDTTFAEPTC(+57.02)LSAS(+79.97)PPNAPPR	23	16	2493.09	0.7	576	598	C12:Carbamidomethylation:1000.00;S16:Phosphorylation (STY):9.40	S591	PTCLSASPPNAPP	4398.12	8768.62	7481.42	6510.25	6767.18	7419.48	0.997644	0.990799
Q8C0D4	Rho GTPase-activating protein 12	Arhgap12	ATT(+79.97)PPNQGRPDS(+79.97)PVYANLQELK	22	3	2555.15	0.4	227	248	T3:Phosphorylation (STY):0.00;S12:Phosphorylation (STY):26.52	T229	EQMRATTPPNQGR	16975	18547.5	23176.5	17745.5	20798.6	20132.3	1.00038	0.997286
Q8C0D4	Rho GTPase-activating protein 12	Arhgap12	ATT(+79.97)PPNQGRPDS(+79.97)PVYANLQELK	22	12	2555.15	0.4	227	248	T3:Phosphorylation (STY):0.00;S12:Phosphorylation (STY):26.52	S238	NQGRPDSPVYANL	16975	18547.5	23176.5	17745.5	20798.6	20132.3	1.00038	0.997286
Q8C0D4	Rho GTPase-activating protein 12	Arhgap12	IQQDSES(+79.97)GDELSSSSTEQMR	20	7	2292.91	0.3	207	226	S7:Phosphorylation (STY):14.04	S213	IQQDSESGDELSS	339.918	275.773	747.378	784.312	471.006	406.552	0.820202	0.624662
Q8C0D4	Rho GTPase-activating protein 12	Arhgap12	VLSSTINNQVAEADEAAEEETPDS(+79.97)PGVEK	29	24	3108.37	-2.5	561	589	S24:Phosphorylation (STY):22.45	S584	EEETPDSPGVEKH	377.314	150.608	140.217	224.012	226.862	1284.28	0.385062	0.380674
Q6IFT4	Rho GTPase-activating protein 20	Arhgap20	S(+79.97)APSLILDK	9	1	1022.5	-11.4	46	54	S1:Phosphorylation (STY):19.05	S46	LAERRRSAPSLIL	679.938	675.473	553.536	561.313	1055.91	903.365	0.757344	0.250859
Q6DFV3	Rho GTPase-activating protein 21	Arhgap21	ST(+79.97)S(+79.97)HDRVPQSVQIR	14	2	1768.77	-6.3	435	448	T2:Phosphorylation (STY):0.00;S3:Phosphorylation (STY):0.00	T436	QVRRRSTSHDRVP	15371.6	13037.5	11421.3	9092.15	4779.98	4875.89	2.12451	0.0183396
Q6DFV3	Rho GTPase-activating protein 21	Arhgap21	ST(+79.97)S(+79.97)HDRVPQSVQIR	14	3	1768.77	-6.3	435	448	T2:Phosphorylation (STY):0.00;S3:Phosphorylation (STY):0.00	S437	VRRRSTSHDRVPQ	15371.6	13037.5	11421.3	9092.15	4779.98	4875.89	2.12451	0.0183396
Q6DFV3	Rho GTPase-activating protein 21	Arhgap21	MEIQVPPS(+79.97)PTDVAK	14	8	1590.74	2.8	241	254	S8:Phosphorylation (STY):11.10	S248	EIQVPPSPTDVAK	2001.85	2855.36	2756.31	6434.89	3623.4	7033.75	0.445442	0.0436242
Q6DFV3	Rho GTPase-activating protein 21	Arhgap21	DQGEPVS(+79.97)PSEDEPFSWPGPK	20	7	2263.93	2.6	35	54	S7:Phosphorylation (STY):26.31	S41	DQGEPVSPSEDEP	89970.8	76978.1	87238.6	105164	100956	103178	0.821824	0.0113353
Q6DFV3	Rho GTPase-activating protein 21	Arhgap21	T(+79.97)SPQLSENLGTSDLELPAIPR	21	1	2317.12	-2.6	685	705	T1:Phosphorylation (STY):0.00	T685	PGTSAKTSPQLSE	3774.12	2857.44	3304.42	1946.75	1913.52	1826.33	1.74726	0.00607234
Q6DFV3	Rho GTPase-activating protein 21	Arhgap21	VGGS(+79.97)IRPWK	9	4	1078.53	-6	944	952		S947	GKRVGGSIRPWKQ	7281.7	8211.16	9319.98	5703.44	5179.18	5755.81	1.4913	0.0115612
Q6DFV3	Rho GTPase-activating protein 21	Arhgap21	KGS(+79.97)SS(+79.97)EVFSDAAR	13	3	1499.57	-2.7	915	927	S3:Phosphorylation (STY):8.69;S5:Phosphorylation (STY):14.02	S917	SGSRKGSSSEVFS	857.406	1353.12	2145.91	417.42	1091.18	625.711	2.04115	0.156181
Q6DFV3	Rho GTPase-activating protein 21	Arhgap21	KGS(+79.97)SS(+79.97)EVFSDAAR	13	5	1499.57	-2.7	915	927	S3:Phosphorylation (STY):8.69;S5:Phosphorylation (STY):14.02	S919	SRKGSSSEVFSDA	857.406	1353.12	2145.91	417.42	1091.18	625.711	2.04115	0.156181
Q6DFV3	Rho GTPase-activating protein 21	Arhgap21	KGS(+79.97)SSEVFSDAAR	13	3	1419.6	-8	915	927	S3:Phosphorylation (STY):17.01	S917	SGSRKGSSSEVFS	5558.71	7838.19	7840.34	5946.62	8764.27	8398.48	0.918988	0.620979
Q6DFV3	Rho GTPase-activating protein 21	Arhgap21	KGSS(+79.97)S(+79.97)EVFSDAAR	13	4	1499.57	-3.7	915	927	S4:Phosphorylation (STY):11.06;S5:Phosphorylation (STY):0.00	S918	GSRKGSSSEVFSD	857.406	142.249	179.28	196.297	1091.18	625.711	0.616216	0.520163
Q6DFV3	Rho GTPase-activating protein 21	Arhgap21	KGSS(+79.97)S(+79.97)EVFSDAAR	13	5	1499.57	-3.7	915	927	S4:Phosphorylation (STY):11.06;S5:Phosphorylation (STY):0.00	S919	SRKGSSSEVFSDA	857.406	142.249	179.28	196.297	1091.18	625.711	0.616216	0.520163
Q6DFV3	Rho GTPase-activating protein 21	Arhgap21	RQLS(+79.97)HDQESVGPPSLDGQHSSK	22	4	2468.11	0.1	847	868	S4:Phosphorylation (STY):11.54	S850	LIRRQLSHDQESV	4800.55	5089	12012.3	6766.96	5180.78	9931.52	1.00103	0.997937
Q6DFV3	Rho GTPase-activating protein 21	Arhgap21	RQLSHDQES(+79.97)VGPPSLDGQHSSK	22	9	2468.11	-3.6	847	868	S9:Phosphorylation (STY):12.35	S855	LSHDQESVGPPSL	99.1268	3559.17	5583.99	1599.99	208.615	5123.61	1.33324	0.740482
Q6DFV3	Rho GTPase-activating protein 21	Arhgap21	RT(+79.97)SQGFGFTLR	11	2	1348.63	-1.8	60	70	T2:Phosphorylation (STY):17.01	T61	TVMLKRTSQGFGF	10879.3	10321.1	9059.37	9267.22	9725.11	10236.3	1.03528	0.601336
Q6DFV3	Rho GTPase-activating protein 21	Arhgap21	RTS(+79.97)QGFGFTLR	11	3	1348.63	-1.2	60	70	S3:Phosphorylation (STY):20.00	S62	VMLKRTSQGFGFT	1568.25	10321.1	2158.85	9267.22	1178.85	10236.3	0.679235	0.612171
Q6DFV3	Rho GTPase-activating protein 21	Arhgap21	S(+79.97)ASQGALTSPPVSFNNHR	18	1	1948.88	-8	469	486	S1:Phosphorylation (STY):0.00	S469	MKYCPRSASQGAL	2301.42	2852.98	3189.38	3799.76	3191.35	2799.65	0.85221	0.283222
Q6DFV3	Rho GTPase-activating protein 21	Arhgap21	S(+79.97)TSHDRVPQSVQIR	14	1	1688.8	-10.3	435	448	S1:Phosphorylation (STY):0.00	S435	LQVRRRSTSHDRV	7767.62	7159.16	5607.03	6321.91	5162.05	7469.04	1.08341	0.599713
Q6DFV3	Rho GTPase-activating protein 21	Arhgap21	S(+79.97)YDEGLDDYREDAK	14	1	1754.67	-0.4	874	887	S1:Phosphorylation (STY):12.28	S874	KTERSKSYDEGLD	14182.2	14705.9	16252.5	16843.7	14119.1	11625.7	1.05993	0.629286
Q6DFV3	Rho GTPase-activating protein 21	Arhgap21	SAS(+79.97)QGALTSPPVSFNNHR	18	3	1948.88	2	469	486	S3:Phosphorylation (STY):8.22	S471	YCPRSASQGALTS	6976.34	6505.79	6207.88	6566.48	6374.72	6970.47	0.988868	0.807832
Q6DFV3	Rho GTPase-activating protein 21	Arhgap21	SASQGALTS(+79.97)PPVSFNNHR	18	9	1948.88	-0.3	469	486	S9:Phosphorylation (STY):12.28	S477	SQGALTSPPVSFN	8708.22	7699.14	6579.6	6634.62	7646.93	6402.96	1.11131	0.348734
Q6DFV3	Rho GTPase-activating protein 21	Arhgap21	STS(+79.97)HDRVPQSVQIR	14	3	1688.8	-10.2	435	448	S3:Phosphorylation (STY):0.00	S437	VRRRSTSHDRVPQ	1026.34	7159.16	5607.03	6321.91	5162.05	7469.04	0.727723	0.429199
Q6DFV3	Rho GTPase-activating protein 21	Arhgap21	T(+79.97)TSPASVPTAHLIHQTTGSR	20	1	2141.03	1.5	312	331	T1:Phosphorylation (STY):0.00	T312	TKAASRTTSPASV	3574.84	518.291	651.166	16660.1	504.778	7207.3	0.194661	0.24382
Q6DFV3	Rho GTPase-activating protein 21	Arhgap21	TQSPHS(+79.97)PKEESER	13	6	1590.67	-4	1087	1099	S6:Phosphorylation (STY):2.87	S1092	KTQSPHSPKEESE	5009.33	177.826	7068.61	3190.41	3533.5	3068	1.25162	0.708758
Q6DFV3	Rho GTPase-activating protein 21	Arhgap21	TQSPHS(+79.97)PKEESERK	14	6	1718.76	-5.6	1087	1100	S6:Phosphorylation (STY):7.77	S1092	KTQSPHSPKEESE	262.305		137.198	202.588	1920.14	2483.62	0.130093	0.229118
Q6DFV3	Rho GTPase-activating protein 21	Arhgap21	TS(+79.97)PQLSENLGTSDLELPAIPR	21	2	2317.12	-3.3	685	705	S2:Phosphorylation (STY):0.00	S686	GTSAKTSPQLSEN	274.523	339.151	396.55	332.902	193.689	270.47	1.26744	0.254908
Q6DFV3	Rho GTPase-activating protein 21	Arhgap21	TS(+79.97)QGFGFTLR	10	2	1192.53	-5.1	61	70	S2:Phosphorylation (STY):0.00	S62	VMLKRTSQGFGFT	5564.64	3977.45	3740.83	3006.21	3158.07	2896.92	1.46591	0.0714808
Q6DFV3	Rho GTPase-activating protein 21	Arhgap21	TSPQLS(+79.97)ENLGTSDLELPAIPR	21	6	2317.12	-1.8	685	705	S6:Phosphorylation (STY):0.00	S690	KTSPQLSENLGTS	1729.42	2857.44	2199.78	1946.75	1913.52	1826.33	1.19344	0.327614
Q6DFV3	Rho GTPase-activating protein 21	Arhgap21	TSPQLSENLGTS(+79.97)DLELPAIPR	21	12	2317.12	-5.4	685	705	S12:Phosphorylation (STY):0.00	S696	SENLGTSDLELPA	285.908	228.361	153.525	104.875	137.239	99.4885	1.95489	0.0534408
Q6DFV3	Rho GTPase-activating protein 21	Arhgap21	TT(+79.97)SPASVPTAHLIHQTTGSR	20	2	2141.03	-0.1	312	331	T2:Phosphorylation (STY):0.00	T313	KAASRTTSPASVP	19978.9	17176.8	15958.3	16660.1	13537.5	13394.8	1.21843	0.117879
Q6DFV3	Rho GTPase-activating protein 21	Arhgap21	TTS(+79.97)PASVPTAHLIHQTTGSR	20	3	2141.03	-6.4	312	331	S3:Phosphorylation (STY):11.10	S314	AASRTTSPASVPT	185.058	17176.8	15958.3	633.899	13537.5	2688.9	1.97625	0.463763
Q69ZH9	Rho GTPase-activating protein 23	Arhgap23	GERTPVDDKEPQS(+79.97)VPNIEYLLPNIGR	26	13	3015.47	1.7	1100	1125	S13:Phosphorylation (STY):0.00	S1112	DDKEPQSVPNIEY	584.161	735.649	420.062	124.55	102.874	83.3876	5.59784	0.00659058
Q69ZH9	Rho GTPase-activating protein 23	Arhgap23	HVPASAVVSSAMNSAPVLGT(+79.97)SPSSPTFTFALSR	33	20	3352.62	5.6	559	591	T20:Phosphorylation (STY):0.00	T578	SAPVLGTSPSSPT	766.557	750.21	737.075	512.101	103.908	486.879	2.04358	0.0441597
Q69ZH9	Rho GTPase-activating protein 23	Arhgap23	S(+79.97)AEALGPGALVS(+79.97)PR	14	1	1483.65	0.4	361	374		S361	LSRATRSAEALGP	1172.38	1248.67	964.365	1526.97	1793.21	1555.08	0.694407	0.0143107
Q69ZH9	Rho GTPase-activating protein 23	Arhgap23	S(+79.97)AEALGPGALVS(+79.97)PR	14	12	1483.65	0.4	361	374		S372	GPGALVSPRLERC	1172.38	1248.67	964.365	1526.97	1793.21	1555.08	0.694407	0.0143107
Q69ZH9	Rho GTPase-activating protein 23	Arhgap23	SAEALGPGALVS(+79.97)PR	14	12	1403.68	10.1	361	374	S12:Phosphorylation (STY):39.43	S372	GPGALVSPRLERC	3178.33	3391.1	2855.72	2646.33	2282.35	2534.41	1.2629	0.0259068
Q69ZH9	Rho GTPase-activating protein 23	Arhgap23	ARS(+79.97)DDYLSR	9	3	1161.48	-1.6	349	357	S3:Phosphorylation (STY):63.22	S351	GWHRARSDDYLSR	34175.8	33074.2	31571.6	33229	28750.9	28850	1.08799	0.183434
Q69ZH9	Rho GTPase-activating protein 23	Arhgap23	GERT(+79.97)PVDDKEPQSVPNIEYLLPNIGR	26	4	3015.47	-0.7	1100	1125	T4:Phosphorylation (STY):60.15	T1103	EDKGERTPVDDKE	19612.6	11756	6266.61	5406.85	4799.84	4328.99	2.58916	0.118561
Q69ZH9	Rho GTPase-activating protein 23	Arhgap23	HVPASAVVS(+79.97)SAMNSAPVLGTSPSSPTFTFALSR	33	9	3352.62	-3.2	559	591	S9:Phosphorylation (STY):0.00	S567	PASAVVSSAMNSA	110.845	105.276	695.74	418.868	552.921	299.098	0.7175	0.597841
Q69ZH9	Rho GTPase-activating protein 23	Arhgap23	HVPASAVVSSAMNSAPVLGTSPSSPT(+79.97)FTFALSR	33	26	3352.62	-5.7	559	591	T26:Phosphorylation (STY):0.00	T584	TSPSSPTFTFALS	537.767	196.484	737.075	436.367	552.921	299.098	1.14199	0.743743
Q69ZH9	Rho GTPase-activating protein 23	Arhgap23	HYS(+79.97)QDC(+57.02)SSIK	10	3	1303.49	0.7	592	601	S3:Phosphorylation (STY):27.96;C6:Carbamidomethylation:1000.00	S594	ALSRHYSQDCSSI	12350.2	15324.8	16188.4	23225.3	12930.7	12659.4	0.898558	0.675917
Q69ZH9	Rho GTPase-activating protein 23	Arhgap23	LEDVTTHHPWPC(+57.02)S(+79.97)TSQDALSQLGQEGWHR	29	13	3451.5	3.3	320	348	C12:Carbamidomethylation:1000.00;S13:Phosphorylation (STY):0.00	S332	HHPWPCSTSQDAL	5392.91	5951.71	6286.99	2520.09	7211.42	5842.25	1.13214	0.653644
Q69ZH9	Rho GTPase-activating protein 23	Arhgap23	LEDVTTHHPWPC(+57.02)STS(+79.97)QDALSQLGQEGWHR	29	15	3451.5	6.7	320	348	C12:Carbamidomethylation:1000.00;S15:Phosphorylation (STY):0.00	S334	PWPCSTSQDALSQ	732.043	733.523	6286.99	1776.52	7211.42	5842.25	0.522755	0.39325
Q69ZH9	Rho GTPase-activating protein 23	Arhgap23	RHS(+79.97)TSDLSDATFSDIR	16	3	1886.82	-8.3	671	686	S3:Phosphorylation (STY):0.00	S673	APSKRHSTSDLSD	423.784	18458.3	18528.6	1111.26	773.36	1710.99	10.4045	0.134921
Q69ZH9	Rho GTPase-activating protein 23	Arhgap23	RHS(+79.97)TSDLSDATFSDIRR	17	3	2042.92	-2.3	671	687	S3:Phosphorylation (STY):0.00	S673	APSKRHSTSDLSD	11412.7	11140.4	14073.9	10444.4	3048.34	2359.3	2.31055	0.0656015
Q69ZH9	Rho GTPase-activating protein 23	Arhgap23	RHST(+79.97)SDLSDATFSDIR	16	4	1886.82	-9	671	686	T4:Phosphorylation (STY):0.00	T674	PSKRHSTSDLSDA	20752	18458.3	18528.6	18917.9	12771.1	12997.2	1.2921	0.112856
Q69ZH9	Rho GTPase-activating protein 23	Arhgap23	RHST(+79.97)SDLSDATFSDIRR	17	4	2042.92	-1.6	671	687	T4:Phosphorylation (STY):0.00	T674	PSKRHSTSDLSDA	361.9	10393	9705.39	906.762	7093.49	6937.34	1.36972	0.655289
Q69ZH9	Rho GTPase-activating protein 23	Arhgap23	RHSTS(+79.97)DLSDATFSDIR	16	5	1886.82	-7.7	671	686	S5:Phosphorylation (STY):0.00	S675	SKRHSTSDLSDAT	74.2662	1280.78	2702.29	18917.9	12771.1	2291.4	0.119402	0.112174
Q69ZH9	Rho GTPase-activating protein 23	Arhgap23	RSS(+79.97)YLLAITTER	12	3	1488.73	-0.2	605	616	S3:Phosphorylation (STY):10.11	S607	KAGRRSSYLLAIT	17937.3	17005.2	14461.3	13430.2	15337.5	18072.6	1.05473	0.641863
Q69ZH9	Rho GTPase-activating protein 23	Arhgap23	S(+79.97)AEALGPGALVSPR	14	1	1403.68	0.6	361	374	S1:Phosphorylation (STY):112.22	S361	LSRATRSAEALGP	2046.66	3191.43	2353.92	7369.9	1036.64	8545.48	0.447853	0.256146
Q69ZH9	Rho GTPase-activating protein 23	Arhgap23	S(+79.97)C(+57.02)DDGLNTFRDEGR	14	1	1720.65	-4.8	619	632	S1:Phosphorylation (STY):46.13;C2:Carbamidomethylation:1000.00	S619	TTERSKSCDDGLN	7749.01	5920.77	5964.92	5860.67	4723.04	5961.93	1.1867	0.226635
Q69ZH9	Rho GTPase-activating protein 23	Arhgap23	SFFTDGS(+79.97)LDSWGTSEDADAPSK	22	7	2398.95	1.8	649	670	S7:Phosphorylation (STY):0.00	S655	SFFTDGSLDSWGT	2732.4	1748.92	1588.36	4181.84	2191.84	2584.84	0.677532	0.244183
Q69ZH9	Rho GTPase-activating protein 23	Arhgap23	SFFTDGSLDS(+79.97)WGTSEDADAPSK	22	10	2398.95	1.8	649	670	S10:Phosphorylation (STY):3.29	S658	TDGSLDSWGTSED	2732.4	1748.92	1588.36	4181.84	2191.84	2584.84	0.677532	0.244183
Q69ZH9	Rho GTPase-activating protein 23	Arhgap23	VAPLATTEDSLASIPFIDEPTS(+79.97)PSIDLQAK	30	22	3205.57	-6.6	529	558	S22:Phosphorylation (STY):8.69	S550	FIDEPTSPSIDLQ	4853	12719.2	10726.9	5274.74	4842.96	4850.22	1.89065	0.133497
Q69ZH9	Rho GTPase-activating protein 23	Arhgap23	VAPLATTEDSLASIPFIDEPTSPS(+79.97)IDLQAK	30	24	3205.57	0.2	529	558	S24:Phosphorylation (STY):0.00	S552	DEPTSPSIDLQAK	4345.72	12519.2	10597.3	5184.74	4770.2	4850.22	1.85491	0.162884
Q8BYW1	Rho GTPase-activating protein 25	Arhgap25	TDSFSNTAS(+79.97)SPDATSPTGPLPSDQHQEDSGK	31	9	3240.34	0.7	394	424	S9:Phosphorylation (STY):0.00	S402	SFSNTASSPDATS	1496.01	603.166	578.868	1021.96	413.154	136.591	1.70391	0.407983
Q8BYW1	Rho GTPase-activating protein 25	Arhgap25	TDSFSNTASS(+79.97)PDATSPTGPLPSDQHQEDSGK	31	10	3240.34	-1.4	394	424	S10:Phosphorylation (STY):0.00	S403	FSNTASSPDATSP	3084.81	1946.28	1770.75	2488.17	1155.99	2652.84	1.08017	0.801944
Q8BYW1	Rho GTPase-activating protein 25	Arhgap25	TDSFSNTASSPDATS(+79.97)PT(+79.97)GPLPSDQHQEDSGK	31	15	3320.3	0.5	394	424	S15:Phosphorylation (STY):0.00;T17:Phosphorylation (STY):0.00	S408	SSPDATSPTGPLP	2624.59	2178.9	873.146	2203.91	1149.61	3401.72	0.840331	0.689412
Q8BYW1	Rho GTPase-activating protein 25	Arhgap25	TDSFSNTASSPDATS(+79.97)PT(+79.97)GPLPSDQHQEDSGK	31	17	3320.3	0.5	394	424	S15:Phosphorylation (STY):0.00;T17:Phosphorylation (STY):0.00	T410	PDATSPTGPLPSD	2624.59	2178.9	873.146	2203.91	1149.61	3401.72	0.840331	0.689412
Q8BYW1	Rho GTPase-activating protein 25	Arhgap25	TDSFSNTASSPDATS(+79.97)PTGPLPSDQHQEDSGK	31	15	3240.34	0.7	394	424	S15:Phosphorylation (STY):0.00	S408	SSPDATSPTGPLP	3084.81	552.189	386.953	33.539	256.605	2652.84	1.3673	0.780765
Q6ZQ82	Rho GTPase-activating protein 26	Arhgap26	QIT(+79.97)MVPFDQKSGGKGGEDESVTLK	24	3	2630.23	-15.4	297	320	T3:Phosphorylation (STY):0.00	T299	RDSKQITMVPFDQ	392.755	79.8151	197.623	57.2341	369.449	584.493	0.662786	0.558274
Q811P8	Rho GTPase-activating protein 32	Arhgap32	SDDHGS(+79.97)FPEDHAGK	14	6	1577.58	-9.9	1179	1192	S6:Phosphorylation (STY):12.35	S1184	KSDDHGSFPEDHA	1378.24	1151.32	784.122	2823.26	1827.69	3141.81	0.425226	0.0259061
Q811P8	Rho GTPase-activating protein 32	Arhgap32	SSS(+79.97)DALSASFNGDVLGNR	18	3	1875.8	4.5	730	747	S3:Phosphorylation (STY):0.00	S732	RRPRSSSDALSAS	601.279	820.057	2052.44	4280.03	3826.15	2973.44	0.313528	0.0128368
Q811P8	Rho GTPase-activating protein 32	Arhgap32	Y(+42.01)M(+15.99)TS(+79.97)GQGSLTLNHK	14	4	1673.71	0.6	1929	1942	Y1:Acetylation (N-term):1000.00;M2:Oxidation (M):1000.00;S4:Phosphorylation (STY):0.00	S1932	SGKYMTSGQGSLT	162.973	173.308	182.794	683.135	559.208	450.093	0.306703	0.00442491
Q811P8	Rho GTPase-activating protein 32	Arhgap32	AES(+79.97)FPGHSC(+57.02)GFAAPVPPTR	19	3	2063.89	-6.2	1403	1421	S3:Phosphorylation (STY):10.19;C9:Carbamidomethylation:1000.00	S1405	LHLRAESFPGHSC	19643.8	25021.6	23168.9	15577.8	17270.8	11400.6	1.53301	0.0287585
Q811P8	Rho GTPase-activating protein 32	Arhgap32	LSPFFTLDLS(+79.97)PTDDK	15	10	1774.81	2.8	862	876	S10:Phosphorylation (STY):9.74	S871	FFTLDLSPTDDKS	16233	12279.7	11649.3	8053.4	6898.83	6361.21	1.88435	0.0144151
Q811P8	Rho GTPase-activating protein 32	Arhgap32	S(+79.97)EESLTSLHAVDGDSK	16	1	1753.74	1	706	721	S1:Phosphorylation (STY):50.22	S706	TLRSAKSEESLTS	17267.9	23304.3	22007.8	32518	33937.8	33551.4	0.625755	0.00269166
Q811P8	Rho GTPase-activating protein 32	Arhgap32	VSEVIGTVS(+79.97)NT(+79.97)VAQNAS(+79.97)PTSWDK	23	9	2629.08	-5.2	919	941	S9:Phosphorylation (STY):5.99;T11:Phosphorylation (STY):3.56;S17:Phosphorylation (STY):1.16	S927	EVIGTVSNTVAQN	567.438	792.014	424.991	1002.82	848.418	953.8	0.636157	0.0428442
Q811P8	Rho GTPase-activating protein 32	Arhgap32	VSEVIGTVS(+79.97)NT(+79.97)VAQNAS(+79.97)PTSWDK	23	11	2629.08	-5.2	919	941	S9:Phosphorylation (STY):5.99;T11:Phosphorylation (STY):3.56;S17:Phosphorylation (STY):1.16	T929	IGTVSNTVAQNAS	567.438	792.014	424.991	1002.82	848.418	953.8	0.636157	0.0428442
Q811P8	Rho GTPase-activating protein 32	Arhgap32	VSEVIGTVS(+79.97)NT(+79.97)VAQNAS(+79.97)PTSWDK	23	17	2629.08	-5.2	919	941	S9:Phosphorylation (STY):5.99;T11:Phosphorylation (STY):3.56;S17:Phosphorylation (STY):1.16	S935	TVAQNASPTSWDK	567.438	792.014	424.991	1002.82	848.418	953.8	0.636157	0.0428442
Q811P8	Rho GTPase-activating protein 32	Arhgap32	AESFPGHS(+79.97)C(+57.02)GFAAPVPPTR	19	8	2063.89	-8.8	1403	1421	S8:Phosphorylation (STY):0.00;C9:Carbamidomethylation:1000.00	S1410	ESFPGHSCGFAAP	19643.8	25021.6	23168.9	16023.4	17270.8	20949.2	1.25055	0.104183
Q811P8	Rho GTPase-activating protein 32	Arhgap32	DAEAGGSQSQTPGST(+79.97)ASSEPVS(+79.97)PVQEK	27	15	2790.13	-1.9	835	861	T15:Phosphorylation (STY):0.00;S22:Phosphorylation (STY):23.70	T849	SQTPGSTASSEPV	262.259	365.478	221.227	550.965	55.272	73.2291	1.24946	0.753398
Q811P8	Rho GTPase-activating protein 32	Arhgap32	DAEAGGSQSQTPGST(+79.97)ASSEPVS(+79.97)PVQEK	27	22	2790.13	-1.9	835	861	T15:Phosphorylation (STY):0.00;S22:Phosphorylation (STY):23.70	S856	ASSEPVSPVQEKL	262.259	365.478	221.227	550.965	55.272	73.2291	1.24946	0.753398
Q811P8	Rho GTPase-activating protein 32	Arhgap32	DAEAGGSQSQTPGSTASSEPVS(+79.97)PVQEK	27	22	2710.16	-1.9	835	861	S22:Phosphorylation (STY):25.70	S856	ASSEPVSPVQEKL	8531.18	4214.23	1988.44	2346.25	2444.64	916.647	2.58147	0.203808
Q811P8	Rho GTPase-activating protein 32	Arhgap32	DVINRS(+79.97)PTQLQLGK	14	6	1647.83	1.4	947	960	S6:Phosphorylation (STY):15.73	S952	RDVINRSPTQLQL	227446	195450	184441	180384	153703	147959	1.25991	0.0626387
Q811P8	Rho GTPase-activating protein 32	Arhgap32	LHDMGC(+57.02)S(+79.97)LPEHR	12	7	1530.61	-6.2	1870	1881	C6:Carbamidomethylation:1000.00	S1876	LHDMGCSLPEHRA	12886.4	10794	10231.5	11255.3	11545	12909.6	0.94965	0.564432
Q811P8	Rho GTPase-activating protein 32	Arhgap32	LS(+79.97)SRDFAFYNPR	12	2	1551.69	-11.4	1687	1698	S2:Phosphorylation (STY):0.00	S1688	RPLHRLSSRDFAF	1007.75	5421.54	653.624	2883.67	1010.43	193.074	1.73296	0.594344
Q811P8	Rho GTPase-activating protein 32	Arhgap32	LSS(+79.97)RDFAFYNPR	12	3	1551.69	-11.5	1687	1698	S3:Phosphorylation (STY):0.00	S1689	PLHRLSSRDFAFY	1007.75	764.507	653.624	300.032	861.946	846.749	1.20767	0.548343
Q811P8	Rho GTPase-activating protein 32	Arhgap32	RVQS(+79.97)LHAPPPSMIR	14	4	1667.83	-1.8	1585	1598	S4:Phosphorylation (STY):52.22	S1588	TIRRVQSLHAPPP	1294.21	1717.65	1502.34	701.412	1375.13	1178.26	1.38693	0.147793
Q811P8	Rho GTPase-activating protein 32	Arhgap32	S(+79.97)DDHGSFPEDHAGK	14	1	1577.58	-5.8	1179	1192	S1:Phosphorylation (STY):0.00	S1179	LTDSEKSDDHGSF	528.137	1151.32	653.622	2823.26	1181.86	3141.81	0.326444	0.0652445
Q811P8	Rho GTPase-activating protein 32	Arhgap32	S(+79.97)SIHSEEDDFVPELHR	16	1	1975.83	4.6	43	58	S1:Phosphorylation (STY):0.00	S43	SFRKMKSSIHSEE	2758.11	1362.99	1629.01	1779.71	2485.13	3747.89	0.717622	0.352296
Q811P8	Rho GTPase-activating protein 32	Arhgap32	SAKS(+79.97)EESLTSLHAVDGDSK	19	4	2039.9	-4.4	703	721	S4:Phosphorylation (STY):11.12	S706	TLRSAKSEESLTS	80457	84380.8	70255.4	32058.6	59875.6	62940.2	1.51796	0.0666201
Q811P8	Rho GTPase-activating protein 32	Arhgap32	SEES(+79.97)LTSLHAVDGDSK	16	4	1753.74	1.4	706	721	S4:Phosphorylation (STY):0.00	S709	SAKSEESLTSLHA	469.948	22597.6	19953.4	28306.9	29429.9	31645.1	0.481316	0.0933412
Q811P8	Rho GTPase-activating protein 32	Arhgap32	SPS(+79.97)MNISEPISVTLPPR	17	3	1903.91	-0.8	902	918	S3:Phosphorylation (STY):0.00	S904	KLSKSPSMNISEP	254.7	395.701	646.128	64.1186	321.879	394.374	1.66143	0.321283
Q811P8	Rho GTPase-activating protein 32	Arhgap32	SS(+79.97)IHSEEDDFVPELHR	16	2	1975.83	-3.9	43	58	S2:Phosphorylation (STY):0.00	S44	FRKMKSSIHSEED	5094.12	5581.36	5145.38	4657.41	4538	1026.6	1.54773	0.195123
Q811P8	Rho GTPase-activating protein 32	Arhgap32	SSIHS(+79.97)EEDDFVPELHR	16	5	1975.83	-4.7	43	58	S5:Phosphorylation (STY):19.86	S47	MKSSIHSEEDDFV	5094.12	5581.36	5145.38	4657.41	4538	3161.69	1.2803	0.0838593
Q811P8	Rho GTPase-activating protein 32	Arhgap32	VQS(+79.97)LHAPPPSMIR	13	3	1511.73	-10.6	1586	1598	S3:Phosphorylation (STY):51.59	S1588	TIRRVQSLHAPPP	4096.71	3589.15	3974.74	3102.04	3103.2	1327.25	1.54804	0.0875266
Q811P8	Rho GTPase-activating protein 32	Arhgap32	VSEVIGTVSNTVAQNAS(+79.97)PT(+79.97)SWDK	23	17	2549.11	6.1	919	941	S17:Phosphorylation (STY):12.33;T19:Phosphorylation (STY):0.00	S935	TVAQNASPTSWDK	131.645	386.156	731.391	716.401	521.322	645.638	0.663278	0.312122
Q811P8	Rho GTPase-activating protein 32	Arhgap32	VSEVIGTVSNTVAQNAS(+79.97)PT(+79.97)SWDK	23	19	2549.11	6.1	919	941	S17:Phosphorylation (STY):12.33;T19:Phosphorylation (STY):0.00	T937	AQNASPTSWDKSV	131.645	386.156	731.391	716.401	521.322	645.638	0.663278	0.312122
Q811P8	Rho GTPase-activating protein 32	Arhgap32	VSEVIGTVSNTVAQNAS(+79.97)PTSWDK	23	17	2469.14	-8.4	919	941	S17:Phosphorylation (STY):14.04	S935	TVAQNASPTSWDK	384.348	535.53	1401.94	592.518	885.167	538.83	1.1514	0.776304
Q811P8	Rho GTPase-activating protein 32	Arhgap32	VSEVIGTVSNTVAQNASPT(+79.97)S(+79.97)WDK	23	19	2549.11	0.6	919	941	T19:Phosphorylation (STY):0.00;S20:Phosphorylation (STY):0.00	T937	AQNASPTSWDKSV	338.676	212.942	117.635	253.61	134.651	323.402	0.940405	0.87519
Q811P8	Rho GTPase-activating protein 32	Arhgap32	VSEVIGTVSNTVAQNASPT(+79.97)S(+79.97)WDK	23	20	2549.11	0.6	919	941	T19:Phosphorylation (STY):0.00;S20:Phosphorylation (STY):0.00	S938	QNASPTSWDKSVE	338.676	212.942	117.635	253.61	134.651	323.402	0.940405	0.87519
Q811P8	Rho GTPase-activating protein 32	Arhgap32	VSEVIGTVSNTVAQNASPT(+79.97)SWDK	23	19	2469.14	-0.3	919	941	T19:Phosphorylation (STY):0.00	T937	AQNASPTSWDKSV	384.348	274.672	149.07	340.05	82.8616	259.497	1.18417	0.702117
Q80YF9	Rho GTPase-activating protein 33	Arhgap33	AQQVAEQQSQQEQGGT(+79.97)PPAPHSPFR	25	16	2782.25	-1.8	928	952	T16:Phosphorylation (STY):9.75	T943	QQEQGGTPPAPHS	2112	4413.74	6055.12	6208.11	4635.27	4939.8	0.797106	0.438164
Q80YF9	Rho GTPase-activating protein 33	Arhgap33	HNASYGMLGQS(+79.97)PPLHR	16	11	1843.82	-1.5	1134	1149	S11:Phosphorylation (STY):13.71	S1144	YGMLGQSPPLHRS	10739.3	9161.2	5134.54	2601.55	8568.2	8331.11	1.28379	0.512093
Q80YF9	Rho GTPase-activating protein 33	Arhgap33	S(+79.97)AKSEESLSSQASGAGLQR	19	1	1971.89	1.1	657	675	S1:Phosphorylation (STY):4.52	S657	DTVTLRSAKSEES	457.372	1729.69	139.085	1376.11	280.665	6864.29	0.272988	0.379859
Q80YF9	Rho GTPase-activating protein 33	Arhgap33	SAKS(+79.97)EESLSSQASGAGLQR	19	4	1971.89	-1.4	657	675	S4:Phosphorylation (STY):7.77	S660	TLRSAKSEESLSS	344.448	556.358	189.786	224.007	280.665	262.946	1.42075	0.373508
Q80YF9	Rho GTPase-activating protein 33	Arhgap33	SAKSEES(+79.97)LSSQASGAGLQR	19	7	1971.89	1.3	657	675	S7:Phosphorylation (STY):0.00	S663	SAKSEESLSSQAS	457.372	1729.69	689.447	8355.81	102.035	4617.42	0.219996	0.232465
Q80YF9	Rho GTPase-activating protein 33	Arhgap33	TSAWLDDGDDLDFS(+79.97)PPR	17	14	1985.8	5.1	736	752	S14:Phosphorylation (STY):151.35	S749	GDDLDFSPPRCLE	5224.68	4300.17	4180.19	4423.01	4064.49	3018.73	1.1911	0.242639
Q91YM2	Rho GTPase-activating protein 35	Arhgap35	AGS(+79.97)PLC(+57.02)NSNLQDSEEDVEPPSYHLFR	26	3	3040.29	3.3	973	998	S3:Phosphorylation (STY):77.53;C6:Carbamidomethylation:1000.00	S975	NSPRAGSPLCNSN	51053.1	50795.6	47483	34773.4	28895.6	36020.3	1.49797	0.00261967
Q91YM2	Rho GTPase-activating protein 35	Arhgap35	AGSPLC(+57.02)NSNLQDS(+79.97)EEDVEPPSYHLFR	26	13	3040.29	0.1	973	998	C6:Carbamidomethylation:1000.00;S13:Phosphorylation (STY):5.32	S985	NSNLQDSEEDVEP	51053.1	50795.6	47483	34773.4	12806.6	36020.3	1.78626	0.0453229
Q91YM2	Rho GTPase-activating protein 35	Arhgap35	NEEENIY(+79.97)SVPHDSTQGK	17	7	2025.83	-2.3	1099	1115	Y7:Phosphorylation (STY):14.02	Y1105	NEEENIYSVPHDS	26999	21059	22947.6	28493.3	28916.5	29663	0.815474	0.039942
Q91YM2	Rho GTPase-activating protein 35	Arhgap35	AGS(+79.97)PLC(+57.02)NSNLQDS(+79.97)EEDVEPPSYHLFR	26	3	3120.26	0.2	973	998	S3:Phosphorylation (STY):45.16;C6:Carbamidomethylation:1000.00;S13:Phosphorylation (STY):0.00	S975	NSPRAGSPLCNSN	6417.97	8430.9	8658.28	7346.51	6625.78	7478.22	1.09588	0.41782
Q91YM2	Rho GTPase-activating protein 35	Arhgap35	AGS(+79.97)PLC(+57.02)NSNLQDS(+79.97)EEDVEPPSYHLFR	26	13	3120.26	0.2	973	998	S3:Phosphorylation (STY):45.16;C6:Carbamidomethylation:1000.00;S13:Phosphorylation (STY):0.00	S985	NSNLQDSEEDVEP	6417.97	8430.9	8658.28	7346.51	6625.78	7478.22	1.09588	0.41782
Q91YM2	Rho GTPase-activating protein 35	Arhgap35	NIIEATHMYDNVAEAC(+57.02)STTEEVFNS(+79.97)PR	27	25	3177.34	-0.6	946	972	C16:Carbamidomethylation:1000.00;S25:Phosphorylation (STY):56.47	S970	TEEVFNSPRAGSP	451.855	680.198	4381.59	5847.98	3264.98	2808.38	0.462502	0.24948
Q91YM2	Rho GTPase-activating protein 35	Arhgap35	RNLNLVSSTAS(+79.97)IK	13	11	1481.76	-3.1	763	775	S11:Phosphorylation (STY):8.64	S773	LVSSTASIKDLAD	1132.16	956.597	465.486	529.465	522.038	567.032	1.57812	0.193876
Q91YM2	Rho GTPase-activating protein 35	Arhgap35	TSFSVGS(+79.97)DDELGPIR	15	7	1658.72	3.2	1173	1187	S7:Phosphorylation (STY):78.06	S1179	TSFSVGSDDELGP	19531.9	14778.5	16318.4	15243.8	10316	11556.4	1.36406	0.0915412
Q91YM2	Rho GTPase-activating protein 35	Arhgap35	TSFSVGS(+79.97)DDELGPIRK	16	7	1786.81	2	1173	1188	S7:Phosphorylation (STY):42.60	S1179	TSFSVGSDDELGP	29674.1	27601.7	24062.5	22552.9	26323.2	25985.4	1.08652	0.348199
P59281	Rho GTPase-activating protein 39	Arhgap39	FLS(+79.97)LEYSPVGK	11	3	1318.62	-3	378	388	S3:Phosphorylation (STY):20.70	S380	CPERFLSLEYSPV	3380.24	3193.96	2782.87	1785.52	1653.74	1787.74	1.79014	0.00163538
P59281	Rho GTPase-activating protein 39	Arhgap39	EDTSSC(+57.02)S(+79.97)PPGVLLEK	15	7	1697.72	2.5	163	177	C6:Carbamidomethylation:1000.00;S7:Phosphorylation (STY):30.72	S169	EDTSSCSPPGVLL	3020.89	238.86	2203.33	702.778	1030.49	1973.19	1.47394	0.554603
P59281	Rho GTPase-activating protein 39	Arhgap39	KPSS(+79.97)ETDIENWASK	14	4	1670.72	-0.7	680	693	S4:Phosphorylation (STY):8.69	S683	TLRKPSSETDIEN	3314.07	3619.32	5843.53	8419.54	4938.48	5036.66	0.694598	0.250497
Q5SSM3	Rho GTPase-activating protein 44	Arhgap44	HSATDKRDS(+79.97)EEESESTAL	18	9	2070.84	-4	797	814	S9:Phosphorylation (STY):16.51	S805	ATDKRDSEEESES	121.559	266.367	28.4911	6780.15	15786.7	43.2152	0.0184173	0.180124
P97393	Rho GTPase-activating protein 5	Arhgap5	GGIDNPAITS(+79.97)DQEVDDKK	18	10	1980.87	1.5	1208	1225	S10:Phosphorylation (STY):0.00	S1217	DNPAITSDQEVDD	15296.6	17163	17205.5	13865	14190.9	12719.3	1.21802	0.0184435
P97393	Rho GTPase-activating protein 5	Arhgap5	HRGS(+79.97)EEDPLLS(+79.97)PVETWK	17	4	2138.91	-9.7	1191	1207	S4:Phosphorylation (STY):49.96;S11:Phosphorylation (STY):33.81	S1194	KGRHRGSEEDPLL	6698.45	5456.9	4882.1	2961.42	3564.21	3113.4	1.76755	0.0120686
P97393	Rho GTPase-activating protein 5	Arhgap5	HRGS(+79.97)EEDPLLS(+79.97)PVETWK	17	11	2138.91	-9.7	1191	1207	S4:Phosphorylation (STY):49.96;S11:Phosphorylation (STY):33.81	S1201	EEDPLLSPVETWK	6698.45	5456.9	4882.1	2961.42	3564.21	3113.4	1.76755	0.0120686
P97393	Rho GTPase-activating protein 5	Arhgap5	GSEEDPLLS(+79.97)PVETWK	15	9	1765.78	4.1	1193	1207	S9:Phosphorylation (STY):35.82	S1201	EEDPLLSPVETWK	6464.26	8264.26	7938.89	7885.86	8518.4	9007.36	0.89201	0.227288
P97393	Rho GTPase-activating protein 5	Arhgap5	HRGS(+79.97)EEDPLLSPVETWK	17	4	2058.94	-10.3	1191	1207	S4:Phosphorylation (STY):37.50	S1194	KGRHRGSEEDPLL	8974.49	3430.05	482.609	524.778	589.286	837.021	6.60512	0.217212
Q99PT1	Rho GDP-dissociation inhibitor 1	Arhgdia	A(+42.01)EQEPTAEQLAQIAAENEEDEHS(+79.97)VNYKPPAQK	32	23	3685.64	3.4	2	33	A1:Acetylation (N-term):1000.00;S23:Phosphorylation (STY):19.05	S24	NEEDEHSVNYKPP	6389.63	44030	44650.6	69423.8	64704.4	68467.5	0.469261	0.0480805
Q99PT1	Rho GDP-dissociation inhibitor 1	Arhgdia	S(+79.97)IQEIQELDKDDESLRK	17	1	2124.99	-4.9	34	50	S1:Phosphorylation (STY):61.26	S34	KPPAQKSIQEIQE	2265.67	3145.81	3422.46	2087.72	1260.53	1164.9	1.95738	0.0341165
Q99PT1	Rho GDP-dissociation inhibitor 1	Arhgdia	A(+42.01)EQEPTAEQLAQIAAENEEDEHSVNY(+79.97)KPPAQK	32	26	3685.64	4.5	2	33	A1:Acetylation (N-term):1000.00;Y26:Phosphorylation (STY):0.00	Y27	DEHSVNYKPPAQK	24420.4	44030	44650.6	75240.5	64704.4	1196.89	0.80133	0.717462
Q61210	Rho guanine nucleotide exchange factor 1	Arhgef1	LRPLLSQLGGT(+79.97)LSPNLAAPER	21	11	2282.21	-6.5	893	913	T11:Phosphorylation (STY):5.47	T903	LSQLGGTLSPNLA	1746.82	1193.35	1139.46	680.475	749.191	179.569	2.53514	0.035712
Q61210	Rho guanine nucleotide exchange factor 1	Arhgef1	LRPLLSQLGGTLS(+79.97)PNLAAPER	21	13	2282.21	-6.3	893	913	S13:Phosphorylation (STY):15.73	S905	QLGGTLSPNLAAP	121.098	1551.59	1139.46	459.955	749.191	661.123	1.50361	0.509154
Q8C033	Rho guanine nucleotide exchange factor 10	Arhgef10	M(+42.01)EQGEAS(+79.97)PPVPAEHEAK	17	7	1927.8	2.8	1	17		S7	MEQGEASPPVPAE	362.621	407.417	622.307	789.583	673.276	1493.91	0.470901	0.124174
Q8C033	Rho guanine nucleotide exchange factor 10	Arhgef10	NS(+79.97)HESHAVMSQR	12	2	1461.58	-3.6	658	669	S2:Phosphorylation (STY):68.31	S659	TASSRNSHESHAV	448.8	655.728	541.967	274.292	630.061	654.569	1.05618	0.841316
Q8C033	Rho guanine nucleotide exchange factor 10	Arhgef10	VNPYSVIDIT(+79.97)PLQEDQPSSPDANTEEEGVGLR	32	10	3548.62	4.7	90	121	T10:Phosphorylation (STY):0.00	T99	YSVIDITPLQEDQ	777.127	264.478	367.47	96.0414	82.3152	124.05	4.65954	0.0786092
Q8R4H2	Rho guanine nucleotide exchange factor 12	Arhgef12	HLSTPSSVS(+79.97)PEPQDPAK	17	9	1855.84	0.2	629	645	S9:Phosphorylation (STY):0.00	S637	STPSSVSPEPQDP	6483.79	7509.13	8264.16	5323.27	5585.24	5765.04	1.33487	0.0248748
Q8R4H2	Rho guanine nucleotide exchange factor 12	Arhgef12	IT(+79.97)SPVLVGEENNVVHNQK	18	2	2056	2.3	188	205	T2:Phosphorylation (STY):9.34	T189	GNMERITSPVLVG	9216.44	9578.92	10206.2	6962.88	7021.29	7747.66	1.33452	0.003218
Q8R4H2	Rho guanine nucleotide exchange factor 12	Arhgef12	EAHS(+79.97)DDNPSEGDGAVK	16	4	1706.64	-4.3	1386	1401	S4:Phosphorylation (STY):33.54	S1389	DAREAHSDDNPSE	427.272	831.967	966.741	868.77	923.516	580.48	0.938137	0.813214
Q8R4H2	Rho guanine nucleotide exchange factor 12	Arhgef12	HGSILNRES(+79.97)PTDKK	14	9	1660.79	-1.9	20	33	S9:Phosphorylation (STY):5.47	S28	SILNRESPTDKKQ		170.064	1582.28	1732.48	1384.11	1139.42	0.617601	0.412352
Q8R4H2	Rho guanine nucleotide exchange factor 12	Arhgef12	ITS(+79.97)PVLVGEENNVVHNQK	18	3	2056	3.4	188	205	S3:Phosphorylation (STY):17.01	S190	NMERITSPVLVGE	9747.53	16271.1	12937	8739.5	10786.1	9535.27	1.34049	0.170289
Q8R4H2	Rho guanine nucleotide exchange factor 12	Arhgef12	SEGVQDAEPQSLVGS(+79.97)PSTR	19	15	2022.89	-2.8	327	345	S15:Phosphorylation (STY):9.95	S341	PQSLVGSPSTRGA	1069.45	1032.28	815.481	461.682	1929.6	1800.58	0.695922	0.422438
Q8R4H2	Rho guanine nucleotide exchange factor 12	Arhgef12	TDWSSGDASRPSSDSADS(+79.97)PK	20	18	2131.83	-4.5	292	311	S18:Phosphorylation (STY):38.16	S309	SSDSADSPKSSLR	32244.9	27073.7	31385.3	24557.6	23674.8	12904.4	1.48362	0.0727942
Q8R4H2	Rho guanine nucleotide exchange factor 12	Arhgef12	VEHHDLSVAGLQS(+79.97)PDR	16	13	1838.83	-6.8	1164	1179	S13:Phosphorylation (STY):78.19	S1176	SVAGLQSPDRVLG	8498.34	8248.63	5615.68	7428.75	5502.64	4101.25	1.31293	0.253852
Q80U35	Rho guanine nucleotide exchange factor 17	Arhgef17	LPSLDHRDS(+79.97)PRR	12	9	1527.73	-5.8	1997	2008	S9:Phosphorylation (STY):28.13	S2005	SLDHRDSPRRRGP	158.75	468.451	320.319	13628.2	20794.9	23530.1	0.0163497	0.00300271
Q80U35	Rho guanine nucleotide exchange factor 17	Arhgef17	FLAAVQLPEGFNLLC(+57.02)ST(+79.97)PPPPPDTGPEK	28	17	3071.47	-5.3	1969	1996	C15:Carbamidomethylation:1000.00;T17:Phosphorylation (STY):0.00	T1985	FNLLCSTPPPPPD	2421.52	1862.06	316.76	282.463	564.578	525.184	3.35247	0.165702
Q80U35	Rho guanine nucleotide exchange factor 17	Arhgef17	LPSLDHRDS(+79.97)PR	11	9	1371.63	-10.4	1997	2007	S9:Phosphorylation (STY):53.23	S2005	SLDHRDSPRRRGP	29956.6	20774.5	24829.5	27309.8	30458.3	24132.7	0.922586	0.547881
Q6P9R4	Rho guanine nucleotide exchange factor 18	Arhgef18	RAETFGGYDSVGS(+79.97)PSK	16	13	1736.74	-0.5	949	964	S13:Phosphorylation (STY):12.81	S961	GYDSVGSPSKGGS	13368.8	12052.1	12785.4	368.551	504.317	10887.6	3.24869	0.0656885
Q60875	Rho guanine nucleotide exchange factor 2	Arhgef2	S(+79.97)LPAGDALYLSFNPPQPSR	19	1	2108.99	4	885	903	S1:Phosphorylation (STY):8.28	S885	LDPRRRSLPAGDA	1309.54	1750.97	1545.54	258.994	165.872	237.602	6.95287	0.000548076
Q60875	Rho guanine nucleotide exchange factor 2	Arhgef2	LQDS(+79.97)SDPDTGSEEEVSSR	18	4	2016.78	-1.5	936	953	S4:Phosphorylation (STY):0.00	S939	EDRLQDSSDPDTG	493.104	338.849	4209.67	19394.6	17458.9	13883.2	0.0993683	0.00175539
Q60875	Rho guanine nucleotide exchange factor 2	Arhgef2	LQDSS(+79.97)DPDTGSEEEVSSR	18	5	2016.78	-3.5	936	953	S5:Phosphorylation (STY):9.34	S940	DRLQDSSDPDTGS	127.056	260.202	162.63	19394.6	17458.9	13883.2	0.0108381	0.000490077
Q60875	Rho guanine nucleotide exchange factor 2	Arhgef2	LES(+79.97)FESLR	8	3	1059.46	-3	644	651	S3:Phosphorylation (STY):47.09	S646	GLFRLESFESLRG	36921.8	38606.1	34816	27644.7	22305.8	16618.3	1.65759	0.0123145
Q60875	Rho guanine nucleotide exchange factor 2	Arhgef2	LQDSSDPDTGSEEEVS(+79.97)SRLSPPHSPR	26	16	2888.25	-0.6	936	961	S16:Phosphorylation (STY):0.00	S951	GSEEEVSSRLSPP	71102	98534.5	104778	169052	125831	130633	0.644897	0.0425042
Q60875	Rho guanine nucleotide exchange factor 2	Arhgef2	PDTGSEEEVSSRLS(+79.97)PPHSPR	20	14	2242.99	-5.8	942	961	S14:Phosphorylation (STY):4.08	S955	EVSSRLSPPHSPR	6003.08	5870.87	7065.66	9105.47	9523.01	10944.5	0.640437	0.00622398
Q60875	Rho guanine nucleotide exchange factor 2	Arhgef2	LES(+79.97)FESLRGER	11	3	1401.63	-0.2	644	654	S3:Phosphorylation (STY):29.32	S646	GLFRLESFESLRG	14794.7	8987.8	7501.34	5313.39	9124.64	10594.8	1.24971	0.487166
Q60875	Rho guanine nucleotide exchange factor 2	Arhgef2	LQDS(+79.97)S(+79.97)DPDTGSEEEVSSRLS(+79.97)PPHSPR	26	4	3048.18	0.3	936	961	S4:Phosphorylation (STY):10.19;S5:Phosphorylation (STY):11.12;S20:Phosphorylation (STY):11.12	S939	EDRLQDSSDPDTG	50400.3	15072.9	17078.9	15427.9	2119.24	34800.4	1.577	0.535626
Q60875	Rho guanine nucleotide exchange factor 2	Arhgef2	LQDS(+79.97)S(+79.97)DPDTGSEEEVSSRLS(+79.97)PPHSPR	26	5	3048.18	0.3	936	961	S4:Phosphorylation (STY):10.19;S5:Phosphorylation (STY):11.12;S20:Phosphorylation (STY):11.12	S940	DRLQDSSDPDTGS	50400.3	15072.9	17078.9	15427.9	2119.24	34800.4	1.577	0.535626
Q60875	Rho guanine nucleotide exchange factor 2	Arhgef2	LQDS(+79.97)S(+79.97)DPDTGSEEEVSSRLS(+79.97)PPHSPR	26	20	3048.18	0.3	936	961	S4:Phosphorylation (STY):10.19;S5:Phosphorylation (STY):11.12;S20:Phosphorylation (STY):11.12	S955	EVSSRLSPPHSPR	50400.3	15072.9	17078.9	15427.9	2119.24	34800.4	1.577	0.535626
Q60875	Rho guanine nucleotide exchange factor 2	Arhgef2	LQDSS(+79.97)DPDTGS(+79.97)EEEVSSRLS(+79.97)PPHSPR	26	5	3048.18	-1.4	936	961	S5:Phosphorylation (STY):17.01;S11:Phosphorylation (STY):0.00;S20:Phosphorylation (STY):7.77	S940	DRLQDSSDPDTGS	50400.3	28863.3	24391.7	17782.3	30491.3	34800.4	1.24775	0.510837
Q60875	Rho guanine nucleotide exchange factor 2	Arhgef2	LQDSS(+79.97)DPDTGS(+79.97)EEEVSSRLS(+79.97)PPHSPR	26	11	3048.18	-1.4	936	961	S5:Phosphorylation (STY):17.01;S11:Phosphorylation (STY):0.00;S20:Phosphorylation (STY):7.77	S946	SDPDTGSEEEVSS	50400.3	28863.3	24391.7	17782.3	30491.3	34800.4	1.24775	0.510837
Q60875	Rho guanine nucleotide exchange factor 2	Arhgef2	LQDSS(+79.97)DPDTGS(+79.97)EEEVSSRLS(+79.97)PPHSPR	26	20	3048.18	-1.4	936	961	S5:Phosphorylation (STY):17.01;S11:Phosphorylation (STY):0.00;S20:Phosphorylation (STY):7.77	S955	EVSSRLSPPHSPR	50400.3	28863.3	24391.7	17782.3	30491.3	34800.4	1.24775	0.510837
Q60875	Rho guanine nucleotide exchange factor 2	Arhgef2	LQDSS(+79.97)DPDTGSEEEVSS(+79.97)RLSPPHSPR	26	5	2968.21	-1.3	936	961	S5:Phosphorylation (STY):0.00;S17:Phosphorylation (STY):0.00	S940	DRLQDSSDPDTGS	35132.8	36203.1	40378.8	50377.1	45340.2	40706.6	0.818879	0.0627011
Q60875	Rho guanine nucleotide exchange factor 2	Arhgef2	LQDSS(+79.97)DPDTGSEEEVSS(+79.97)RLSPPHSPR	26	17	2968.21	-1.3	936	961	S5:Phosphorylation (STY):0.00;S17:Phosphorylation (STY):0.00	S952	SEEEVSSRLSPPH	35132.8	36203.1	40378.8	50377.1	45340.2	40706.6	0.818879	0.0627011
Q60875	Rho guanine nucleotide exchange factor 2	Arhgef2	LQDSS(+79.97)DPDTGSEEEVSSRLS(+79.97)PPHSPR	26	5	2968.21	-9.9	936	961	S5:Phosphorylation (STY):30.46;S20:Phosphorylation (STY):19.05	S940	DRLQDSSDPDTGS	264122	250782	263336	289704	243357	235798	1.0122	0.866082
Q60875	Rho guanine nucleotide exchange factor 2	Arhgef2	LQDSS(+79.97)DPDTGSEEEVSSRLS(+79.97)PPHSPR	26	20	2968.21	-9.9	936	961	S5:Phosphorylation (STY):30.46;S20:Phosphorylation (STY):19.05	S955	EVSSRLSPPHSPR	264122	250782	263336	289704	243357	235798	1.0122	0.866082
Q60875	Rho guanine nucleotide exchange factor 2	Arhgef2	LQDSSDPDT(+79.97)GSEEEVSSRLSPPHSPR	26	9	2888.25	-2.9	936	961	T9:Phosphorylation (STY):0.00	T944	DSSDPDTGSEEEV	18632.8	28977.6	31873.2	34990.4	26150.3	25395.6	0.9185	0.666584
Q60875	Rho guanine nucleotide exchange factor 2	Arhgef2	LQDSSDPDTGSEEEVSS(+79.97)RLSPPHSPR	26	17	2888.25	-1.8	936	961	S17:Phosphorylation (STY):4.52	S952	SEEEVSSRLSPPH	19469.5	30305	35651.7	34990.4	25823.4	22039.3	1.03106	0.895296
Q60875	Rho guanine nucleotide exchange factor 2	Arhgef2	LQDSSDPDTGSEEEVSSRLS(+79.97)PPHSPR	26	20	2888.25	-1.8	936	961	S20:Phosphorylation (STY):5.55	S955	EVSSRLSPPHSPR	130870	145334	126061	165051	110621	84027.2	1.11834	0.594106
Q60875	Rho guanine nucleotide exchange factor 2	Arhgef2	LS(+79.97)PPHSPR	8	2	969.443	2.8	954	961	S2:Phosphorylation (STY):61.69	S955	EVSSRLSPPHSPR	9241.21	35375.9	35809.3	3895.43	4277.58	3259.41	7.03495	0.0590176
Q8K4I3	Rho guanine nucleotide exchange factor 6	Arhgef6	EIKPSERPLS(+79.97)PK	12	10	1459.74	1.4	215	226	S10:Phosphorylation (STY):60.87	S224	PSERPLSPKAIKG	23007.3	18377.4	20440.1	14741.2	18183.6	17664.4	1.22209	0.0943497
Q8K4I3	Rho guanine nucleotide exchange factor 6	Arhgef6	KAS(+79.97)EEEYVIR	10	3	1302.59	0.1	637	646	S3:Phosphorylation (STY):49.79	S639	KTERKASEEEYVI	14680.2	8583.74	7868.95	8972.3	5818.54	5686.28	1.52038	0.215047
Q8K4I3	Rho guanine nucleotide exchange factor 6	Arhgef6	KDS(+79.97)VPQVLLPEEEK	14	3	1689.82	0.5	677	690		S679	QGTRKDSVPQVLL	5247.86	5507.47	5587.3	5493.69	4800.03	5651.31	1.02494	0.66158
Q9ES28	Rho guanine nucleotide exchange factor 7	Arhgef7	S(+79.97)FDSLGSQSSHSR	13	1	1473.59	-1.5	132	144	S1:Phosphorylation (STY):19.05	S132	SSHRIKSFDSLGS	2875.24	3007.58	2876.05	1066.38	1059.84	1007.05	2.79544	2.52678e-06
Q9ES28	Rho guanine nucleotide exchange factor 7	Arhgef7	EIKPSEKPVS(+79.97)PK	12	10	1417.72	2.1	219	230	S10:Phosphorylation (STY):38.33	S228	PSEKPVSPKSGTL	2663.95	1253.68	1403.52	3508.6	3766.74	4716.07	0.443746	0.0184151
Q9ES28	Rho guanine nucleotide exchange factor 7	Arhgef7	S(+79.97)LDMTDNTNSQLVVR	15	1	1771.78	-1.8	155	169	S1:Phosphorylation (STY):14.19	S155	LQSQYRSLDMTDN	228.59	570.015	342.094	991.033	1636.23	1166.01	0.300716	0.0152197
Q9ES28	Rho guanine nucleotide exchange factor 7	Arhgef7	MS(+79.97)GFIYQGK	9	2	1109.46	5.6	496	504	S2:Phosphorylation (STY):49.79	S497	SASPRMSGFIYQG	50409	54194.2	56017.8	76697.5	74952.4	74170.4	0.711278	0.000277469
Q9ES28	Rho guanine nucleotide exchange factor 7	Arhgef7	KPS(+79.97)DEEFAVR	10	3	1256.54	-1.7	671	680		S673	KPERKPSDEEFAV	96515.5	75888.2	67074.1	69858.6	56695	59288.1	1.28861	0.136277
Q9ES28	Rho guanine nucleotide exchange factor 7	Arhgef7	M(+15.99)S(+79.97)GFIYQGK	9	2	1125.46	-4.8	496	504	M1:Oxidation (M):1000.00;S2:Phosphorylation (STY):65.72	S497	SASPRMSGFIYQG	5328.19	6192.89	3692.96	4731.39	4220.4	4670.41	1.11686	0.518574
Q9ES28	Rho guanine nucleotide exchange factor 7	Arhgef7	SFDS(+79.97)LGSQSSHSR	13	4	1473.59	-3	132	144	S4:Phosphorylation (STY):6.63	S135	RIKSFDSLGSQSS	1294.91	1138.92	1131.59	1066.38	271.531	1007.05	1.52046	0.194244
Q9ES28	Rho guanine nucleotide exchange factor 7	Arhgef7	SGTLKS(+79.97)PPK	9	6	993.49	-3.2	231	239	S6:Phosphorylation (STY):17.91	S236	KSGTLKSPPKGFD	15005.4	24949.8	15142.8	11863.8	12344.4	13452.3	1.46302	0.155408
A2BH40	AT-rich interactive domain-containing protein 1A	Arid1a	IELLPSRPYVPC(+57.02)PT(+79.97)PPRK	18	14	2199.13	-9.2	1861	1878	C12:Carbamidomethylation:1000.00;T14:Phosphorylation (STY):13.99	T1874	PYVPCPTPPRKHL	8882.93	10603.2	10553.5	7240.48	6495.92	4801.86	1.62041	0.0138903
A2BH40	AT-rich interactive domain-containing protein 1A	Arid1a	SHHAPMS(+79.97)PGSSGGGGQPLAR	20	7	1966.85	-6.1	359	378	S7:Phosphorylation (STY):0.00	S365	SHHAPMSPGSSGG	476.448	1397.72	662.505	787.865	1239.4	353.032	1.0657	0.897586
A2BH40	AT-rich interactive domain-containing protein 1A	Arid1a	WRELATNLNVGTS(+79.97)SS(+79.97)AASSLK	21	13	2351.06	9.1	1074	1094	S13:Phosphorylation (STY):0.00;S15:Phosphorylation (STY):0.00	S1086	NLNVGTSSSAASS	77.7257	60.0354	92.507	127.14	52.2072	78.0924	0.894455	0.723907
A2BH40	AT-rich interactive domain-containing protein 1A	Arid1a	WRELATNLNVGTS(+79.97)SS(+79.97)AASSLK	21	15	2351.06	9.1	1074	1094	S13:Phosphorylation (STY):0.00;S15:Phosphorylation (STY):0.00	S1088	NVGTSSSAASSLK	77.7257	60.0354	92.507	127.14	52.2072	78.0924	0.894455	0.723907
E9Q4N7	AT-rich interactive domain-containing protein 1B	Arid1b	RPPPPLSS(+79.97)T(+79.97)GK	11	8	1295.57	-5	1902	1912	S8:Phosphorylation (STY):10.11;T9:Phosphorylation (STY):7.32	S1909	PPPPLSSTGKKKE	1886.79	1436.24	252.998	74.8096	321.099	247.962	5.55397	0.118257
E9Q4N7	AT-rich interactive domain-containing protein 1B	Arid1b	RPPPPLSS(+79.97)T(+79.97)GK	11	9	1295.57	-5	1902	1912	S8:Phosphorylation (STY):10.11;T9:Phosphorylation (STY):7.32	T1910	PPPLSSTGKKKEL	1886.79	1436.24	252.998	74.8096	321.099	247.962	5.55397	0.118257
F8VPQ2	AT-rich interactive domain-containing protein 4A	Arid4a	KPEDSERDS(+79.97)DEEEEK	15	9	1900.72	-2.3	537	551	S9:Phosphorylation (STY):0.00	S545	EDSERDSDEEEEK	7204.81		62.584	3799.21	135.886	101.606	2.7005	0.513613
Q9D0J4	ADP-ribosylation factor-like protein 2	Arl2	FNGEDVDT(+79.97)ISPTLGFNIK	18	8	2045.93	4.3	36	53	T8:Phosphorylation (STY):0.00	T43	NGEDVDTISPTLG	600.837	902.6	876.015	677.203	748.178	476.138	1.25134	0.275603
Q9D0J4	ADP-ribosylation factor-like protein 2	Arl2	FNGEDVDTIS(+79.97)PTLGFNIK	18	10	2045.93	3.9	36	53	S10:Phosphorylation (STY):0.00	S45	EDVDTISPTLGFN	1483.66	902.6	876.015	677.203	487.662	70.2861	2.64119	0.0648065
Q9D7A8	Armadillo repeat-containing protein 1	Armc1	SESGEEMLVPFQDAPVEVEENTELPDYLPEDES(+79.97)PTK	36	33	4128.78	-1.4	214	249	S33:Phosphorylation (STY):9.40	S246	YLPEDESPTKEQD	6567.14	5295.53	7615.91	3464.65	2803.4	3947.27	1.9068	0.0145381
Q9D7A8	Armadillo repeat-containing protein 1	Armc1	SESGEEMLVPFQDAPVEVEENTELPDYLPEDESPT(+79.97)K	36	35	4128.78	2.8	214	249	T35:Phosphorylation (STY):0.00	T248	PEDESPTKEQDKA	6567.14	9216.09	422.734	3464.65	2803.4	3947.27	1.58644	0.489268
Q9D0L7	Armadillo repeat-containing protein 10	Armc10	S(+79.97)AEDLTDGSYDDILNAEQLK	20	1	2275.97	5.2	43	62	S1:Phosphorylation (STY):87.95	S43	RLRPSRSAEDLTD	152302	155991	172779	157687	156192	151583	1.03354	0.472256
Q9CVB6	Actin-related protein 2/3 complex subunit 2	Arpc2	RASHT(+79.97)APQVLFSHR	14	5	1685.82	-7.3	190	203	T5:Phosphorylation (STY):0.00	T194	GRRASHTAPQVLF	270.472	334.185	311.908	146.723	298.011	1228.57	0.547757	0.497856
P59999	Actin-related protein 2/3 complex subunit 4	Arpc4	T(+42.01)AT(+79.97)LRPYLSAVR	12	3	1468.74	-0.3	2	13	T1:Acetylation (N-term):1000.00;T3:Phosphorylation (STY):29.39	T4	___MTATLRPYLS	6829.88	6550.58	5915.66	6301.38	6645.74	6599.77	0.987171	0.788348
Q9D898	Actin-related protein 2/3 complex subunit 5-like protein	Arpc5l	AFHAALRNS(+79.97)PINTK	14	9	1618.8	-0.9	56	69	S9:Phosphorylation (STY):64.16	S64	HAALRNSPINTKN	588.861	204307	135121	245203	191148	206600	0.528839	0.178331
Q9D898	Actin-related protein 2/3 complex subunit 5-like protein	Arpc5l	NS(+79.97)PINTK	7	2	852.374	0.7	63	69	S2:Phosphorylation (STY):61.69	S64	HAALRNSPINTKN	23863.3		26497.1	116.93	208970	5168.49	0.352573	0.638617
Q9D898	Actin-related protein 2/3 complex subunit 5-like protein	Arpc5l	SS(+79.97)EIEQAVQSLDR	13	2	1540.68	2.4	90	102	S2:Phosphorylation (STY):0.00	S91	LTNFKSSEIEQAV	677.717	444.701	523.734	876.161	658.379	569.401	0.782414	0.251536
Q9DCB4	cAMP-regulated phosphoprotein 21	Arpp21	TAS(+79.97)FGGITVLTR	12	3	1301.64	-1.6	379	390	S3:Phosphorylation (STY):11.10	S381	TMTKTASFGGITV	15946	13569.7	13297.3	11886.2	11929.6	12296.7	1.18555	0.0585591
Q9DCB4	cAMP-regulated phosphoprotein 21	Arpp21	TGS(+79.97)ESSSSAGSSGSLSR	17	3	1622.64	4.1	406	422	S3:Phosphorylation (STY):0.00	S408	KLSKTGSESSSSA	668.014	642.347	790.915	827.682	520.366	168.726	1.38536	0.376046
Q8BWG8	Beta-arrestin-1	Arrb1	DDKDEEDDGT(+79.97)GSPHLNNR	18	10	2092.8	-4.5	401	418	T10:Phosphorylation (STY):0.00	T410	DEEDDGTGSPHLN	49719.5	51788	48271.9	30516.6	46176.3	61181.6	1.08634	0.679142
Q8BWG8	Beta-arrestin-1	Arrb1	DDKDEEDDGTGS(+79.97)PHLNNR	18	12	2092.8	-0.5	401	418	S12:Phosphorylation (STY):12.81	S412	EDDGTGSPHLNNR	152614	157368	140641	121058	148237	166917	1.03304	0.75239
Q8BWG8	Beta-arrestin-1	Arrb1	DEEDDGT(+79.97)GSPHLNNR	15	7	1734.65	-0.4	404	418	T7:Phosphorylation (STY):5.99	T410	DEEDDGTGSPHLN	2919.13	3546.7	3115.34	3138.26	203.799	183.112	2.71793	0.1134
Q8BWG8	Beta-arrestin-1	Arrb1	DEEDDGTGS(+79.97)PHLNNR	15	9	1734.65	-1.6	404	418	S9:Phosphorylation (STY):24.32	S412	EDDGTGSPHLNNR	2919.13	3546.7	3115.34	3138.26	24993.9	38912.7	0.142907	0.139688
Q8BWG8	Beta-arrestin-1	Arrb1	EVPESETPVDTNLIELDT(+79.97)NDDDIVFEDFAR	30	18	3516.53	3.2	364	393	T18:Phosphorylation (STY):1.61	T381	NLIELDTNDDDIV	86.9692	73.4184	59.3874	210.183	240.524	59.1677	0.431037	0.162994
P98203	Armadillo repeat protein deleted in velo-cardio-facial syndrome homolog	Arvcf	NFDT(+79.97)LDLPK	9	4	1141.51	-5.3	640	648		T643	MDRNFDTLDLPKR	16713.6	16582.2	16153.3	17233.5	15977.2	17142.9	0.982037	0.529465
Q9QWY8	Arf-GAP with SH3 domain, ANK repeat and PH domain-containing protein 1	Asap1	TETSHHLS(+79.97)LDR	11	8	1374.59	-2.1	921	931	S8:Phosphorylation (STY):7.28	S928	ETSHHLSLDRTNI	2415.7	2922.26	3832.46	1422.64	1248.31	693.566	2.72563	0.0145525
Q9QWY8	Arf-GAP with SH3 domain, ANK repeat and PH domain-containing protein 1	Asap1	GVFPVS(+79.97)FVHILSD	13	6	1495.71	-2.2	1135	1147	S6:Phosphorylation (STY):19.18	S1140	KGVFPVSFVHILS	22384.5	20371	18783.7	15724.7	14020.4	13591.2	1.42004	0.00782916
Q9QWY8	Arf-GAP with SH3 domain, ANK repeat and PH domain-containing protein 1	Asap1	GVFPVSFVHILS(+79.97)D	13	12	1495.71	-1.3	1135	1147	S12:Phosphorylation (STY):28.09	S1146	SFVHILSD_____	22384.5	20371	18783.7	15724.7	14020.4	13591.2	1.42004	0.00782916
Q9QWY8	Arf-GAP with SH3 domain, ANK repeat and PH domain-containing protein 1	Asap1	QAS(+79.97)EDSNDLTPTLPETPVPLPR	22	3	2456.15	-3.6	1057	1078	S3:Phosphorylation (STY):19.05	S1059	AIQKQASEDSNDL	6233.68	6270.15	5602.03	4493.95	3653.65	3379	1.57079	0.00535979
Q9QWY8	Arf-GAP with SH3 domain, ANK repeat and PH domain-containing protein 1	Asap1	NVGNNSFNDIMEANLPS(+79.97)PSPKPTPSSDMTVR	31	17	3395.52	1.2	524	554	S17:Phosphorylation (STY):8.22	S540	MEANLPSPSPKPT	25234.1	22953.6	23644.1	34403.3	25065.7	29652.5	0.805998	0.106756
Q9QWY8	Arf-GAP with SH3 domain, ANK repeat and PH domain-containing protein 1	Asap1	NVGNNSFNDIMEANLPSPSPKPTPSSDMT(+79.97)VR	31	29	3395.52	1.5	524	554	T29:Phosphorylation (STY):0.00	T552	TPSSDMTVRKEYI	19872.4	22953.6	23644.1	34403.3	25065.7	29652.5	0.745836	0.0617773
Q9QWY8	Arf-GAP with SH3 domain, ANK repeat and PH domain-containing protein 1	Asap1	QASEDSNDLT(+79.97)PTLPETPVPLPR	22	10	2456.15	-5.5	1057	1078	T10:Phosphorylation (STY):0.00	T1066	EDSNDLTPTLPET	278.17	629.966	316.285	372.402	405.027	352.295	1.08382	0.792965
Q9QWY8	Arf-GAP with SH3 domain, ANK repeat and PH domain-containing protein 1	Asap1	QDEMDES(+79.97)DDDLDDKPSPIK	19	7	2270.88	-6.2	726	744	S7:Phosphorylation (STY):13.05	S732	QDEMDESDDDLDD	422.35	278.739	285.338	316.325	961.759	3374.37	0.212023	0.259914
Q9QWY8	Arf-GAP with SH3 domain, ANK repeat and PH domain-containing protein 1	Asap1	R(+42.01)PPPPPPGHKRT(+79.97)LSD	15	12	1772.87	15.6	841	855	R1:Acetylation (N-term):1000.00;T12:Phosphorylation (STY):0.00	T852	PPGHKRTLSDPPS	1318.23	1607.59	843.007	1294.63	1701.72	2409.78	0.69714	0.238967
Q9QWY8	Arf-GAP with SH3 domain, ANK repeat and PH domain-containing protein 1	Asap1	RT(+79.97)LSDPPSPLPHGPPNK	17	2	1888.92	-4.4	851	867	T2:Phosphorylation (STY):0.00	T852	PPGHKRTLSDPPS	117412	114521	91389.4	68818.7	87927.4	87424.1	1.32417	0.0635363
Q9QWY8	Arf-GAP with SH3 domain, ANK repeat and PH domain-containing protein 1	Asap1	RTLS(+79.97)DPPSPLPHGPPNK	17	4	1888.92	-5.3	851	867	S4:Phosphorylation (STY):7.32	S854	GHKRTLSDPPSPL	117412	114521	91389.4	68818.7	87927.4	87424.1	1.32417	0.0635363
Q9QWY8	Arf-GAP with SH3 domain, ANK repeat and PH domain-containing protein 1	Asap1	SPRPQSFC(+57.02)HSSSIS(+79.97)PQDK	18	14	2123.91	-4.1	748	765	C8:Carbamidomethylation:1000.00;S14:Phosphorylation (STY):0.00	S761	CHSSSISPQDKLA	3349.38	104.22	1186.17	2646.4	1654.62	2311.92	0.70162	0.545671
Q9QWY8	Arf-GAP with SH3 domain, ANK repeat and PH domain-containing protein 1	Asap1	T(+42.01)(+79.97)C(+57.02)ASSSAKLNELLEAIKS(+79.97)R	19	1	2279.03	-13.5	571	589	T1:Acetylation (N-term):3.29;)1:Phosphorylation (STY):3.29;C2:Carbamidomethylation:1000.00;S18:Phosphorylation (STY):6.10	T571	HRFSRKTCASSSA	10253.5	5038.63	5152.22	6110.19	4683.26	8580.24	1.05526	0.871011
Q9QWY8	Arf-GAP with SH3 domain, ANK repeat and PH domain-containing protein 1	Asap1	T(+42.01)(+79.97)C(+57.02)ASSSAKLNELLEAIKS(+79.97)R	19	18	2279.03	-13.5	571	589	T1:Acetylation (N-term):3.29;)1:Phosphorylation (STY):3.29;C2:Carbamidomethylation:1000.00;S18:Phosphorylation (STY):6.10	S588	LLEAIKSRDLLAL	10253.5	5038.63	5152.22	6110.19	4683.26	8580.24	1.05526	0.871011
Q9QWY8	Arf-GAP with SH3 domain, ANK repeat and PH domain-containing protein 1	Asap1	TLS(+79.97)DPPSPLPHGPPNK	16	3	1732.82	-11.9	852	867	S3:Phosphorylation (STY):5.47	S854	GHKRTLSDPPSPL	58683.4	58695	54203.3	64894.9	53140.2	55736.2	0.987399	0.859444
Q7SIG6	Arf-GAP with SH3 domain, ANK repeat and PH domain-containing protein 2	Asap2	LLHEDLDES(+79.97)DDDVDEK	16	9	1965.77	0.9	696	711		S704	HEDLDESDDDVDE	100363	109104	91356	80812.3	76336.5	78177.9	1.27832	0.0144893
Q7SIG6	Arf-GAP with SH3 domain, ANK repeat and PH domain-containing protein 2	Asap2	D(+42.01)PLTT(+79.97)TPPPPVAK	13	5	1454.71	5.1	798	810	D1:Acetylation (N-term):1000.00;T5:Phosphorylation (STY):0.00	T802	GKDPLTTTPPPPV	175.984	972.571	232.122	212.878	261.582	414.571	1.55301	0.568065
Q7SIG6	Arf-GAP with SH3 domain, ANK repeat and PH domain-containing protein 2	Asap2	DPLTTT(+79.97)PPPPVAK	13	6	1412.7	-0.8	798	810	T6:Phosphorylation (STY):0.00	T803	KDPLTTTPPPPVA	1171.62	564.302	271.833	1688.09	266.189	85.3072	0.984393	0.986086
Q9WV72	Ankyrin repeat and SOCS box protein 3	Asb3	GRS(+79.97)VDVADNR	10	3	1167.5	1.9	33	42		S35	LLKKGRSVDVADN	6644.97	8952.7	7932.28	7408.14	3993.91	1714.04	1.79398	0.123586
Q925H0	Acid-sensing ion channel 2	Asic2	ESPSEGS(+79.97)LQPSSIQIFANTSTLHGIR	26	7	2835.34	-0.4	5	30	S7:Phosphorylation (STY):12.16	S11	ESPSEGSLQPSSI	3135.49	1872.78	2205.06	3569.1	3470.99	3559.16	0.68055	0.0408795
Q8BSY0	Aspartyl/asparaginyl beta-hydroxylase	Asph	GGGGNSSSSGSGSGSGSGSPSTGSSGSSS(+79.97)SPGAR	34	29	2811.08	-1	9	42	S29:Phosphorylation (STY):0.00	S37	GSSGSSSSPGARR	6606.89	5922.62	29.3506	5695.64	125.577	7481.09	0.944112	0.939025
Q8BSY0	Aspartyl/asparaginyl beta-hydroxylase	Asph	GGGGNSSSSGSGSGSGSGSPSTGSSGSSSS(+79.97)PGAR	34	30	2811.08	0.8	9	42	S30:Phosphorylation (STY):11.06	S38	SSGSSSSPGARRE	5485.85	5922.62	6367.37	5695.64	7006.51	7481.09	0.880723	0.246384
Q8VBT9	Tether containing UBX domain for GLUT4	Aspscr1	APGS(+79.97)PVSSLSADQASSSTLLPLNSGEFSR	29	4	2941.37	0.7	190	218	S4:Phosphorylation (STY):6.63	S193	RSKAPGSPVSSLS	7473.36	6776.27	6609.98	3368.62	3727.24	2029.2	2.28597	0.00252739
Q8VBT9	Tether containing UBX domain for GLUT4	Aspscr1	LGGPSAS(+79.97)LRPLTSPSANSSK	20	7	2005.98	-0.2	267	286	S7:Phosphorylation (STY):5.81	S273	LGGPSASLRPLTS	10911.8	8775.33	7593.11	7800.12	5253.84	2898.33	1.71012	0.0926732
Q8VBT9	Tether containing UBX domain for GLUT4	Aspscr1	LGGPSASLRPLT(+79.97)SPSANSSK	20	12	2005.98	-3.8	267	286	T12:Phosphorylation (STY):0.00	T278	ASLRPLTSPSANS	11404.6	2363.8	7593.11	9179.2	6774.34	5103.54	1.01446	0.973533
Q8VBT9	Tether containing UBX domain for GLUT4	Aspscr1	LGGPSASLRPLTS(+79.97)PSANSSK	20	13	2005.98	4.6	267	286	S13:Phosphorylation (STY):12.28	S279	SLRPLTSPSANSS	19681.9	19741.7	16182	19562.3	12530.4	15302.3	1.17324	0.31058
Q8VBT9	Tether containing UBX domain for GLUT4	Aspscr1	MAAPAGGGGS(+79.97)AVSVLAPNGR	20	10	1818.84	2.4	1	20	S10:Phosphorylation (STY):6.63	S10	PAGGGGSAVSVLA	1065.26	490.359	1079.92	414.266	7174.42	247.646	0.336323	0.491159
Q61137	Astrotactin-1	Astn1	GNSPS(+79.97)DESEER	11	5	1285.45	-1.2	899	909	S5:Phosphorylation (STY):25.66	S903	SKGNSPSDESEER	1531.23	3894.12	1441.74	792.659	129.921	819.647	3.94156	0.109912
Q61137	Astrotactin-1	Astn1	GNSPSDES(+79.97)EER	11	8	1285.45	-2.8	899	909	S8:Phosphorylation (STY):47.36	S906	NSPSDESEERERD	68.4061	33.6833	43054	697.238	56649.7	59661.9	0.368827	0.361897
Q61137	Astrotactin-1	Astn1	GNSPSDES(+79.97)EERER	13	8	1570.59	-2.3	899	911	S8:Phosphorylation (STY):22.45	S906	NSPSDESEERERD	15272.6	21521.8	25583.3	20820.9	18063	20744.5	1.04611	0.784432
Q61137	Astrotactin-1	Astn1	GNSPSDES(+79.97)EERERDPK	16	8	1910.76	-2.7	899	914	S8:Phosphorylation (STY):34.94	S906	NSPSDESEERERD	59426.7	52406.4	50056.7	54654.1	39087.8	51778.2	1.11249	0.381104
Q61137	Astrotactin-1	Astn1	S(+79.97)ASAEAANEIHYIPSVLIGGHGR	23	1	2428.15	3.6	192	214	S1:Phosphorylation (STY):14.04	S192	VPQPQKSASAEAA	1802.34	3137.78	2716.7	2599.72	2350.38	2201.79	1.0706	0.703086
Q61137	Astrotactin-1	Astn1	SAS(+79.97)AEAANEIHYIPSVLIGGHGR	23	3	2428.15	3.4	192	214	S3:Phosphorylation (STY):14.04	S194	QPQKSASAEAANE	44151	49990	45104.4	50245.9	51952.8	52575.1	0.89967	0.0557466
Q61137	Astrotactin-1	Astn1	SASAEAANEIHYIPSVLIGGHGRES(+79.97)LR	27	25	2913.41	1.9	192	218	S25:Phosphorylation (STY):15.57	S216	GGHGRESLRNARV	16075.6	12285.6	700.43	488.752	444.156	575.794	19.2626	0.118007
Q61137	Astrotactin-1	Astn1	VGSPRS(+79.97)PVNK	10	6	1119.54	-3	374	383	S6:Phosphorylation (STY):19.27	S379	RVGSPRSPVNKTT	532.083	1004.31	531.078	1313.7	944.217	1077.3	0.619891	0.0914429
Q8K341	Alpha-tubulin N-acetyltransferase 1	Atat1	RAT(+79.97)PPAHPPPR	11	3	1275.62	-3.4	259	269		T261	RAPRRATPPAHPP	4490.62	3802.1	4055.99	7017.99	5354.07	5506.06	0.690716	0.0315075
Q8BHE3	Caytaxin	Atcay	LGGAVEDSS(+79.97)SPPSTLNLSGAHRK	23	9	2359.12	-0.3	37	59	S9:Phosphorylation (STY):0.00	S45	GAVEDSSSPPSTL	1511.5	1418.86	1314.59	448.368	991.836	505.827	2.18134	0.0134601
Q8BHE3	Caytaxin	Atcay	LGGAVEDSSS(+79.97)PPSTLNLSGAHRK	23	10	2359.12	-9.5	37	59	S10:Phosphorylation (STY):9.34	S46	AVEDSSSPPSTLN	260.855	92.5958	162.932	448.368	991.836	554.577	0.258867	0.046707
Q8BHE3	Caytaxin	Atcay	LGGAVEDS(+79.97)SSPPSTLNLSGAHR	22	8	2231.02	-0.5	37	58	S8:Phosphorylation (STY):0.00	S44	GGAVEDSSSPPST	3498.14	4636.89	4571.83	3875.96	4737.65	4400.7	0.976377	0.829648
Q8BHE3	Caytaxin	Atcay	LGGAVEDSSS(+79.97)PPSTLNLSGAHR	22	10	2231.02	0.2	37	58	S10:Phosphorylation (STY):20.92	S46	AVEDSSSPPSTLN	694039	646557	611992	616277	562639	579482	1.11044	0.0861608
Q8BHE3	Caytaxin	Atcay	LGGAVEDSSSPPS(+79.97)TLNLSGAHR	22	13	2231.02	-6.7	37	58	S13:Phosphorylation (STY):0.00	S49	DSSSPPSTLNLSG	779.272	707.413	271.359	955.437	728.007	242.192	0.912968	0.842463
Q8BHE3	Caytaxin	Atcay	LGGAVEDSSSPPSTLNLS(+79.97)GAHR	22	18	2231.02	-3.2	37	58	S18:Phosphorylation (STY):0.00	S54	PSTLNLSGAHRKR	466.424	32.4674	297.354	361.733	421.752	414.561	0.66462	0.353438
P16951	Cyclic AMP-dependent transcription factor ATF-2	Atf2	KM(+15.99)PLDLSPLATPIIRS(+79.97)K	17	16	1975.06	-11.9	88	104	M2:Oxidation (M):1000.00;S16:Phosphorylation (STY):0.00	S103	ATPIIRSKIEEPS	56.3695	330.243	217.839	102.794	64.2668	471.891	0.946006	0.943441
P16951	Cyclic AMP-dependent transcription factor ATF-2	Atf2	MPLDLS(+79.97)PLATPIIR	14	6	1615.84	2.7	89	102	S6:Phosphorylation (STY):42.68	S94	KMPLDLSPLATPI	608.537	783.879	511.47	507.468	371.264	346.165	1.55432	0.0740516
Q91YI1	Autophagy-related protein 13	Atg13	AS(+79.97)PHDILETIFVR	13	2	1576.77	-2.3	359	371	S2:Phosphorylation (STY):71.72	S360	SSEGRASPHDILE	766.361	581.702	444.24	217.8	44.1844	286.786	3.26603	0.024591
Q8CDJ3	Beclin 1-associated autophagy-related key regulator	Atg14	GSWT(+79.97)PEAPGFGPR	13	4	1437.61	1.7	8	20	T4:Phosphorylation (STY):0.00	T11	SGKGSWTPEAPGF	631.896	933.285	908.169	1028.36	850.063	1029.83	0.85046	0.270635
Q8C0J2	Autophagy-related protein 16-1	Atg16l1	EPLPVEQDDDIEVIVDETSDHTEETS(+79.97)PVR	29	26	3372.48	2.5	230	258	S26:Phosphorylation (STY):8.14	S255	DHTEETSPVRAVS	23287.5	21663.2	18702	6058.29	16382.2	15275.8	1.68767	0.070887
Q80XK6	Autophagy-related protein 2 homolog B	Atg2b	LS(+79.97)PSWNPK	8	2	1007.45	-5.5	254	261	S2:Phosphorylation (STY):32.28	S255	ETEPKLSPSWNPK	1661.18	2618	2438.58	2989.86	3376.38	3238.22	0.699443	0.0377331
Q80XK6	Autophagy-related protein 2 homolog B	Atg2b	AFTEVFLDDS(+79.97)HSPANR	16	10	1884.8	3	723	738	S10:Phosphorylation (STY):0.00	S732	EVFLDDSHSPANR	1652.77	1494.41	1574.47	1199.96	128.243	1550.48	1.64021	0.226511
Q80XK6	Autophagy-related protein 2 homolog B	Atg2b	AFTEVFLDDSHS(+79.97)PANR	16	12	1884.8	2.6	723	738	S12:Phosphorylation (STY):5.99	S734	FLDDSHSPANRRV	1652.77	1149.55	1283.79	1199.96	1429.25	1550.48	0.977609	0.872363
Q80XK6	Autophagy-related protein 2 homolog B	Atg2b	LSS(+79.97)VPQKAELQIK	13	3	1519.8	-11.9	663	675	S3:Phosphorylation (STY):0.00	S665	NQARLSSVPQKAE	5373.45	5925.17	5817.15	6387.64	1025.65	1970.61	1.82395	0.195716
Q80XK6	Autophagy-related protein 2 homolog B	Atg2b	S(+79.97)AVHYDEDSGS(+79.97)EEETLQYFSAVDPNYR	27	1	3267.26	0.4	1007	1033	S1:Phosphorylation (STY):11.12;S11:Phosphorylation (STY):0.00	S1007	SFSPFKSAVHYDE	3131.65	6713.18	6260.73	6240.59	6279.08	5755.28	0.881292	0.559868
Q80XK6	Autophagy-related protein 2 homolog B	Atg2b	S(+79.97)AVHYDEDSGS(+79.97)EEETLQYFSAVDPNYR	27	11	3267.26	0.4	1007	1033	S1:Phosphorylation (STY):11.12;S11:Phosphorylation (STY):0.00	S1017	YDEDSGSEEETLQ	3131.65	6713.18	6260.73	6240.59	6279.08	5755.28	0.881292	0.559868
Q80XK6	Autophagy-related protein 2 homolog B	Atg2b	S(+79.97)PGADVTC(+57.02)SLPR	12	1	1338.56	-0.6	1741	1752	S1:Phosphorylation (STY):53.33;C8:Carbamidomethylation:1000.00	S1741	DPEVTKSPGADVT	1037.99	2425.35	1683.05	2294.93	2652.64	2014.67	0.739185	0.242091
Q80XK6	Autophagy-related protein 2 homolog B	Atg2b	SAVHYDEDS(+79.97)GS(+79.97)EEETLQYFSAVDPNYR	27	9	3267.26	-0.5	1007	1033	S9:Phosphorylation (STY):0.00;S11:Phosphorylation (STY):0.00	S1015	VHYDEDSGSEEET	2022.87	6713.18	6260.73	8136.99	6279.08	1621.88	0.93508	0.894056
Q80XK6	Autophagy-related protein 2 homolog B	Atg2b	SAVHYDEDS(+79.97)GS(+79.97)EEETLQYFSAVDPNYR	27	11	3267.26	-0.5	1007	1033	S9:Phosphorylation (STY):0.00;S11:Phosphorylation (STY):0.00	S1017	YDEDSGSEEETLQ	2022.87	6713.18	6260.73	8136.99	6279.08	1621.88	0.93508	0.894056
Q8BGE6	Cysteine protease ATG4B	Atg4b	KYS(+79.97)IFTEK	8	3	1094.5	1.8	32	39	S3:Phosphorylation (STY):0.00	S34	ILGRKYSIFTEKD	1152.45	785.862	1085.22	2243.91	1999.23	1904.49	0.491822	0.00234081
Q8BGE6	Cysteine protease ATG4B	Atg4b	FFDS(+79.97)EDEDFEILSL	14	4	1784.71	1.2	380	393	S4:Phosphorylation (STY):34.08	S383	LERFFDSEDEDFE	143.963	2865.15	2181.69	1562.71	1359.17	2638.99	0.933451	0.898572
Q811C2	Cysteine protease ATG4C	Atg4c	DFPLETFHC(+57.02)PS(+79.97)PK	13	11	1653.69	2.6	359	371	C9:Carbamidomethylation:1000.00;S11:Phosphorylation (STY):32.54	S369	ETFHCPSPKKMSF	1523.72	1625.73	1793.29	1513.18	1412.94	1439.86	1.1321	0.084218
Q68FE2	Autophagy-related protein 9A	Atg9a	LEASYS(+79.97)DS(+79.97)PPGEEDLLVHVAEGSK	24	6	2688.12	-2.2	11	34	S6:Phosphorylation (STY):30.46;S8:Phosphorylation (STY):68.47	S16	RLEASYSDSPPGE	10119.1	10789.5	9013.08	8282.35	7939.69	8567.64	1.20702	0.0356293
Q68FE2	Autophagy-related protein 9A	Atg9a	LEASYS(+79.97)DS(+79.97)PPGEEDLLVHVAEGSK	24	8	2688.12	-2.2	11	34	S6:Phosphorylation (STY):30.46;S8:Phosphorylation (STY):68.47	S18	EASYSDSPPGEED	10119.1	10789.5	9013.08	8282.35	7939.69	8567.64	1.20702	0.0356293
Q68FE2	Autophagy-related protein 9A	Atg9a	SAS(+79.97)YPC(+57.02)ATPRPGAPETTALHGGFQR	25	3	2708.22	-1.2	759	783	S3:Phosphorylation (STY):0.00;C6:Carbamidomethylation:1000.00	S761	PIPRSASYPCATP	6249.51	5602.15	4592.62	4018.02	3815.13	3526.78	1.44757	0.0280122
Q68FE2	Autophagy-related protein 9A	Atg9a	HPEPVPEEGS(+79.97)EDELPPQVHK	20	10	2329.03	-3.9	819	838		S828	PVPEEGSEDELPP	22310.8	26177.4	21223.3	23990.2	21394.6	25873.4	0.978296	0.808036
Q68FE2	Autophagy-related protein 9A	Atg9a	HPEPVPEEGS(+79.97)EDELPPQVHKV	21	10	2428.09	-2	819	839		S828	PVPEEGSEDELPP	29808.5	22135.3	22059.5	30191.7	31046.7	36810.6	0.754759	0.0723947
Q68FE2	Autophagy-related protein 9A	Atg9a	LEAS(+79.97)YSDS(+79.97)PPGEEDLLVHVAEGSK	24	4	2688.12	-0.8	11	34	S4:Phosphorylation (STY):0.00;S8:Phosphorylation (STY):12.33	S14	YQRLEASYSDSPP	10119.1	10789.5	12120.9	8282.35	7939.69	136.993	2.01904	0.110962
Q68FE2	Autophagy-related protein 9A	Atg9a	LEAS(+79.97)YSDS(+79.97)PPGEEDLLVHVAEGSK	24	8	2688.12	-0.8	11	34	S4:Phosphorylation (STY):0.00;S8:Phosphorylation (STY):12.33	S18	EASYSDSPPGEED	10119.1	10789.5	12120.9	8282.35	7939.69	136.993	2.01904	0.110962
Q68FE2	Autophagy-related protein 9A	Atg9a	LEASYSDS(+79.97)PPGEEDLLVHVAEGSK	24	8	2608.16	-1.1	11	34	S8:Phosphorylation (STY):48.87	S18	EASYSDSPPGEED	109095	107790	98067.1	102643	105285	111617	0.985628	0.744394
Q68FE2	Autophagy-related protein 9A	Atg9a	RES(+79.97)DES(+79.97)GES(+79.97)APEEGGEGAR	19	3	2187.7	-2.9	733	751		S735	VWHRRESDESGES	6970.5	7444.99	4580.55	5849.46	3163.3	5227.17	1.334	0.257612
Q68FE2	Autophagy-related protein 9A	Atg9a	RES(+79.97)DES(+79.97)GES(+79.97)APEEGGEGAR	19	6	2187.7	-2.9	733	751		S738	RRESDESGESAPE	6970.5	7444.99	4580.55	5849.46	3163.3	5227.17	1.334	0.257612
Q68FE2	Autophagy-related protein 9A	Atg9a	RES(+79.97)DES(+79.97)GES(+79.97)APEEGGEGAR	19	9	2187.7	-2.9	733	751		S741	SDESGESAPEEGG	6970.5	7444.99	4580.55	5849.46	3163.3	5227.17	1.334	0.257612
Q68FE2	Autophagy-related protein 9A	Atg9a	RES(+79.97)DES(+79.97)GESAPEEGGEGAR	19	3	2107.74	-0.7	733	751	S3:Phosphorylation (STY):28.13;S6:Phosphorylation (STY):19.27	S735	VWHRRESDESGES	6720.47	3199.15	5265.71	6446.16	5554.57	4550	0.917502	0.714612
Q68FE2	Autophagy-related protein 9A	Atg9a	RES(+79.97)DES(+79.97)GESAPEEGGEGAR	19	6	2107.74	-0.7	733	751	S3:Phosphorylation (STY):28.13;S6:Phosphorylation (STY):19.27	S738	RRESDESGESAPE	6720.47	3199.15	5265.71	6446.16	5554.57	4550	0.917502	0.714612
Q68FE2	Autophagy-related protein 9A	Atg9a	RES(+79.97)DESGESAPEEGGEGAR	19	3	2027.77	-2.5	733	751	S3:Phosphorylation (STY):68.31	S735	VWHRRESDESGES	34426.6	36250.9	33040.9	29257.9	37087.2	36183.2	1.01161	0.887926
Q68FE2	Autophagy-related protein 9A	Atg9a	S(+79.97)ASYPC(+57.02)ATPRPGAPETTALHGGFQR	25	1	2708.22	-0.5	759	783	S1:Phosphorylation (STY):0.00;C6:Carbamidomethylation:1000.00	S759	PQPIPRSASYPCA	1319.51	5602.15	4592.62	4018.02	3815.13	67.6085	1.45736	0.544721
Q68FE2	Autophagy-related protein 9A	Atg9a	SFS(+79.97)PLQPGAAPQGR	14	3	1491.69	-2.1	654	667	S3:Phosphorylation (STY):0.00	S656	SALRSFSPLQPGA	1710	1872.05	2125.6	2165.9	2245.81	3168.76	0.75294	0.14355
Q8BH66	Atlastin-1	Atl1	DRNS(+79.97)WGGFSEK	11	4	1361.54	-2.3	7	17	S4:Phosphorylation (STY):56.51	S10	SRRDRNSWGGFSE	6795.21	8670.13	8569.84	8816.67	9107.24	9052.03	0.890986	0.186426
Q8BH66	Atlastin-1	Atl1	S(+79.97)SDWSSEEEEPVRK	14	1	1743.7	-5	18	31	S1:Phosphorylation (STY):0.00	S18	GGFSEKSSDWSSE	1420.19	6499.23	6002.26	10738.2	4837.58	8739.88	0.572539	0.217536
Q8BH66	Atlastin-1	Atl1	SS(+79.97)DWSSEEEEPVRK	14	2	1743.7	-6.1	18	31	S2:Phosphorylation (STY):0.00	S19	GFSEKSSDWSSEE	19047.7	6905.16	9127.13	6332.42	5546.2	4649.28	2.12247	0.175762
Q8BH66	Atlastin-1	Atl1	SSDWS(+79.97)S(+79.97)EEEEPVRK	14	5	1823.67	-0.6	18	31	S5:Phosphorylation (STY):12.63;S6:Phosphorylation (STY):18.40	S22	EKSSDWSSEEEEP	45793.5	31834.9	24365.5	29535.1	37627.1	28437.4	1.06689	0.773316
Q8BH66	Atlastin-1	Atl1	SSDWS(+79.97)S(+79.97)EEEEPVRK	14	6	1823.67	-0.6	18	31	S5:Phosphorylation (STY):12.63;S6:Phosphorylation (STY):18.40	S23	KSSDWSSEEEEPV	45793.5	31834.9	24365.5	29535.1	37627.1	28437.4	1.06689	0.773316
Q8BH66	Atlastin-1	Atl1	SSDWS(+79.97)SEEEEPVRK	14	5	1743.7	-4.3	18	31	S5:Phosphorylation (STY):0.00	S22	EKSSDWSSEEEEP	11332.9	18224	20220.6	21182.2	19406	32919.9	0.677171	0.190373
Q8BH66	Atlastin-1	Atl1	SSDWSS(+79.97)EEEEPVRK	14	6	1743.7	0.5	18	31	S6:Phosphorylation (STY):27.96	S23	KSSDWSSEEEEPV	28446.7	13840.6	13333	11393.6	15480.4	36949.3	0.871473	0.784431
O35126	Atrophin-1	Atn1	TATPPGYKPGS(+79.97)PPSFR	16	11	1738.81	-10.6	636	651	S11:Phosphorylation (STY):8.87	S646	PGYKPGSPPSFRT	1254.44	1321.76	1105.01	784.673	772.296	139.626	2.16976	0.0409626
O35126	Atrophin-1	Atn1	G(+42.01)GAAASSVGAPS(+79.97)GGK	15	12	1294.56	5.6	239	253	G1:Acetylation (N-term):1000.00;S12:Phosphorylation (STY):5.89	S250	SSVGAPSGGKQHP	3601.33	636.27	5526.08	2288.93	3174.36	3786.52	1.05556	0.91385
O35126	Atrophin-1	Atn1	GRAS(+79.97)PGGVSTSSSDGK	16	4	1528.65	-1.6	31	46	S4:Phosphorylation (STY):58.00	S34	RSRGRASPGGVST	13660.8	14262.3	12710.7	10888.8	15170.2	14326.3	1.00615	0.955187
O35126	Atrophin-1	Atn1	RAPS(+79.97)PGSYK	9	4	1041.46	-6.2	627	635	S4:Phosphorylation (STY):29.57	S630	YSKRAPSPGSYKT	1882.49	2793.45	3962.31	5363.39	4088.93	4555.68	0.616666	0.0647305
O35126	Atrophin-1	Atn1	TEQELPRPQS(+79.97)PSDLDSLDGR	20	10	2319.04	-2.3	92	111	S10:Phosphorylation (STY):8.22	S101	ELPRPQSPSDLDS	16433.1	15332.5	12515.4	16286	16011.5	19382.2	0.856835	0.195875
O35126	Atrophin-1	Atn1	TEQELPRPQSPS(+79.97)DLDSLDGR	20	12	2319.04	-1.8	92	111	S12:Phosphorylation (STY):11.10	S103	PRPQSPSDLDSLD	1993.08	6016.03	121.647	6205.79	6734.35	8020.58	0.387905	0.0785896
Q9Z1W8	Potassium-transporting ATPase alpha chain 2	Atp12a	I(+42.01)ASLAS(+79.97)GVGSEK	12	6	1239.57	2.5	281	292	I1:Acetylation (N-term):1000.00;S6:Phosphorylation (STY):0.00	S286	RIASLASGVGSEK	1883.61	1021.71	1186.09	859.739	713.191	304.438	2.17933	0.0772704
Q9EPE9	Endoplasmic reticulum transmembrane helix translocase	Atp13a1	RPRDS(+79.97)PVLSNSGPR	14	5	1616.78	-7.6	892	905	S5:Phosphorylation (STY):52.86	S896	RRRPRDSPVLSNS	339.396	393.153	3158.57	4990.84	7656.55	7262.54	0.195436	0.012851
Q5XF89	Polyamine-transporting ATPase 13A3	Atp13a3	LAHDS(+79.97)LEDLEVTR	13	5	1576.71	2.2	809	821	S5:Phosphorylation (STY):51.13	S813	IKLAHDSLEDLEV	2659.73	390.914	2191.97	2376.79	1083.35	1950.75	0.968899	0.946761
Q8VDN2	Sodium/potassium-transporting ATPase subunit alpha-1	Atp1a1	EVS(+79.97)MDDHKLS(+79.97)LDELHR	16	3	2082.85	-2.4	38	53		S40	ELKKEVSMDDHKL	2233.89	2316.74	2553.2	3706.07	2908.02	3291.92	0.717122	0.0200565
Q8VDN2	Sodium/potassium-transporting ATPase subunit alpha-1	Atp1a1	EVS(+79.97)MDDHKLS(+79.97)LDELHR	16	10	2082.85	-2.4	38	53		S47	MDDHKLSLDELHR	2233.89	2316.74	2553.2	3706.07	2908.02	3291.92	0.717122	0.0200565
Q8VDN2	Sodium/potassium-transporting ATPase subunit alpha-1	Atp1a1	Y(+79.97)HTEIVFAR	9	1	1214.55	0.8	684	692	Y1:Phosphorylation (STY):54.01	Y684	LDDILRYHTEIVF	14707.1	13735.2	13921.7	10824.1	6140.76	8048.19	1.69368	0.0142006
Q8VDN2	Sodium/potassium-transporting ATPase subunit alpha-1	Atp1a1	AVAGDAS(+79.97)ESALLK	13	7	1310.61	-0.4	446	458	S7:Phosphorylation (STY):39.76	S452	AVAGDASESALLK	6723.85	1544.37	2101.76	55.3245	4778.54	7226.86	0.859815	0.843093
Q8VDN2	Sodium/potassium-transporting ATPase subunit alpha-1	Atp1a1	AVAGDASES(+79.97)ALLK	13	9	1310.61	-1.7	446	458	S9:Phosphorylation (STY):0.00	S454	AGDASESALLKCI	6723.85	517.571	3461.44	4054.54	4778.54	7226.86	0.666433	0.429389
Q8VDN2	Sodium/potassium-transporting ATPase subunit alpha-1	Atp1a1	EVSM(+15.99)DDHKLS(+79.97)LDELHR	16	10	2018.88	-2	38	53	M4:Oxidation (M):1000.00;S10:Phosphorylation (STY):5.07	S47	MDDHKLSLDELHR	3115.98	2504.67	2640.45	2403.27	1610.75	1856.45	1.40723	0.0559213
Q8VDN2	Sodium/potassium-transporting ATPase subunit alpha-1	Atp1a1	EVSMDDHKLS(+79.97)LDELHR	16	10	2002.88	0.2	38	53	S10:Phosphorylation (STY):67.12	S47	MDDHKLSLDELHR	109708	100947	96287.2	106078	89092	95213.8	1.05702	0.432826
Q8VDN2	Sodium/potassium-transporting ATPase subunit alpha-1	Atp1a1	EVSMDDHKLS(+79.97)LDELHRK	17	10	2130.98	-2	38	54	S10:Phosphorylation (STY):63.15	S47	MDDHKLSLDELHR	18054.9	27398.9	30687.6	41803.2	27724.2	31956.9	0.750278	0.207967
Q8VDN2	Sodium/potassium-transporting ATPase subunit alpha-1	Atp1a1	IVEIPFNST(+79.97)NK	11	9	1340.64	-0.8	477	487	T9:Phosphorylation (STY):0.00	T485	EIPFNSTNKYQLS	5264.7	5448.15	6372.36	5817.88	5776.76	6735.14	0.932101	0.421858
Q8VDN2	Sodium/potassium-transporting ATPase subunit alpha-1	Atp1a1	KEVS(+79.97)MDDHK	9	4	1167.46	-2	37	45		S40	ELKKEVSMDDHKL	602.763		51.889	5632.46	38800.8	59646.1	0.00943489	0.189125
Q8VDN2	Sodium/potassium-transporting ATPase subunit alpha-1	Atp1a1	LS(+79.97)LDELHR	8	2	1061.49	-3.1	46	53		S47	MDDHKLSLDELHR	10161.3	8372.41	7099.15	8439.52	7641.86	8125.65	1.0589	0.631936
Q8VDN2	Sodium/potassium-transporting ATPase subunit alpha-1	Atp1a1	LS(+79.97)LDELHRK	9	2	1189.59	-13	46	54		S47	MDDHKLSLDELHR	4803.57	4393.49	5532.74	4270.91	2864.42	3819.72	1.34457	0.0771846
Q8VDN2	Sodium/potassium-transporting ATPase subunit alpha-1	Atp1a1	MS(+79.97)INAEDVVVGDLVEVK	17	2	1895.9	0.3	178	194		S179	RNGEKMSINAEDV	906.952	775.876	217.545	61.4278	105.205	324.319	3.8708	0.106693
Q8VDN2	Sodium/potassium-transporting ATPase subunit alpha-1	Atp1a1	S(+79.97)PDFTNENPLETR	13	1	1598.66	-1.6	228	240	S1:Phosphorylation (STY):87.62	S228	SEPQTRSPDFTNE	52029.5	52984.2	37774.9	57047.5	57367.8	59229.1	0.822305	0.107051
Q8VDN2	Sodium/potassium-transporting ATPase subunit alpha-1	Atp1a1	VDNSSLTGESEPQT(+79.97)RSPDFTNENPLETR	28	14	3199.39	2.8	213	240	T14:Phosphorylation (STY):0.00	T226	GESEPQTRSPDFT	2130.94	2475.68	287.049	2562.21	2838.78	1407.71	0.718738	0.473967
Q8VDN2	Sodium/potassium-transporting ATPase subunit alpha-1	Atp1a1	VDNSSLTGESEPQTRS(+79.97)PDFTNENPLETR	28	16	3199.39	0.7	213	240	S16:Phosphorylation (STY):0.00	S228	SEPQTRSPDFTNE	1515.05	2616.19	700.22	1800.48	2717.82	1407.71	0.815299	0.618738
Q8VDN2	Sodium/potassium-transporting ATPase subunit alpha-1	Atp1a1	VDNSSLTGESEPQTRSPDFT(+79.97)NENPLETR	28	20	3199.39	0.5	213	240	T20:Phosphorylation (STY):7.31	T232	TRSPDFTNENPLE	1444.75	706.567	700.22	1800.48	1725.35	21.7664	0.803795	0.731798
Q8VDN2	Sodium/potassium-transporting ATPase subunit alpha-1	Atp1a1	YEPAAVS(+79.97)EHGDKK	13	7	1509.65	-0.3	10	22	S7:Phosphorylation (STY):117.80	S16	YEPAAVSEHGDKK	35842.6	56949.9	58182.9	133233	79492.4	78298.1	0.518774	0.0749703
Q6PIE5	Sodium/potassium-transporting ATPase subunit alpha-2	Atp1a2	AGQENIS(+79.97)VSKR	11	7	1267.59	-5.1	433	443	S7:Phosphorylation (STY):32.28	S439	AGQENISVSKRDT	1054.19	2167.84	960.631	2304.45	2796.53	3266.64	0.499862	0.0430451
Q6PIE5	Sodium/potassium-transporting ATPase subunit alpha-2	Atp1a2	S(+79.97)PEFTHENPLETR	13	1	1635.69	-3.4	226	238	S1:Phosphorylation (STY):42.68	S226	SEPQTRSPEFTHE	859.466	742.971	1102.64	2016.25	2232.39	2730.13	0.387615	0.0038228
Q6PIE5	Sodium/potassium-transporting ATPase subunit alpha-2	Atp1a2	QGAIVAVTGDGVNDS(+79.97)PALK	19	15	1890.91	4.4	705	723	S15:Phosphorylation (STY):104.64	S719	GDGVNDSPALKKA	2141.73	272.814	6105.8	15514.6	24815.6	35470.6	0.112404	0.0203371
Q6PIE5	Sodium/potassium-transporting ATPase subunit alpha-2	Atp1a2	QGAIVAVTGDGVNDS(+79.97)PALKK	20	15	2019	2.4	705	724	S15:Phosphorylation (STY):15.08	S719	GDGVNDSPALKKA	1501.11	1692.05	1160.14	996.018	955.976	721.276	1.62846	0.0344133
Q6PIE5	Sodium/potassium-transporting ATPase subunit alpha-2	Atp1a2	VLGFC(+57.02)QLNLPS(+79.97)GK	13	11	1511.72	2.6	549	561	C5:Carbamidomethylation:1000.00	S559	CQLNLPSGKFPRG	8929.21	10718.6	10427.8	7165.24	7693.3	6828.61	1.38679	0.0100864
Q6PIE5	Sodium/potassium-transporting ATPase subunit alpha-2	Atp1a2	AC(+57.02)VVHGS(+79.97)DLK	10	7	1164.5	-5	659	668	C2:Carbamidomethylation:1000.00	S665	ACVVHGSDLKDMT	539.268	1430.59	1465.23	1195.55	721.941	992.332	1.18052	0.626478
Q6PIE5	Sodium/potassium-transporting ATPase subunit alpha-2	Atp1a2	C(+57.02)IELS(+79.97)C(+57.02)GSVRK	11	5	1387.6	-1.6	457	467	C1:Carbamidomethylation:1000.00;S5:Phosphorylation (STY):9.42;C6:Carbamidomethylation:1000.00	S461	LKCIELSCGSVRK	7992.77	6832	8010	7868.58	6308.66	22989.9	0.61438	0.421045
Q6PIE5	Sodium/potassium-transporting ATPase subunit alpha-2	Atp1a2	C(+57.02)IELSC(+57.02)GS(+79.97)VRK	11	8	1387.6	2.7	457	467	C1:Carbamidomethylation:1000.00;C6:Carbamidomethylation:1000.00;S8:Phosphorylation (STY):14.84	S464	IELSCGSVRKMRD	7992.77	6832	8010	7868.58	301.117	22989.9	0.732832	0.699199
Q6PIE5	Sodium/potassium-transporting ATPase subunit alpha-2	Atp1a2	C(+57.02)S(+79.97)TILVQGKEIPLDK	15	2	1779.88	3.2	515	529	C1:Carbamidomethylation:1000.00;S2:Phosphorylation (STY):12.28	S516	RILDRCSTILVQG	126.558		119.1	377.831	229.467	175.451	0.470759	0.175429
Q6PIE5	Sodium/potassium-transporting ATPase subunit alpha-2	Atp1a2	DGPNALT(+79.97)PPPTTPEWVK	17	7	1898.88	4.9	73	89	T7:Phosphorylation (STY):11.12	T79	DGPNALTPPPTTP	356.361	1007.87	460.458	91.3034	209.791	136.754	4.16741	0.087152
Q6PIE5	Sodium/potassium-transporting ATPase subunit alpha-2	Atp1a2	DGPNALTPPPTT(+79.97)PEWVK	17	12	1898.88	1	73	89	T12:Phosphorylation (STY):12.28	T84	LTPPPTTPEWVKF	2802.4	1721.03	3497.51	2152.95	2450.53	3510.11	0.988581	0.964969
Q6PIE5	Sodium/potassium-transporting ATPase subunit alpha-2	Atp1a2	DTAGDASES(+79.97)ALLK	13	9	1356.58	1	444	456	S9:Phosphorylation (STY):0.00	S452	AGDASESALLKCI	392.587	167.108	170.704	353.533	495.114	294.751	0.638798	0.222384
Q6PIE5	Sodium/potassium-transporting ATPase subunit alpha-2	Atp1a2	GVGIIS(+79.97)EGNETVEDIAAR	18	6	1908.88	0.1	627	644	S6:Phosphorylation (STY):23.26	S632	KGVGIISEGNETV	14307.7	11789.2	10441	11776.7	11031.8	10414.5	1.09978	0.409129
Q6PIE5	Sodium/potassium-transporting ATPase subunit alpha-2	Atp1a2	GVGIISEGNET(+79.97)VEDIAAR	18	11	1908.88	3.2	627	644	T11:Phosphorylation (STY):76.42	T637	ISEGNETVEDIAA	32279.4	35175.4	30642.1	34174.9	33512	29465.7	1.00972	0.881436
Q6PIE5	Sodium/potassium-transporting ATPase subunit alpha-2	Atp1a2	ILDRC(+57.02)S(+79.97)TILVQGK	13	6	1581.79	0.8	511	523	C5:Carbamidomethylation:1000.00;S6:Phosphorylation (STY):11.06	S516	RILDRCSTILVQG	6701.3	5897.08	5893.03	4334.34	6328.34	9319.34	0.925403	0.752889
Q6PIE5	Sodium/potassium-transporting ATPase subunit alpha-2	Atp1a2	LNIPVS(+79.97)QVNPR	11	6	1315.66	1.2	645	655		S650	RLNIPVSQVNPRE	19318.3	14456.8	10101.5	15588.1	12210.1	12337.7	1.0932	0.687601
Q6PIE5	Sodium/potassium-transporting ATPase subunit alpha-2	Atp1a2	NLEAVET(+79.97)LGSTSTIC(+57.02)SDKTGTLTQNR	26	7	2875.33	2.4	358	383	T7:Phosphorylation (STY):0.00;C15:Carbamidomethylation:1000.00	T364	NLEAVETLGSTST	70.7811	122.09	83.4777	3791.73	87.6015	934.336	0.0574092	0.248475
Q6PIE5	Sodium/potassium-transporting ATPase subunit alpha-2	Atp1a2	NLEAVETLGS(+79.97)TSTIC(+57.02)SDK	18	10	2003.88	-0.8	358	375	S10:Phosphorylation (STY):0.00;C15:Carbamidomethylation:1000.00	S367	AVETLGSTSTICS	3994.34	175.356	673.343	939.166	1826.06	2039.41	1.00799	0.992291
Q6PIE5	Sodium/potassium-transporting ATPase subunit alpha-2	Atp1a2	NLEAVETLGSTST(+79.97)IC(+57.02)SDKTGTLTQNR	26	13	2875.33	-2.8	358	383	T13:Phosphorylation (STY):0.00;C15:Carbamidomethylation:1000.00	T370	TLGSTSTICSDKT	663.079	122.09	550.071	91.0867	523.514	683.172	1.02887	0.96127
Q6PIE5	Sodium/potassium-transporting ATPase subunit alpha-2	Atp1a2	NLEAVETLGSTSTIC(+57.02)SDKT(+79.97)GTLTQNR	26	19	2875.33	-2.4	358	383	C15:Carbamidomethylation:1000.00;T19:Phosphorylation (STY):19.56	T376	TICSDKTGTLTQN	124.564	284.755	263.008	83.0516	358.723	464.346	0.741983	0.564509
Q6PIE5	Sodium/potassium-transporting ATPase subunit alpha-2	Atp1a2	RDTAGDAS(+79.97)ESALLK	14	8	1512.68	-1.6	443	456	S8:Phosphorylation (STY):17.01	S450	DTAGDASESALLK	3840.4	2664.33	3857.06	2753.35	3112.34	3301.02	1.13037	0.402922
Q6PIE5	Sodium/potassium-transporting ATPase subunit alpha-2	Atp1a2	VAEIPFNS(+79.97)TNK	11	8	1298.59	-2.3	475	485	S8:Phosphorylation (STY):11.06	S482	AEIPFNSTNKYQL	20045.7	14773.3	14711.8	19002.1	14669.4	14938.6	1.01894	0.898375
Q6PIE5	Sodium/potassium-transporting ATPase subunit alpha-2	Atp1a2	VDNSS(+79.97)LTGESEPQTR	15	5	1698.71	-0.3	211	225	S5:Phosphorylation (STY):20.92	S215	CKVDNSSLTGESE	1029.08	1659.45	372.195	4707.96	2866.2	2137.61	0.315157	0.0595956
Q6PIE5	Sodium/potassium-transporting ATPase subunit alpha-2	Atp1a2	VDNSSLTGES(+79.97)EPQTR	15	10	1698.71	-3.4	211	225	S10:Phosphorylation (STY):11.67	S220	SSLTGESEPQTRS	11345.7	1804.24	7933.22	15018.5	4584.01	2137.61	0.969781	0.966054
Q6PIE5	Sodium/potassium-transporting ATPase subunit alpha-2	Atp1a2	VIMVTGDHPIT(+79.97)AK	13	11	1460.71	3.7	610	622	T11:Phosphorylation (STY):19.69	T620	TGDHPITAKAIAK	1616.23	1835.61	3429.88	2272.52	2180.09	2607.53	0.974728	0.924052
Q6PIE5	Sodium/potassium-transporting ATPase subunit alpha-2	Atp1a2	YQLSIHEREDS(+79.97)PQSHVLVMK	20	11	2475.16	0.3	486	505	S11:Phosphorylation (STY):14.84	S496	IHEREDSPQSHVL	333.187	434.446	3494.91	4506.91	268.886	314.371	0.837409	0.882153
Q6PIE5	Sodium/potassium-transporting ATPase subunit alpha-2	Atp1a2	YQLSIHEREDSPQS(+79.97)HVLVMK	20	14	2475.16	-1.6	486	505	S14:Phosphorylation (STY):6.63	S499	REDSPQSHVLVMK	3573.77	2966.65	3494.91	4506.91	194.645	2663.56	1.36255	0.520054
Q6PIC6	Sodium/potassium-transporting ATPase subunit alpha-3	Atp1a3	AC(+57.02)VIHGT(+79.97)DLK	10	7	1192.53	-3	652	661	C2:Carbamidomethylation:1000.00	T658	ACVIHGTDLKDFT	1516.11	1640.85	1917.43	1433.75	1510.64	1420.79	1.16247	0.124366
Q6PIC6	Sodium/potassium-transporting ATPase subunit alpha-3	Atp1a3	C(+57.02)IELS(+79.97)SGSVK	10	5	1158.5	-3.3	449	458	C1:Carbamidomethylation:1000.00;S5:Phosphorylation (STY):7.21	S453	LKCIELSSGSVKL	180.059	4714.29	318.756	324.594	954.279	93.9103	3.79747	0.444566
Q6PIC6	Sodium/potassium-transporting ATPase subunit alpha-3	Atp1a3	DVAGDAS(+79.97)ESALLK	13	7	1354.6	0.5	436	448	S7:Phosphorylation (STY):18.53	S442	DVAGDASESALLK	3719.87	3978.1	3500.89	4737.12	3980.29	4774.02	0.830072	0.0596001
Q6PIC6	Sodium/potassium-transporting ATPase subunit alpha-3	Atp1a3	IAT(+79.97)LASGLEVGK	12	3	1237.63	-2.2	260	271	T3:Phosphorylation (STY):56.34	T262	VMGRIATLASGLE	1395.3	1302.29	1176.38	1346.35	1119.35	1307.55	1.02669	0.740433
Q6PIC6	Sodium/potassium-transporting ATPase subunit alpha-3	Atp1a3	IATLAS(+79.97)GLEVGK	12	6	1237.63	-0.6	260	271	S6:Phosphorylation (STY):26.52	S265	RIATLASGLEVGK	2739.68	3838.92	3272.09	3621.33	3781.1	2982.8	0.948528	0.679223
Q6PIC6	Sodium/potassium-transporting ATPase subunit alpha-3	Atp1a3	RDVAGDAS(+79.97)ESALLK	14	8	1510.7	-2.3	435	448	S8:Phosphorylation (STY):25.66	S442	DVAGDASESALLK	20926.1	23447.9	25571.5	19823.1	21328.4	21993	1.10771	0.202344
Q6PIC6	Sodium/potassium-transporting ATPase subunit alpha-3	Atp1a3	RDVAGDASES(+79.97)ALLK	14	10	1510.7	-2.6	435	448	S10:Phosphorylation (STY):0.00	S444	AGDASESALLKCI	3050.41	2499.1	2399.2	1860.81	2798.12	1097.58	1.38082	0.241398
Q6PIC6	Sodium/potassium-transporting ATPase subunit alpha-3	Atp1a3	S(+79.97)PDC(+57.02)THDNPLETR	13	1	1620.62	-1.3	218	230	S1:Phosphorylation (STY):82.63;C4:Carbamidomethylation:1000.00	S218	SEPQTRSPDCTHD	48742.9	28567.7	22195.2	26470	20653	16274.8	1.56955	0.231024
Q6PIC6	Sodium/potassium-transporting ATPase subunit alpha-3	Atp1a3	S(+79.97)PDPNPVMTDTPIPR	15	1	1715.76	15.1	1209	1223	S1:Phosphorylation (STY):63.64	S1209	_____________	32528.6	742.79	218.393	483.047	1886.96	101.518	13.5503	0.388514
Q6PIC6	Sodium/potassium-transporting ATPase subunit alpha-3	Atp1a3	S(+79.97)SHTWVALSHIAGLC(+57.02)NR	17	1	1987.91	-9.4	404	420	S1:Phosphorylation (STY):0.00;C15:Carbamidomethylation:1000.00	S404	GTSFDKSSHTWVA	3416.87	2608.65	2958.28	2747.34	2262.67	1681.19	1.34263	0.11951
Q6PIC6	Sodium/potassium-transporting ATPase subunit alpha-3	Atp1a3	YNTDC(+57.02)VQGLT(+79.97)HSK	13	10	1601.65	-3	45	57	C5:Carbamidomethylation:1000.00;T10:Phosphorylation (STY):0.00	T54	DCVQGLTHSKAQE	5326.39	7556.54	5781.81	5838.49	7711.46	6217.01	0.944239	0.70049
Q6PIC6	Sodium/potassium-transporting ATPase subunit alpha-3	Atp1a3	YNTDC(+57.02)VQGLTHS(+79.97)K	13	12	1601.65	-3.1	45	57	C5:Carbamidomethylation:1000.00;S12:Phosphorylation (STY):40.00	S56	VQGLTHSKAQEIL	5326.39	7556.54	5781.81	5838.49	7711.46	6217.01	0.944239	0.70049
P14094	Sodium/potassium-transporting ATPase subunit beta-1	Atp1b1	AKEEGS(+79.97)WK	8	6	1013.42	-2.5	6	13		S11	KAKEEGSWKKFIW	432.505		35437.2	109.854	8649.1	22657	1.71265	0.664334
O55143	Sarcoplasmic/endoplasmic reticulum calcium ATPase 2	Atp2a2	VEGDTC(+57.02)S(+79.97)LNEFSITGSTYAPIGEVQK	26	7	2881.27	-3.6	372	397	C6:Carbamidomethylation:1000.00;S7:Phosphorylation (STY):0.00	S378	VEGDTCSLNEFSI	263.866	352.775	663.546	914.751	934.708	1070.98	0.438353	0.0138909
O55143	Sarcoplasmic/endoplasmic reticulum calcium ATPase 2	Atp2a2	VEGDT(+79.97)C(+57.02)SLNEFSITGSTYAPIGEVQK	26	5	2881.27	3.5	372	397	T5:Phosphorylation (STY):0.00;C6:Carbamidomethylation:1000.00	T376	DKVEGDTCSLNEF	286.004	194.182	307.015	914.751	934.708	1070.98	0.269548	0.000291828
O55143	Sarcoplasmic/endoplasmic reticulum calcium ATPase 2	Atp2a2	EFDELSPS(+79.97)AQR	11	8	1357.56	2	656	666	S8:Phosphorylation (STY):25.66	S663	FDELSPSAQRDAC	7427.83	7473.69	378.235	4371.09	2717.84	1912.52	1.69748	0.443898
O55143	Sarcoplasmic/endoplasmic reticulum calcium ATPase 2	Atp2a2	WGS(+79.97)NELPAEEGK	12	3	1395.57	-3.7	36	47		S38	LKERWGSNELPAE	1729.86	1149.39	887.029	1576.5	1151.15	1638.11	0.862687	0.531767
G5E829	Plasma membrane calcium-transporting ATPase 1	Atp2b1	AQDGAAMEMQPLKS(+79.97)EEGGDGDEK	23	14	2471.98	2.7	325	347		S338	EMQPLKSEEGGDG	12558.9	15476.9	15946.9	18923.4	17565.5	17586.3	0.813362	0.0431226
G5E829	Plasma membrane calcium-transporting ATPase 1	Atp2b1	IEDS(+79.97)EPHIPLIDDTDAEDDAPTK	23	4	2615.12	-3.6	1152	1174	S4:Phosphorylation (STY):44.88	S1155	EFRIEDSEPHIPL	15817.4	21087.1	16886.7	10606.2	8438.39	12431.4	1.70896	0.0198138
G5E829	Plasma membrane calcium-transporting ATPase 1	Atp2b1	IEDSEPHIPLIDDT(+79.97)DAEDDAPTK	23	14	2615.12	-3.6	1152	1174	T14:Phosphorylation (STY):42.43	T1165	IPLIDDTDAEDDA	15776.7	6263.59	5241.39	10538.3	5939.15	7951.74	1.11676	0.805206
G5E829	Plasma membrane calcium-transporting ATPase 1	Atp2b1	N(+42.01)SSPPPS(+79.97)PNK	10	7	1145.48	15.6	1176	1185	N1:Acetylation (N-term):1000.00;S7:Phosphorylation (STY):19.86	S1182	NSSPPPSPNKNNN	89.2286	130.911	125.79	50.2074	143.581	71.7913	1.30254	0.438043
G5E829	Plasma membrane calcium-transporting ATPase 1	Atp2b1	NS(+79.97)SPPPSPNK	10	2	1103.46	-0.8	1176	1185	S2:Phosphorylation (STY):7.21	S1177	APTKRNSSPPPSP	509.555	386.541	1100.19	143.294	1651.37	405.301	0.907417	0.90143
G5E829	Plasma membrane calcium-transporting ATPase 1	Atp2b1	RNS(+79.97)S(+79.97)PPPSPNK	11	3	1339.53	-1.7	1175	1185	S3:Phosphorylation (STY):0.00;S4:Phosphorylation (STY):0.00	S1177	APTKRNSSPPPSP	3886.45	2313.72	1773.72	2437.44	321.207	2533.72	1.50668	0.40481
G5E829	Plasma membrane calcium-transporting ATPase 1	Atp2b1	RNS(+79.97)S(+79.97)PPPSPNK	11	4	1339.53	-1.7	1175	1185	S3:Phosphorylation (STY):0.00;S4:Phosphorylation (STY):0.00	S1178	PTKRNSSPPPSPN	3886.45	2313.72	1773.72	2437.44	321.207	2533.72	1.50668	0.40481
G5E829	Plasma membrane calcium-transporting ATPase 1	Atp2b1	RNS(+79.97)SPPPS(+79.97)PNK	11	3	1339.53	-2	1175	1185	S3:Phosphorylation (STY):0.00;S8:Phosphorylation (STY):61.69	S1177	APTKRNSSPPPSP	2933.03	9052.3	10607.4	2427.73	6686.11	10340.2	1.16134	0.76525
G5E829	Plasma membrane calcium-transporting ATPase 1	Atp2b1	RNS(+79.97)SPPPS(+79.97)PNK	11	8	1339.53	-2	1175	1185	S3:Phosphorylation (STY):0.00;S8:Phosphorylation (STY):61.69	S1182	NSSPPPSPNKNNN	2933.03	9052.3	10607.4	2427.73	6686.11	10340.2	1.16134	0.76525
G5E829	Plasma membrane calcium-transporting ATPase 1	Atp2b1	RNS(+79.97)SPPPSPNK	11	3	1259.57	-0.9	1175	1185	S3:Phosphorylation (STY):0.00	S1177	APTKRNSSPPPSP	184027	450016	245161	173987	254403	274841	1.25023	0.533204
G5E829	Plasma membrane calcium-transporting ATPase 1	Atp2b1	RNSS(+79.97)PPPS(+79.97)PNK	11	4	1339.53	-1.3	1175	1185	S4:Phosphorylation (STY):0.00;S8:Phosphorylation (STY):41.35	S1178	PTKRNSSPPPSPN	5319.71	18402.7	10607.4	2402.28	6437.6	10340.2	1.78986	0.318639
G5E829	Plasma membrane calcium-transporting ATPase 1	Atp2b1	RNSS(+79.97)PPPS(+79.97)PNK	11	8	1339.53	-1.3	1175	1185	S4:Phosphorylation (STY):0.00;S8:Phosphorylation (STY):41.35	S1182	NSSPPPSPNKNNN	5319.71	18402.7	10607.4	2402.28	6437.6	10340.2	1.78986	0.318639
G5E829	Plasma membrane calcium-transporting ATPase 1	Atp2b1	RNSSPPPS(+79.97)PNK	11	8	1259.57	-0.9	1175	1185	S8:Phosphorylation (STY):0.00	S1182	NSSPPPSPNKNNN	190.651	4187.04	167.053	166.503	1353.62	1354.9	1.58077	0.710001
G5E829	Plasma membrane calcium-transporting ATPase 1	Atp2b1	S(+79.97)SIHNFMTHPEFR	13	1	1681.71	2.1	1139	1151	S1:Phosphorylation (STY):0.00	S1139	EKPESRSSIHNFM	2681.79	823.738	15424.9	12350	3083.82	13931.5	0.644653	0.574758
G5E829	Plasma membrane calcium-transporting ATPase 1	Atp2b1	SS(+79.97)IHNFMTHPEFR	13	2	1681.71	-4.4	1139	1151	S2:Phosphorylation (STY):0.00	S1140	KPESRSSIHNFMT	13622.9	15064.2	15424.9	13678.7	13705.5	14141.9	1.06227	0.205413
Q9R0K7	Plasma membrane calcium-transporting ATPase 2	Atp2b2	N(+42.01)ESS(+79.97)HGGEFGC(+57.02)TMEELR	17	4	2060.76	17	16	32	N1:Acetylation (N-term):1000.00;S4:Phosphorylation (STY):40.00;C11:Carbamidomethylation:1000.00	S19	NQRNESSHGGEFG	1637.17	1068.65	1013.15	342.272	227.641	173.181	5.00471	0.00848457
Q9R0K7	Plasma membrane calcium-transporting ATPase 2	Atp2b2	NES(+79.97)SHGGEFGC(+57.02)TM(+15.99)EELR	17	3	2034.74	-6.9	16	32	S3:Phosphorylation (STY):0.00;C11:Carbamidomethylation:1000.00;M13:Oxidation (M):1000.00	S18	KNQRNESSHGGEF	1165.46	1087.57	1422.67	558.497	125.243	73.8417	4.85189	0.00614968
Q9R0K7	Plasma membrane calcium-transporting ATPase 2	Atp2b2	SATSSSPGSPIHSLETS(+79.97)L	18	17	1836.81	4.6	1181	1198	S17:Phosphorylation (STY):9.34	S1197	IHSLETSL_____	9415.06	6665.74	6787.62	19459.7	20080.4	18469.4	0.394218	0.000318395
Q9R0K7	Plasma membrane calcium-transporting ATPase 2	Atp2b2	NES(+79.97)SHGGEFGC(+57.02)TMEELR	17	3	2018.75	-3.8	16	32	S3:Phosphorylation (STY):0.00;C11:Carbamidomethylation:1000.00	S18	KNQRNESSHGGEF	62757.1	58796.4	64426.6	54373.8	48637.9	50981.8	1.20771	0.0106427
Q9R0K7	Plasma membrane calcium-transporting ATPase 2	Atp2b2	NESS(+79.97)HGGEFGC(+57.02)TMEELR	17	4	2018.75	-2.8	16	32	S4:Phosphorylation (STY):9.34;C11:Carbamidomethylation:1000.00	S19	NQRNESSHGGEFG	32577.7	32148.4	34787.3	26663.2	25020.8	26979.8	1.26505	0.00241014
Q9R0K7	Plasma membrane calcium-transporting ATPase 2	Atp2b2	SSLYEGLEKPES(+79.97)R	13	12	1573.7	-1.2	1104	1116	S12:Phosphorylation (STY):139.75	S1115	GLEKPESRTSIHN	93609.6	95851.7	82341.8	66940.7	62846	73165.3	1.33925	0.0111553
Q9R0K7	Plasma membrane calcium-transporting ATPase 2	Atp2b2	IEDSQPHIPLIDDT(+79.97)DLEEDAALK	23	14	2656.22	-1.2	1130	1152	T14:Phosphorylation (STY):21.51	T1143	IPLIDDTDLEEDA	3213.68	2867.61	3110.54	2933.41	2385.71	2264.47	1.21207	0.0801185
Q9R0K7	Plasma membrane calcium-transporting ATPase 2	Atp2b2	QNS(+79.97)SPPSSLNK	11	3	1237.53	-1.1	1153	1163	S3:Phosphorylation (STY):0.00	S1155	AALKQNSSPPSSL	13708.5	10434.3	14201.6	12703.8	9344.17	6444.35	1.34578	0.203164
Q9R0K7	Plasma membrane calcium-transporting ATPase 2	Atp2b2	QNSS(+79.97)PPSSLNK	11	4	1237.53	-4.5	1153	1163	S4:Phosphorylation (STY):17.01	S1156	ALKQNSSPPSSLN	10032.7	3383.37	2716.55	10026.4	2519.74	3734.03	0.990941	0.988816
Q9R0K7	Plasma membrane calcium-transporting ATPase 2	Atp2b2	S(+79.97)SLYEGLEKPESR	13	1	1573.7	-2	1104	1116	S1:Phosphorylation (STY):0.00	S1104	VVKAFRSSLYEGL	19063.1	26925	83244.2	23837.6	19238.1	73165.3	1.11176	0.878474
Q9R0K7	Plasma membrane calcium-transporting ATPase 2	Atp2b2	SATSSSPGS(+79.97)PIHSLETS(+79.97)L	18	9	1916.78	3.5	1181	1198	S9:Phosphorylation (STY):24.24;S17:Phosphorylation (STY):14.02	S1189	TSSSPGSPIHSLE	8217.52	7914.75	8943.23	10121.8	7328.18	7350.71	1.01108	0.929774
Q9R0K7	Plasma membrane calcium-transporting ATPase 2	Atp2b2	SATSSSPGS(+79.97)PIHSLETS(+79.97)L	18	17	1916.78	3.5	1181	1198	S9:Phosphorylation (STY):24.24;S17:Phosphorylation (STY):14.02	S1197	IHSLETSL_____	8217.52	7914.75	8943.23	10121.8	7328.18	7350.71	1.01108	0.929774
Q9R0K7	Plasma membrane calcium-transporting ATPase 2	Atp2b2	SATSSSPGS(+79.97)PIHSLETSL	18	9	1836.81	4.6	1181	1198	S9:Phosphorylation (STY):40.63	S1189	TSSSPGSPIHSLE	151987	124973	1039.43	97871.9	372.24	60.3525	2.82794	0.350657
Q9R0K7	Plasma membrane calcium-transporting ATPase 2	Atp2b2	SS(+79.97)LYEGLEKPESR	13	2	1573.7	-1.4	1104	1116	S2:Phosphorylation (STY):0.00	S1105	VKAFRSSLYEGLE	15199.8	90474.2	16741.1	19551.6	58166	19199.5	1.26309	0.776627
Q9R0K7	Plasma membrane calcium-transporting ATPase 2	Atp2b2	SSLY(+79.97)EGLEKPESR	13	4	1573.7	-5.5	1104	1116	Y4:Phosphorylation (STY):0.00	Y1107	AFRSSLYEGLEKP	4771.5	5183.42	3599.38	4379.94	2980.34	3371.23	1.26304	0.210569
Q9R0K7	Plasma membrane calcium-transporting ATPase 2	Atp2b2	SSLYEGLEKPES(+79.97)RTS(+79.97)IHNFMAHPEFR	26	12	3221.4	4.5	1104	1129	S12:Phosphorylation (STY):0.00;S15:Phosphorylation (STY):0.00	S1115	GLEKPESRTSIHN	3999.1	26346	25141.6	419.667	357.718	399.811	47.1346	0.0671444
Q9R0K7	Plasma membrane calcium-transporting ATPase 2	Atp2b2	SSLYEGLEKPES(+79.97)RTS(+79.97)IHNFMAHPEFR	26	15	3221.4	4.5	1104	1129	S12:Phosphorylation (STY):0.00;S15:Phosphorylation (STY):0.00	S1118	KPESRTSIHNFMA	3999.1	26346	25141.6	419.667	357.718	399.811	47.1346	0.0671444
Q9R0K7	Plasma membrane calcium-transporting ATPase 2	Atp2b2	SSLYEGLEKPESRT(+79.97)S(+79.97)IHNFMAHPEFR	26	14	3221.4	0.4	1104	1129	T14:Phosphorylation (STY):0.00;S15:Phosphorylation (STY):0.00	T1117	EKPESRTSIHNFM	21602	26346	25141.6	20207.2	16118.2	21145.8	1.27176	0.0682553
Q9R0K7	Plasma membrane calcium-transporting ATPase 2	Atp2b2	SSLYEGLEKPESRT(+79.97)S(+79.97)IHNFMAHPEFR	26	15	3221.4	0.4	1104	1129	T14:Phosphorylation (STY):0.00;S15:Phosphorylation (STY):0.00	S1118	KPESRTSIHNFMA	21602	26346	25141.6	20207.2	16118.2	21145.8	1.27176	0.0682553
Q9R0K7	Plasma membrane calcium-transporting ATPase 2	Atp2b2	T(+79.97)SIHNFM(+15.99)AHPEFR	13	1	1681.71	1.9	1117	1129	T1:Phosphorylation (STY):0.00;M7:Oxidation (M):1000.00	T1117	EKPESRTSIHNFM	6386.17	8346.78	8742.3	9489.98	3867.03	6703.83	1.1702	0.557171
Q9R0K7	Plasma membrane calcium-transporting ATPase 2	Atp2b2	T(+79.97)SIHNFMAHPEFR	13	1	1665.71	4	1117	1129	T1:Phosphorylation (STY):0.00	T1117	EKPESRTSIHNFM	76538.3	55044.7	48563.1	53235.3	31410.6	24206.5	1.65496	0.122138
Q9R0K7	Plasma membrane calcium-transporting ATPase 2	Atp2b2	TS(+79.97)IHNFM(+15.99)AHPEFR	13	2	1681.71	-4.2	1117	1129	S2:Phosphorylation (STY):0.00;M7:Oxidation (M):1000.00	S1118	KPESRTSIHNFMA	44358.8	41430	43086.2	45667	26966	31564.9	1.23683	0.221776
Q9R0K7	Plasma membrane calcium-transporting ATPase 2	Atp2b2	TS(+79.97)IHNFMAHPEFR	13	2	1665.71	4.2	1117	1129	S2:Phosphorylation (STY):0.00	S1118	KPESRTSIHNFMA	437658	323531	313312	339447	264870	261406	1.24116	0.215102
Q6Q477	Plasma membrane calcium-transporting ATPase 4	Atp2b4	EAGHGS(+79.97)DKEDISR	13	6	1479.6	0	1060	1072	S6:Phosphorylation (STY):69.64	S1065	KEAGHGSDKEDIS	6918.24	13600.8	4119.93	2781.84	8868.52	6152.24	1.38401	0.529953
Q6Q477	Plasma membrane calcium-transporting ATPase 4	Atp2b4	IDESS(+79.97)LTGESDHVK	14	5	1595.67	-3.7	234	247	S5:Phosphorylation (STY):7.65	S238	LKIDESSLTGESD	2563.98	749.335	1320.41	1849.21	2678.92	2352.93	0.673404	0.271345
Q6Q477	Plasma membrane calcium-transporting ATPase 4	Atp2b4	TQDGVALEIQPLNS(+79.97)QEGLDSEDK	23	14	2565.15	1.7	316	338	S14:Phosphorylation (STY):53.23	S329	EIQPLNSQEGLDS	45485.9	49576.5	52127.7	50959.5	42292.5	52242	1.01166	0.885184
Q6Q477	Plasma membrane calcium-transporting ATPase 4	Atp2b4	TQDGVALEIQPLNSQEGLDS(+79.97)EDK	23	20	2565.15	3.2	316	338	S20:Phosphorylation (STY):6.38	S335	SQEGLDSEDKEKK	35068.3	42317.7	270.787	45430.2	1761.23	44957.7	0.842731	0.816015
Q6Q477	Plasma membrane calcium-transporting ATPase 4	Atp2b4	VYTFNS(+79.97)VRK	9	6	1192.56	-2.5	566	574	S6:Phosphorylation (STY):7.77	S571	KVYTFNSVRKSMS	1849.56	3069.5	2455.27	2868.77	3303.64	2686.54	0.832416	0.280482
Q64436	Potassium-transporting ATPase alpha chain 1	Atp4a	K(+42.01)SIAY(+79.97)TLT(+79.97)K	9	5	1225.54	-10.1	784	792	K1:Acetylation (N-term):1000.00;Y5:Phosphorylation (STY):9.34;T8:Phosphorylation (STY):11.10	Y788	LKKSIAYTLTKNI	1501.89	1729.83	2146.96	2211.75	2844.87	2047.13	0.75716	0.135207
Q64436	Potassium-transporting ATPase alpha chain 1	Atp4a	K(+42.01)SIAY(+79.97)TLT(+79.97)K	9	8	1225.54	-10.1	784	792	K1:Acetylation (N-term):1000.00;Y5:Phosphorylation (STY):9.34;T8:Phosphorylation (STY):11.10	T791	SIAYTLTKNIPEL	1501.89	1729.83	2146.96	2211.75	2844.87	2047.13	0.75716	0.135207
Q03265	ATP synthase subunit alpha, mitochondrial	Atp5f1a	FENAFLSHVISQHQS(+79.97)LLGNIR	21	15	2489.22	0.9	507	527	S15:Phosphorylation (STY):8.26	S521	VISQHQSLLGNIR	3168.04	1594.98	1229.61	1098.37	905.061	1001.15	1.9945	0.170729
Q03265	ATP synthase subunit alpha, mitochondrial	Atp5f1a	TGTAEMSS(+79.97)ILEER	13	8	1502.63	3.9	46	58	S8:Phosphorylation (STY):12.28	S53	GTAEMSSILEERI	344.523	319.888	571.818	885.601	1369.11	405.379	0.464732	0.1765
Q91VR2	ATP synthase subunit gamma, mitochondrial	Atp5f1c	LNPSAS(+79.97)SPNFFK	12	6	1387.62	0.8	655	666	S6:Phosphorylation (STY):0.00	S660	_____________	5608.07	4302.13	5222.46	6251.85	10127.3	9721.58	0.579779	0.0470795
Q91VR2	ATP synthase subunit gamma, mitochondrial	Atp5f1c	THS(+79.97)DQFLVSFK	11	3	1387.62	-2.2	144	154	S3:Phosphorylation (STY):22.85	S146	ILYRTHSDQFLVS	5608.07	5119.5	5222.46	4705.32	324.531	307.022	2.98864	0.0739206
Q9Z1G4	V-type proton ATPase 116 kDa subunit a 1	Atp6v0a1	HLGT(+79.97)LNFGGIR	11	4	1263.61	-0.9	675	685		T678	RKKHLGTLNFGGI	4633.04	153.827	1862.02	149.816	2117.02	1904.95	1.59377	0.598623
P15920	V-type proton ATPase 116 kDa subunit a 2	Atp6v0a2	KDS(+79.97)EEEVSLLGNQDIEEGNSR	21	3	2427.04	-4.7	693	713	S3:Phosphorylation (STY):38.32	S695	TLVRKDSEEEVSL	15569.3	13569.9	15418.6	21098	15995	15988.3	0.839425	0.193423
P51863	V-type proton ATPase subunit d 1	Atp6v0d1	LLFEGAGS(+79.97)NPGDK	13	8	1383.61	-1	276	288		S283	LFEGAGSNPGDKT	710.402	1633.72	680.191	1616.44	1262.08	980.318	0.783737	0.486244
P51863	V-type proton ATPase subunit d 1	Atp6v0d1	LY(+79.97)PEGLAQLAR	11	2	1309.64	-0.7	247	257		Y248	PHCGRLYPEGLAQ	2698.91	1967.49	2127.67	1567.75	1840.32	2599.43	1.13093	0.528362
P50516	V-type proton ATPase catalytic subunit A	Atp6v1a	HFTEFVPLRT(+79.97)K	11	10	1453.71	-10.2	468	478	T10:Phosphorylation (STY):7.06	T477	EFVPLRTKAKEIL	231.2	222.894	284.782	88.6885	770.479	2853.49	0.199015	0.299259
P62814	V-type proton ATPase subunit B, brain isoform	Atp6v1b2	AVVQVFEGT(+79.97)SGIDAK	15	9	1599.75	2.6	94	108	T9:Phosphorylation (STY):11.06	T102	VQVFEGTSGIDAK	1803.1	59.2272	861.331	534.733	427.871	649.151	1.68987	0.506053
P62814	V-type proton ATPase subunit B, brain isoform	Atp6v1b2	AVVQVFEGTS(+79.97)GIDAK	15	10	1599.75	4.7	94	108	S10:Phosphorylation (STY):7.21	S103	QVFEGTSGIDAKK	383.433	426.321	50.3579	534.733	391.054	649.151	0.546124	0.164752
P62814	V-type proton ATPase subunit B, brain isoform	Atp6v1b2	E(+42.01)QALAVS(+79.97)R	8	7	994.448	12.3	30	37		S36	EQALAVSRNYLSQ	86.658	70.6062	407.38	656.048	157.505	1889.86	0.208863	0.247109
P62814	V-type proton ATPase subunit B, brain isoform	Atp6v1b2	IPQS(+79.97)TLSEFYPR	12	4	1516.7	2.4	495	506	S4:Phosphorylation (STY):8.69	S498	LKRIPQSTLSEFY	4659.48	5026.86	4533.95	3519.8	1481.38	5266.14	1.38501	0.298459
P62814	V-type proton ATPase subunit B, brain isoform	Atp6v1b2	RIPQS(+79.97)TLSEFYPR	13	5	1672.8	-12.1	494	506	S5:Phosphorylation (STY):0.00	S498	LKRIPQSTLSEFY	3670.33	4767.45	563.212	4088.91	4249.59	4273.52	0.713684	0.393653
P62814	V-type proton ATPase subunit B, brain isoform	Atp6v1b2	RIPQSTLS(+79.97)EFYPR	13	8	1672.8	-10.6	494	506	S8:Phosphorylation (STY):18.53	S501	IPQSTLSEFYPRD	434.348	248.414	209.965	4088.91	192.16	178.984	0.20016	0.413071
Q9Z1G3	V-type proton ATPase subunit C 1	Atp6v1c1	SRAS(+79.97)AYNNLK	10	4	1202.54	-4.8	138	147	S4:Phosphorylation (STY):0.00	S141	DLKSRASAYNNLK	693.923	2224.58	1531.11	1180.08	743.036	61.9368	2.24156	0.209046
Q8BVE3	V-type proton ATPase subunit H	Atp6v1h	LGESVQDLSS(+79.97)FDEYSSELK	19	10	2211.95	1.6	342	360	S10:Phosphorylation (STY):23.10	S351	SVQDLSSFDEYSS	10774.4	10069	8061.69	5210	3113.75	4288.35	2.29186	0.00586276
P70704	Phospholipid-transporting ATPase IA	Atp8a1	TDDVS(+79.97)EKT(+79.97)S(+79.97)LADQEEVR	17	5	2160.79	1.9	21	37	S5:Phosphorylation (STY):8.26;T8:Phosphorylation (STY):17.76;S9:Phosphorylation (STY):18.80	S25	EKTDDVSEKTSLA	3172.2	741.827	12160	26919.2	20451.5	26171.9	0.218568	0.0089399
P70704	Phospholipid-transporting ATPase IA	Atp8a1	TDDVS(+79.97)EKT(+79.97)S(+79.97)LADQEEVR	17	8	2160.79	1.9	21	37	S5:Phosphorylation (STY):8.26;T8:Phosphorylation (STY):17.76;S9:Phosphorylation (STY):18.80	T28	DDVSEKTSLADQE	3172.2	741.827	12160	26919.2	20451.5	26171.9	0.218568	0.0089399
P70704	Phospholipid-transporting ATPase IA	Atp8a1	TDDVS(+79.97)EKT(+79.97)S(+79.97)LADQEEVR	17	9	2160.79	1.9	21	37	S5:Phosphorylation (STY):8.26;T8:Phosphorylation (STY):17.76;S9:Phosphorylation (STY):18.80	S29	DVSEKTSLADQEE	3172.2	741.827	12160	26919.2	20451.5	26171.9	0.218568	0.0089399
P70704	Phospholipid-transporting ATPase IA	Atp8a1	C(+57.02)TIAGVAYGHVPEPEDYGC(+57.02)S(+79.97)PDEWQSSQFGDEK	33	20	3794.52	1.1	424	456	C1:Carbamidomethylation:1000.00;C19:Carbamidomethylation:1000.00;S20:Phosphorylation (STY):9.42	S443	PEDYGCSPDEWQS	29944.7	27577	27110.9	11563.7	20411.3	12243	1.91399	0.0105922
P70704	Phospholipid-transporting ATPase IA	Atp8a1	TDDVS(+79.97)EKTSLADQEEVR	17	5	2000.86	-1	21	37	S5:Phosphorylation (STY):0.00	S25	EKTDDVSEKTSLA	16640.9	16480.4	16094.9	13560.1	13268.4	11497.9	1.28413	0.00545613
P70704	Phospholipid-transporting ATPase IA	Atp8a1	C(+57.02)TIAGVAYGHVPEPEDY(+79.97)GC(+57.02)SPDEWQSSQFGDEK	33	17	3794.52	3.7	424	456	C1:Carbamidomethylation:1000.00;Y17:Phosphorylation (STY):5.77;C19:Carbamidomethylation:1000.00	Y440	VPEPEDYGCSPDE	354.569	382.897	153.437	7583.98	90.5906	9397.41	0.0521851	0.131313
P70704	Phospholipid-transporting ATPase IA	Atp8a1	RTVS(+79.97)EIR	7	4	939.454	-2.8	6	12	S4:Phosphorylation (STY):7.32	S9	TMRRTVSEIRSRA	4176.26	6907.97	3395.38	3589.54	3449.77	5388.38	1.16511	0.60901
P70704	Phospholipid-transporting ATPase IA	Atp8a1	S(+79.97)ESLQQNLLHGYAFSQDENGIVSQSEVIR	29	1	3327.54	2.9	1124	1152	S1:Phosphorylation (STY):5.99	S1124	HVNLYRSESLQQN	26107.7	27272.5	3831.65	18429.7	9453.51	8879.24	1.55626	0.454083
P70704	Phospholipid-transporting ATPase IA	Atp8a1	SES(+79.97)LQQNLLHGYAFSQDENGIVSQSEVIR	29	3	3327.54	1.7	1124	1152	S3:Phosphorylation (STY):0.00	S1126	NLYRSESLQQNLL	26107.7	17551.9	12707.4	18429.7	9453.51	8879.24	1.53328	0.260557
P70704	Phospholipid-transporting ATPase IA	Atp8a1	TDDVS(+79.97)EKT(+79.97)SLADQEEVR	17	5	2080.82	-5.8	21	37	S5:Phosphorylation (STY):0.00;T8:Phosphorylation (STY):0.00	S25	EKTDDVSEKTSLA	4185.99	2975.42	2381.06	2426.66	1391.98	373.507	2.27627	0.0885215
P70704	Phospholipid-transporting ATPase IA	Atp8a1	TDDVS(+79.97)EKT(+79.97)SLADQEEVR	17	8	2080.82	-5.8	21	37	S5:Phosphorylation (STY):0.00;T8:Phosphorylation (STY):0.00	T28	DDVSEKTSLADQE	4185.99	2975.42	2381.06	2426.66	1391.98	373.507	2.27627	0.0885215
P70704	Phospholipid-transporting ATPase IA	Atp8a1	TDDVS(+79.97)EKTS(+79.97)LADQEEVR	17	5	2080.82	-0.7	21	37	S5:Phosphorylation (STY):11.75;S9:Phosphorylation (STY):7.21	S25	EKTDDVSEKTSLA	24592.4	25194.5	23494.5	23215.6	14234.4	13918	1.4266	0.0772179
P70704	Phospholipid-transporting ATPase IA	Atp8a1	TDDVS(+79.97)EKTS(+79.97)LADQEEVR	17	9	2080.82	-0.7	21	37	S5:Phosphorylation (STY):11.75;S9:Phosphorylation (STY):7.21	S29	DVSEKTSLADQEE	24592.4	25194.5	23494.5	23215.6	14234.4	13918	1.4266	0.0772179
P70704	Phospholipid-transporting ATPase IA	Atp8a1	TDDVSEKT(+79.97)S(+79.97)LADQEEVR	17	8	2080.82	-2.4	21	37	T8:Phosphorylation (STY):32.97;S9:Phosphorylation (STY):28.70	T28	DDVSEKTSLADQE	5086.94	4023.58	4277.64	4565.64	3823.78	4064.83	1.07499	0.467306
P70704	Phospholipid-transporting ATPase IA	Atp8a1	TDDVSEKT(+79.97)S(+79.97)LADQEEVR	17	9	2080.82	-2.4	21	37	T8:Phosphorylation (STY):32.97;S9:Phosphorylation (STY):28.70	S29	DVSEKTSLADQEE	5086.94	4023.58	4277.64	4565.64	3823.78	4064.83	1.07499	0.467306
P70704	Phospholipid-transporting ATPase IA	Atp8a1	TDDVSEKTS(+79.97)LADQEEVR	17	9	2000.86	-0.5	21	37	S9:Phosphorylation (STY):9.34	S29	DVSEKTSLADQEE	16640.9	16480.4	373.927	120.04	13268.4	11497.9	1.34593	0.694238
P70704	Phospholipid-transporting ATPase IA	Atp8a1	TS(+79.97)LADQEEVR	10	2	1226.52	-2.4	28	37	S2:Phosphorylation (STY):0.00	S29	DVSEKTSLADQEE	4103.38	553.853	5858.08	4659.82	2691.84	853.493	1.28155	0.70721
O70228	Probable phospholipid-transporting ATPase IIA	Atp9a	RS(+79.97)AALSQFVIHR	12	2	1463.74	18.1	838	849	S2:Phosphorylation (STY):59.30	S839	RNSYKRSAALSQF		57.0704	73.0677	302.04	670.472	117.48	0.17909	0.250498
Q61687	Transcriptional regulator ATRX	Atrx	KNS(+79.97)TSGSDFDTK	12	3	1365.54	-4.6	764	775	S3:Phosphorylation (STY):7.21	S766	KRKRKNSTSGSDF	1623.92	2413.34	4400.54	477.697	413.513	158.7	8.03668	0.0415226
Q61687	Transcriptional regulator ATRX	Atrx	TTQEGS(+79.97)S(+79.97)ADDTGDTEGR	17	6	1885.63	-3.7	849	865	S6:Phosphorylation (STY):17.91;S7:Phosphorylation (STY):25.11	S854	KTTQEGSSADDTG	467.444	256.28	59.337	1217.8	1111.19	1540.22	0.202382	0.00415773
Q61687	Transcriptional regulator ATRX	Atrx	TTQEGS(+79.97)S(+79.97)ADDTGDTEGR	17	7	1885.63	-3.7	849	865	S6:Phosphorylation (STY):17.91;S7:Phosphorylation (STY):25.11	S855	TTQEGSSADDTGD	467.444	256.28	59.337	1217.8	1111.19	1540.22	0.202382	0.00415773
Q61687	Transcriptional regulator ATRX	Atrx	LT(+79.97)LSDGES(+79.97)GEEKPTKPK	17	2	1974.86	-1.8	1332	1348	T2:Phosphorylation (STY):0.00;S8:Phosphorylation (STY):16.51	T1333	LLRHKLTLSDGES	11583.5	9190.26	11071.4	13848.9	13898.7	14464.2	0.754414	0.010154
Q61687	Transcriptional regulator ATRX	Atrx	LT(+79.97)LSDGES(+79.97)GEEKPTKPK	17	8	1974.86	-1.8	1332	1348	T2:Phosphorylation (STY):0.00;S8:Phosphorylation (STY):16.51	S1339	TLSDGESGEEKPT	11583.5	9190.26	11071.4	13848.9	13898.7	14464.2	0.754414	0.010154
Q61687	Transcriptional regulator ATRX	Atrx	Y(+79.97)VESDDEKPTDENVNEK	17	1	2089.84	-2.8	89	105	Y1:Phosphorylation (STY):0.00	Y89	PSIVTKYVESDDE	65234.6	61903.9	68290.4	54913.4	52512.1	53744.4	1.21256	0.004405
Q61687	Transcriptional regulator ATRX	Atrx	YVES(+79.97)DDEKPTDENVNEK	17	4	2089.84	1.8	89	105	S4:Phosphorylation (STY):56.34	S92	VTKYVESDDEKPT	65234.6	61903.9	68290.4	54913.4	52512.1	53744.4	1.21256	0.004405
Q61687	Transcriptional regulator ATRX	Atrx	EEIS(+79.97)DHENNVTILLEDSDLR	20	4	2420.07	3.6	623	642	S4:Phosphorylation (STY):12.08	S626	RPREEISDHENNV	5708.04	5454.58	4461.33	5900.16	8549.71	4748.43	0.81382	0.372634
Q61687	Transcriptional regulator ATRX	Atrx	IKPVTENLVLPS(+79.97)HTGFC(+57.02)QSS(+79.97)GDEALSK	27	12	3073.39	1	1205	1231	S12:Phosphorylation (STY):5.99;C17:Carbamidomethylation:1000.00;S20:Phosphorylation (STY):0.00	S1216	ENLVLPSHTGFCQ	10437.7	314.729	9890.56	1464.78	996.159	1114.42	5.77367	0.158817
Q61687	Transcriptional regulator ATRX	Atrx	IKPVTENLVLPS(+79.97)HTGFC(+57.02)QSS(+79.97)GDEALSK	27	20	3073.39	1	1205	1231	S12:Phosphorylation (STY):5.99;C17:Carbamidomethylation:1000.00;S20:Phosphorylation (STY):0.00	S1224	TGFCQSSGDEALS	10437.7	314.729	9890.56	1464.78	996.159	1114.42	5.77367	0.158817
Q61687	Transcriptional regulator ATRX	Atrx	IKPVTENLVLPSHTGFC(+57.02)QS(+79.97)S(+79.97)GDEALSK	27	19	3073.39	1.7	1205	1231	C17:Carbamidomethylation:1000.00;S19:Phosphorylation (STY):20.76;S20:Phosphorylation (STY):19.61	S1223	HTGFCQSSGDEAL	10437.7	10063.4	9890.56	10099.6	8849.01	8845.12	1.09347	0.12516
Q61687	Transcriptional regulator ATRX	Atrx	IKPVTENLVLPSHTGFC(+57.02)QS(+79.97)S(+79.97)GDEALSK	27	20	3073.39	1.7	1205	1231	C17:Carbamidomethylation:1000.00;S19:Phosphorylation (STY):20.76;S20:Phosphorylation (STY):19.61	S1224	TGFCQSSGDEALS	10437.7	10063.4	9890.56	10099.6	8849.01	8845.12	1.09347	0.12516
Q61687	Transcriptional regulator ATRX	Atrx	KEELS(+79.97)DSVDKLPGK	14	5	1623.78	-6.8	1037	1050	S5:Phosphorylation (STY):11.22	S1041	EKKEELSDSVDKL	8957.73	8297.13	7461.9	7188.11	6755.73	4059.86	1.37287	0.1047
Q61687	Transcriptional regulator ATRX	Atrx	L(+42.01)T(+79.97)PVS(+79.97)LSNSPIKGVDC(+57.02)QEVSQEKNGR	26	2	3043.37	-5.1	582	607	L1:Acetylation (N-term):1000.00;T2:Phosphorylation (STY):3.97;S5:Phosphorylation (STY):0.00;C16:Carbamidomethylation:1000.00	T583	ELFVKLTPVSLSN	70.7328	226.192	141.694	65.8792	46.7197	75.2636	2.33479	0.141471
Q61687	Transcriptional regulator ATRX	Atrx	L(+42.01)T(+79.97)PVS(+79.97)LSNSPIKGVDC(+57.02)QEVSQEKNGR	26	5	3043.37	-5.1	582	607	L1:Acetylation (N-term):1000.00;T2:Phosphorylation (STY):3.97;S5:Phosphorylation (STY):0.00;C16:Carbamidomethylation:1000.00	S586	VKLTPVSLSNSPI	70.7328	226.192	141.694	65.8792	46.7197	75.2636	2.33479	0.141471
Q61687	Transcriptional regulator ATRX	Atrx	LTLS(+79.97)DGES(+79.97)GEEKPTKPK	17	4	1974.86	-5.6	1332	1348	S4:Phosphorylation (STY):11.10;S8:Phosphorylation (STY):9.27	S1335	RHKLTLSDGESGE	3651.15	7295.77	5564.17	687.974	6268.77	6821.39	1.19835	0.703042
Q61687	Transcriptional regulator ATRX	Atrx	LTLS(+79.97)DGES(+79.97)GEEKPTKPK	17	8	1974.86	-5.6	1332	1348	S4:Phosphorylation (STY):11.10;S8:Phosphorylation (STY):9.27	S1339	TLSDGESGEEKPT	3651.15	7295.77	5564.17	687.974	6268.77	6821.39	1.19835	0.703042
Q61687	Transcriptional regulator ATRX	Atrx	LTLS(+79.97)DGESGEEKPT(+79.97)KPK	17	4	1974.86	-9	1332	1348	S4:Phosphorylation (STY):11.10;T14:Phosphorylation (STY):0.00	S1335	RHKLTLSDGESGE	3285.85	6109.32	4704.06	4069.45	6268.77	628.735	1.28561	0.599308
Q61687	Transcriptional regulator ATRX	Atrx	LTLS(+79.97)DGESGEEKPT(+79.97)KPK	17	14	1974.86	-9	1332	1348	S4:Phosphorylation (STY):11.10;T14:Phosphorylation (STY):0.00	T1345	SGEEKPTKPKEHK	3285.85	6109.32	4704.06	4069.45	6268.77	628.735	1.28561	0.599308
Q61687	Transcriptional regulator ATRX	Atrx	TTQEGS(+79.97)SADDTGDTEGR	17	6	1805.66	-0.8	849	865	S6:Phosphorylation (STY):0.00	S854	KTTQEGSSADDTG	663.891	353.032	922.038	828.446	1412.46	283.248	0.768162	0.62154
Q61687	Transcriptional regulator ATRX	Atrx	VC(+57.02)DQTSKFS(+79.97)PK	11	9	1375.58	0	307	317	C2:Carbamidomethylation:1000.00;S9:Phosphorylation (STY):19.27	S315	DQTSKFSPKKSSS	4770.02	3473.97	2455.81	3480.09	2684.58	4663.28	0.988164	0.963714
Q61687	Transcriptional regulator ATRX	Atrx	VC(+57.02)DQTSKFS(+79.97)PKK	12	9	1503.68	-1.1	307	318	C2:Carbamidomethylation:1000.00;S9:Phosphorylation (STY):30.72	S315	DQTSKFSPKKSSS	1836.18	985.506	476.87	9906.06	1081.57	1131.27	0.272183	0.376785
P54254	Ataxin-1	Atxn1	AAGLVNPGS(+79.97)PPPPTQQNQYIHISSSPQSSGR	31	9	3251.54	-3.1	205	235	S9:Phosphorylation (STY):56.99	S213	GLVNPGSPPPPTQ	21104.2	18563.4	16726.7	27412.4	24997.3	26109.8	0.718219	0.00702176
P54254	Ataxin-1	Atxn1	RWS(+79.97)APETR	8	3	1081.47	-4.1	749	756	S3:Phosphorylation (STY):25.70	S751	TRKRRWSAPETRK	14796.5	21150	19739.4	13191.9	10010.9	12739.1	1.54933	0.0385331
P54254	Ataxin-1	Atxn1	RRWS(+79.97)APETR	9	4	1237.57	-7.1	748	756	S4:Phosphorylation (STY):52.34	S751	TRKRRWSAPETRK	30855.6	32550.1	25189.7	30350.7	17417	15303.6	1.40469	0.177354
O70305	Ataxin-2	Atxn2	TNSPSIS(+79.97)PSMLSNAEHK	17	7	1878.82	-2	830	846	S7:Phosphorylation (STY):11.10	S836	TNSPSISPSMLSN	975.424	860.622	246.543	3581.08	1754.12	2551.96	0.264048	0.0282021
O70305	Ataxin-2	Atxn2	GMS(+79.97)PVVSEHR	10	3	1177.5	-5.4	751	760	S3:Phosphorylation (STY):49.79	S753	ADNKGMSPVVSEH	191.603	404.593	108.911	128.218	326.572	168.203	1.13181	0.810525
O70305	Ataxin-2	Atxn2	MSSEGPPRMS(+79.97)PK	12	10	1382.57	-2.7	584	595	S10:Phosphorylation (STY):29.93	S593	EGPPRMSPKAQRH	6902.51	6062.89	5352.03	6406.21	6564.41	4792.08	1.03123	0.81053
O70305	Ataxin-2	Atxn2	TGSGKPPT(+79.97)VS(+79.97)HR	12	8								346.102	80.7124	170.639	6406.21	312.283	4792.08	0.0519047	0.116942
O70305	Ataxin-2	Atxn2	TGSGKPPT(+79.97)VS(+79.97)HR	12	10								346.102	80.7124	170.639	6406.21	312.283	4792.08	0.0519047	0.116942
O70305	Ataxin-2	Atxn2	TNS(+79.97)PSISPSMLSNAEHK	17	3	1878.82	-0.2	830	846	S3:Phosphorylation (STY):5.03	S832	GSSKTNSPSISPS	11926.6	6333.25	5953.15	11147.8	14952.6	15807.4	0.577768	0.0701828
O70305	Ataxin-2	Atxn2	TS(+79.97)PAGGTWSSVVSGVPR	17	2	1723.79	4.7	635	651	S2:Phosphorylation (STY):0.00	S636	PPVARTSPAGGTW	2726.31	1981.41	1514.59	1745.55	1839.26	2140.97	1.08672	0.679775
O70305	Ataxin-2	Atxn2	VALENDDRS(+79.97)EEEK	13	9	1612.66	-3	427	439		S435	LENDDRSEEEKYT	4992.2	3725.61	2977.49	5258.78	2908.28	4132.89	0.950842	0.833415
Q7TQH0	Ataxin-2-like protein	Atxn2l	EVDGLLTSDPMGS(+79.97)PVSSK	18	13	1897.84	5.7	585	602	S13:Phosphorylation (STY):12.33	S597	TSDPMGSPVSSKT	18776.1	19436.1	17824.9	24018.4	22399.1	20863.8	0.832877	0.0215608
Q7TQH0	Ataxin-2-like protein	Atxn2l	VPMAGVGGTEGPEQLPAPC(+57.02)PSQTGS(+79.97)PPVGLIK	32	25	3207.53	4.2	613	644	C19:Carbamidomethylation:1000.00;S25:Phosphorylation (STY):9.40	S637	CPSQTGSPPVGLI	18393.6	18129.6	19601.6	17680.5	16058.7	15359.8	1.14309	0.0466488
Q7TQH0	Ataxin-2-like protein	Atxn2l	GPPQS(+79.97)PVFEGVYNNSR	16	5	1826.8	3.4	105	120	S5:Phosphorylation (STY):61.82	S109	GKGPPQSPVFEGV	52687.4	43028.9	43365.3	55568.3	50365.7	53182.1	0.874088	0.129352
Q7TQH0	Ataxin-2-like protein	Atxn2l	KAS(+79.97)EPAGGPR	10	3	1048.47	-1.6	164	173		S166	AVHRKASEPAGGP	2069.12	250.634	607.191	33042.1	510.092	1127.33	0.0843999	0.380854
Q7TQH0	Ataxin-2-like protein	Atxn2l	LSLT(+79.97)PTDVK	9	4	1052.52	-4.5	502	510	T4:Phosphorylation (STY):5.03	T505	SPKLSLTPTDVKE	1293.02	1451.84	1258.73	1407.78	1259.62	1301.76	1.00867	0.884329
Q7TQH0	Ataxin-2-like protein	Atxn2l	VPMAGVGGTEGPEQLPAPC(+57.02)PSQT(+79.97)GSPPVGLIK	32	23	3207.53	-1	613	644	C19:Carbamidomethylation:1000.00;T23:Phosphorylation (STY):0.00	T635	APCPSQTGSPPVG	1187.61	1567.29	4064.9	1488.29	2924.88	1628.44	1.1288	0.8103
Q9JLZ3	Methylglutaconyl-CoA hydratase, mitochondrial	Auh	N(+42.01)LLKMLSKAVDALKS(+79.97)DK	17	15	1995.05	19.8	81	97	N1:Acetylation (N-term):1000.00;S15:Phosphorylation (STY):26.99	S95	AVDALKSDKKVRT	229.448	226.588	161.617	8232.86		7905.2	0.0255154	8.94047e-06
Q80U56	Late secretory pathway protein AVL9 homolog	Avl9	DSLPSDS(+79.97)PPITVQPQANNR	19	7	2114.96	2	362	380	S7:Phosphorylation (STY):0.00	S368	DSLPSDSPPITVQ	665.263	5031.83	1647.34	6122.82	6871.66	6259.49	0.381451	0.041674
Q80U56	Late secretory pathway protein AVL9 homolog	Avl9	YLELPPRPSPESS(+79.97)ESDWETLDPSVLEDASLK	31	13	3565.64	2.3	316	346	S13:Phosphorylation (STY):0.00	S328	RPSPESSESDWET	11066.1	6729.61	8612.53	5081.01	4693.97	3640.01	1.96856	0.0309859
O35625	Axin-1	Axin1	SDLDLGYEPEGSAS(+79.97)PTPPYLR	21	14	2343.03	1.5	64	84	S14:Phosphorylation (STY):0.00	S77	EPEGSASPTPPYL	1351.68	1777.62	1016.92	1472.21	250.679	418.466	1.93626	0.204363
O35625	Axin-1	Axin1	TAVLGGT(+79.97)ASGHGK	13	7	1234.57	-3.6	501	513	T7:Phosphorylation (STY):8.11	T507	TAVLGGTASGHGK	602.928	250.252	138.781	258.56	523.18	227.09	0.983278	0.974974
Q61337	Bcl2-associated agonist of cell death	Bad	MS(+79.97)DEFEGSFK	10	2	1255.45	-2.1	154	163	S2:Phosphorylation (STY):63.05	S155	RELRRMSDEFEGS	623.537	370.57	159.15	1079.46	1458.39	1509.23	0.28496	0.00720134
Q61337	Bcl2-associated agonist of cell death	Bad	HSS(+79.97)YPAGTEEDEGMEEELSPFR	22	3	2576	-4.2	110	131	S3:Phosphorylation (STY):0.00	S112	TRSRHSSYPAGTE	1556.41	1747.92	1454.68	1598.91	1959.3	1831.42	0.882992	0.197284
Q61337	Bcl2-associated agonist of cell death	Bad	RMS(+79.97)DEFEGSFK	11	3	1411.55	-2.2	153	163	S3:Phosphorylation (STY):111.20	S155	RELRRMSDEFEGS	7963.8	7211.49	6762.74	7111.44	7476.13	8106.24	0.966697	0.60943
Q61337	Bcl2-associated agonist of cell death	Bad	S(+79.97)APPNLWAAQR	11	1	1289.59	-1.2	136	146		S136	FRGRSRSAPPNLW	10048.5	7734.51	6073.14	8977.41	4608.48	8500.73	1.08012	0.7597
Q61337	Bcl2-associated agonist of cell death	Bad	S(+79.97)RSAPPNLWAAQR	13	1	1532.72	-11.9	134	146	S1:Phosphorylation (STY):0.00	S134	SPFRGRSRSAPPN	17596.8	23607.6	18663.7	23148.9	19861.8	20163.4	0.947669	0.631901
Q61337	Bcl2-associated agonist of cell death	Bad	SRS(+79.97)APPNLWAAQR	13	3	1532.72	-1.8	134	146	S3:Phosphorylation (STY):12.81	S136	FRGRSRSAPPNLW	7969.66	918.339	899.246	546.77	15781.6	15659.2	0.305971	0.255349
Q9JLV1	BAG family molecular chaperone regulator 3	Bag3	S(+79.97)QSPAASDC(+57.02)SSSSSSASLPSSGR	23	1	2278.9	-6.5	177	199	S1:Phosphorylation (STY):0.00;C9:Carbamidomethylation:1000.00	S177	AHGPERSQSPAAS	1276.94	2372.33	3656.76	2475.16	3112.51	1649.76	1.00948	0.978764
Q9JLV1	BAG family molecular chaperone regulator 3	Bag3	SQS(+79.97)PAASDC(+57.02)SSSSSSASLPSSGR	23	3	2278.9	-1.4	177	199	S3:Phosphorylation (STY):14.04;C9:Carbamidomethylation:1000.00	S179	GPERSQSPAASDC	1089.76	2372.33	3656.76	2475.16	3112.51	911.677	1.09532	0.844687
Q9JLV1	BAG family molecular chaperone regulator 3	Bag3	VSSAPIPC(+57.02)PSPSPAPSAVPS(+79.97)PPK	23	20	2306.1	1.2	371	393	C8:Carbamidomethylation:1000.00;S20:Phosphorylation (STY):19.86	S390	APSAVPSPPKNVA	6951.53	3169.31	10113.3	10902.3	13005.4	13706.3	0.537942	0.0563141
Q9Z1R2	Large proline-rich protein BAG6	Bag6	ENAS(+79.97)PAPGTTAEEAMSR	17	4	1797.72	3.6	992	1008	S4:Phosphorylation (STY):25.91	S995	PQRENASPAPGTT	1222.83	1440.95	1194.91	2370.97	2715.22	1822.9	0.558494	0.0199632
Q9Z1R2	Large proline-rich protein BAG6	Bag6	AAGARPLT(+79.97)SPESLSR	15	8	1591.77	-2	1095	1109	T8:Phosphorylation (STY):0.00	T1102	AGARPLTSPESLS	1357.52	1297.74	14426.9	13512.6	3056.54	11724.2	0.603754	0.529191
Q9Z1R2	Large proline-rich protein BAG6	Bag6	AAGARPLTS(+79.97)PESLSR	15	9	1591.77	-0.9	1095	1109	S9:Phosphorylation (STY):21.94	S1103	GARPLTSPESLSR	18052.5	13184.1	11157.5	13512.6	12301.3	11724.2	1.12937	0.486294
Q9Z1R2	Large proline-rich protein BAG6	Bag6	LQEDPNY(+79.97)SPQRFPNAHR	17	7	2147.95	-3.9	1132	1148	Y7:Phosphorylation (STY):0.00	Y1138	LQEDPNYSPQRFP	18174.5	16783.8	17287.5	18279.4	13573.2	13769.8	1.14518	0.237262
Q9Z1R2	Large proline-rich protein BAG6	Bag6	LQEDPNYS(+79.97)PQRFPNAHR	17	8	2147.95	-4.1	1132	1148	S8:Phosphorylation (STY):17.01	S1139	QEDPNYSPQRFPN	18174.5	16783.8	17287.5	18279.4	13573.2	13769.8	1.14518	0.237262
Q9Z1R2	Large proline-rich protein BAG6	Bag6	PPQTLPEEPMEVQGAERT(+79.97)SPEPQR	24	18	2782.26	-1.9	968	991	T18:Phosphorylation (STY):17.01	T985	VQGAERTSPEPQR	5319.08	6236.13	6638.79	6217.94	7058.03	6263.35	0.931148	0.399783
Q9Z1R2	Large proline-rich protein BAG6	Bag6	PPQTLPEEPMEVQGAERTS(+79.97)PEPQR	24	19	2782.26	0.6	968	991	S19:Phosphorylation (STY):0.00	S986	QGAERTSPEPQRE	3169.68	6236.13	6638.79	6217.94	262.641	3085.42	1.67725	0.349297
Q9Z1R2	Large proline-rich protein BAG6	Bag6	VGDPPQTLPEEPMEVQGAERTS(+79.97)PEPQR	27	22	3053.38	-11.1	965	991	S22:Phosphorylation (STY):0.00	S986	QGAERTSPEPQRE	7927.38	4677.51	5749	2225.07	4498.26	10837.6	1.04516	0.928011
Q8BKX1	Brain-specific angiogenesis inhibitor 1-associated protein 2	Baiap2	AIFSHAAGDNSTLLS(+79.97)FK	17	15	1857.87	4.2	382	398	S15:Phosphorylation (STY):50.22	S396	DNSTLLSFKEGDL	33714.7	30782.7	30709.6	32805.9	38319.5	35844.7	0.890034	0.104903
Q8BKX1	Brain-specific angiogenesis inhibitor 1-associated protein 2	Baiap2	LSDSYSNT(+79.97)LPVRK	13	8	1558.74	-2.1	334	346	T8:Phosphorylation (STY):0.00	T341	SDSYSNTLPVRKS	1296.44	2474.81	1977.4	1430.04	1189.76	1212.41	1.50009	0.142041
Q8BKX1	Brain-specific angiogenesis inhibitor 1-associated protein 2	Baiap2	S(+79.97)LSPPQSQSK	10	1	1137.51	-1.6	324	333	S1:Phosphorylation (STY):6.59	S324	KAAQPKSLSPPQS	737.211	1348.96	1390.33	3927.63	867.138	292.877	0.683322	0.664193
Q8BKX1	Brain-specific angiogenesis inhibitor 1-associated protein 2	Baiap2	SLS(+79.97)PPQSQSK	10	3	1137.51	-0.3	324	333	S3:Phosphorylation (STY):0.00	S326	AQPKSLSPPQSQS	476.676	793.206	1390.33	3927.63	1735.36	742.558	0.415298	0.270976
Q99PU7	Ubiquitin carboxyl-terminal hydrolase BAP1	Bap1	SANPTRPS(+79.97)SPVTSHISK	17	8	1844.88	-0.5	512	528	S8:Phosphorylation (STY):0.00	S519	ANPTRPSSPVTSH	38.5735	9225.78	517.319	51.3959	44.2306	6937.85	1.39073	0.819823
Q99PU7	Ubiquitin carboxyl-terminal hydrolase BAP1	Bap1	SANPTRPSS(+79.97)PVTSHISK	17	9	1844.88	-0.9	512	528	S9:Phosphorylation (STY):8.14	S520	NPTRPSSPVTSHI	8636.47	9225.78	7110.5	7529.37	6336.93	6937.85	1.20037	0.12511
Q91XV3	Brain acid soluble protein 1	Basp1	AEGAGT(+79.97)EEEGTPK	13	6	1354.53	-5.6	26	38	T6:Phosphorylation (STY):23.70	T31	KAEGAGTEEEGTP	826.155	2547.44	4225.07	5387.8	6827.1	5162.83	0.437265	0.0426545
Q91XV3	Brain acid soluble protein 1	Basp1	AEGAGTEEEGT(+79.97)PKES(+79.97)EPQAAADATEVK	27	11	2861.15	-1.7	26	52	T11:Phosphorylation (STY):39.44;S15:Phosphorylation (STY):45.63	T36	GTEEEGTPKESEP	6510.23	5420.52	5080.69	17466	8891.99	13538.2	0.426392	0.0386736
Q91XV3	Brain acid soluble protein 1	Basp1	AEGAGTEEEGT(+79.97)PKES(+79.97)EPQAAADATEVK	27	15	2861.15	-1.7	26	52	T11:Phosphorylation (STY):39.44;S15:Phosphorylation (STY):45.63	S40	EGTPKESEPQAAA	6510.23	5420.52	5080.69	17466	8891.99	13538.2	0.426392	0.0386736
Q91XV3	Brain acid soluble protein 1	Basp1	KAEGAGTEEEGT(+79.97)PKES(+79.97)EPQAAADATEVK	28	12	2989.25	-3.2	25	52	T12:Phosphorylation (STY):29.88;S16:Phosphorylation (STY):48.12	T36	GTEEEGTPKESEP	26166.3	15176.6	22595.7	67607.5	52432.2	43912.3	0.389984	0.0120723
Q91XV3	Brain acid soluble protein 1	Basp1	KAEGAGTEEEGT(+79.97)PKES(+79.97)EPQAAADATEVK	28	16	2989.25	-3.2	25	52	T12:Phosphorylation (STY):29.88;S16:Phosphorylation (STY):48.12	S40	EGTPKESEPQAAA	26166.3	15176.6	22595.7	67607.5	52432.2	43912.3	0.389984	0.0120723
Q91XV3	Brain acid soluble protein 1	Basp1	AEGAGT(+79.97)EEEGT(+79.97)PK	13	6	1434.5	-4.3	26	38		T31	KAEGAGTEEEGTP	268.318	2503.24	2270.86	6497.07	9142.75	7923.81	0.213992	0.00407964
Q91XV3	Brain acid soluble protein 1	Basp1	AEGAGT(+79.97)EEEGT(+79.97)PK	13	11	1434.5	-4.3	26	38		T36	GTEEEGTPKESEP	268.318	2503.24	2270.86	6497.07	9142.75	7923.81	0.213992	0.00407964
Q91XV3	Brain acid soluble protein 1	Basp1	AGEAS(+79.97)AES(+79.97)TGAADGAAPEEGEAK	23	5	2234.83	-1.9	124	146	S5:Phosphorylation (STY):15.39;S8:Phosphorylation (STY):0.00	S128	PKAGEASAESTGA	77.0428	1402.12	1445.04	3785.37	6454.58	6722.44	0.172393	0.0108112
Q91XV3	Brain acid soluble protein 1	Basp1	AGEAS(+79.97)AES(+79.97)TGAADGAAPEEGEAK	23	8	2234.83	-1.9	124	146	S5:Phosphorylation (STY):15.39;S8:Phosphorylation (STY):0.00	S131	GEASAESTGAADG	77.0428	1402.12	1445.04	3785.37	6454.58	6722.44	0.172393	0.0108112
Q91XV3	Brain acid soluble protein 1	Basp1	SDAAPAAS(+79.97)DSKPSS(+79.97)AEPAPSSK	22	8	2216.89	-2.2	160	181	S8:Phosphorylation (STY):0.00;S14:Phosphorylation (STY):7.21	S167	DAAPAASDSKPSS	2052.31	281.296	870.266	5168.6	8230.06	8104.36	0.148996	0.00565687
Q91XV3	Brain acid soluble protein 1	Basp1	SDAAPAAS(+79.97)DSKPSS(+79.97)AEPAPSSK	22	14	2216.89	-2.2	160	181	S8:Phosphorylation (STY):0.00;S14:Phosphorylation (STY):7.21	S173	SDSKPSSAEPAPS	2052.31	281.296	870.266	5168.6	8230.06	8104.36	0.148996	0.00565687
Q91XV3	Brain acid soluble protein 1	Basp1	AEGAGTEEEGT(+79.97)PK	13	11	1354.53	-3.7	26	38	T11:Phosphorylation (STY):104.58	T36	GTEEEGTPKESEP	45904	38579.7	39999.5	72306.3	57893.1	74796.2	0.607248	0.00939931
Q91XV3	Brain acid soluble protein 1	Basp1	AEGAGTEEEGTPKES(+79.97)EPQAAADATEVK	27	15	2781.19	-3.3	26	52	S15:Phosphorylation (STY):12.42	S40	EGTPKESEPQAAA	1501.83	1952.79	2751.99	4258.94	3435.52	4396.79	0.513314	0.0142882
Q91XV3	Brain acid soluble protein 1	Basp1	AGEASAES(+79.97)TGAADGAAPEEGEAK	23	8	2154.86	-2.3	124	146	S8:Phosphorylation (STY):21.94	S131	GEASAESTGAADG	27694.7	29404.1	36144.3	52618.4	44545.4	48331.8	0.640865	0.00744233
Q91XV3	Brain acid soluble protein 1	Basp1	ESEPQAAADATEVKES(+79.97)TEEKPK	22	16	2453.08	-3.7	39	60	S16:Phosphorylation (STY):14.02	S54	ATEVKESTEEKPK	12210.2	14610.4	11090.9	14863.3	17846.3	17682.6	0.752328	0.0427866
Q91XV3	Brain acid soluble protein 1	Basp1	AGEAS(+79.97)AESTGAADGAAPEEGEAK	23	5	2154.86	-3.3	124	146	S5:Phosphorylation (STY):22.45	S128	PKAGEASAESTGA	5357.14	29404.1	848.179	2544.33	6053.87	10382.3	1.8761	0.577288
Q91XV3	Brain acid soluble protein 1	Basp1	APAPAAPAAAEPQAEAPAAAAS(+79.97)SEQSVAVK	30	22	2808.33	-1.4	196	225	S22:Phosphorylation (STY):0.00	S217	APAAAASSEQSVA	47116.5	69302.2	67154.5	88348.2	37122.4	102788	0.804235	0.519893
Q91XV3	Brain acid soluble protein 1	Basp1	APAPAAPAAAEPQAEAPAAAAS(+79.97)SEQSVAVKE	31	22	2937.38	6.7	196	226	S22:Phosphorylation (STY):12.28	S217	APAAAASSEQSVA	31354.8	35290.8	25462	36039.7	33418.3	33849.6	0.891585	0.277012
Q91XV3	Brain acid soluble protein 1	Basp1	APAPAAPAAAEPQAEAPAAAASS(+79.97)EQSVAVK	30	23	2808.33	-0.1	196	225	S23:Phosphorylation (STY):0.00	S218	PAAAASSEQSVAV	52453.4	73349.2	18396.1	78917.9	62718.6	45752.2	0.769516	0.483414
Q91XV3	Brain acid soluble protein 1	Basp1	APAPAAPAAAEPQAEAPAAAASS(+79.97)EQSVAVKE	31	23	2937.38	3	196	226	S23:Phosphorylation (STY):14.02	S218	PAAAASSEQSVAV	31354.8	7627.02	16993.8	53232.5	40434.3	31997	0.44544	0.0661267
Q91XV3	Brain acid soluble protein 1	Basp1	APAPAAPAAAEPQAEAPAAAASSEQS(+79.97)VAVK	30	26	2808.33	3.7	196	225	S26:Phosphorylation (STY):0.00	S221	AASSEQSVAVKE_	21402	52928	49095.9	74634	47266.4	73811	0.630653	0.146446
Q91XV3	Brain acid soluble protein 1	Basp1	APAPAAPAAAEPQAEAPAAAASSEQS(+79.97)VAVKE	31	26	2937.38	1.5	196	226	S26:Phosphorylation (STY):0.00	S221	AASSEQSVAVKE_	9818.74	26476.2	25462	3779.77	39434.5	31427.1	0.827382	0.739974
Q91XV3	Brain acid soluble protein 1	Basp1	ESEPQAAADATEVKEST(+79.97)EEKPK	22	17	2453.08	-2.8	39	60	T17:Phosphorylation (STY):0.00	T55	TEVKESTEEKPKD	12210.2	4695.85	3005.4	14863.3	2698.64	17682.6	0.56495	0.397337
Q91XV3	Brain acid soluble protein 1	Basp1	KAEGAGT(+79.97)EEEGT(+79.97)PK	14	7	1562.59	-7.8	25	38		T31	KAEGAGTEEEGTP	124242	155944	121929	108778	98760.3	232273	0.914291	0.790816
Q91XV3	Brain acid soluble protein 1	Basp1	KAEGAGT(+79.97)EEEGT(+79.97)PK	14	12	1562.59	-7.8	25	38		T36	GTEEEGTPKESEP	124242	155944	121929	108778	98760.3	232273	0.914291	0.790816
Q91XV3	Brain acid soluble protein 1	Basp1	KAEGAGT(+79.97)EEEGTPK	14	7	1482.62	-0.8	25	38	T7:Phosphorylation (STY):82.34	T31	KAEGAGTEEEGTP	198278	88365.5	44948.8	69866.6	65911.4	109109	1.35406	0.577018
Q91XV3	Brain acid soluble protein 1	Basp1	KAEGAGTEEEGT(+79.97)PK	14	12	1482.62	-6.1	25	38	T12:Phosphorylation (STY):94.22	T36	GTEEEGTPKESEP	720361	2.11793e+06	1.29588e+06	1.02414e+06	1.58336e+06	1.39752e+06	1.03225	0.926364
Q91XV3	Brain acid soluble protein 1	Basp1	KAEGAGTEEEGT(+79.97)PKESEPQAAADATEVK	28	12	2909.28	-1.4	25	52	T12:Phosphorylation (STY):0.00	T36	GTEEEGTPKESEP	8369.06	8136.48	1591.83	2705.09	7565.42	4568.3	1.2196	0.701223
Q91XV3	Brain acid soluble protein 1	Basp1	KAEGAGTEEEGTPKES(+79.97)EPQAAADATEVK	28	16	2909.28	-5	25	52	S16:Phosphorylation (STY):12.42	S40	EGTPKESEPQAAA	8514.13	8809.82	5856.68	7776.65	7840.34	10143.3	0.89986	0.519709
Q91XV3	Brain acid soluble protein 1	Basp1	S(+79.97)EGAAEEQPEPAPAPEQEAAAPGPAAGGEAPK	32	1	3090.35	-1.5	92	123		S92	KAEPEKSEGAAEE	690.508	513.482	130.349	1046.44	3395.58	6855.36	0.11811	0.121677
Q91XV3	Brain acid soluble protein 1	Basp1	S(+79.97)RQYVSAQEK	10	1								828.203	3010.99	3329.15	655.518	2315.17	2411.94	1.33176	0.572985
Q91XV3	Brain acid soluble protein 1	Basp1	SDAAPAAS(+79.97)DSKPSSAEPAPSSK	22	8	2136.92	-4.3	160	181	S8:Phosphorylation (STY):0.00	S167	DAAPAASDSKPSS	41920.8	41523.9	48145	69427.6	56385.2	7432.57	0.987573	0.978208
Q91XV3	Brain acid soluble protein 1	Basp1	SDAAPAASDS(+79.97)KPS(+79.97)SAEPAPSSK	22	10	2216.89	-2.5	160	181	S10:Phosphorylation (STY):0.00;S13:Phosphorylation (STY):0.00	S169	APAASDSKPSSAE	5083.52	6506.53	8071.07	8644.83	8230.06	8104.36	0.787099	0.113645
Q91XV3	Brain acid soluble protein 1	Basp1	SDAAPAASDS(+79.97)KPS(+79.97)SAEPAPSSK	22	13	2216.89	-2.5	160	181	S10:Phosphorylation (STY):0.00;S13:Phosphorylation (STY):0.00	S172	ASDSKPSSAEPAP	5083.52	6506.53	8071.07	8644.83	8230.06	8104.36	0.787099	0.113645
Q91XV3	Brain acid soluble protein 1	Basp1	SDAAPAASDS(+79.97)KPSS(+79.97)AEPAPSSK	22	10	2216.89	1.4	160	181	S10:Phosphorylation (STY):36.05;S14:Phosphorylation (STY):27.96	S169	APAASDSKPSSAE	1578.23	6506.53	2000.32	8644.83	1300.59	3258.79	0.763778	0.720116
Q91XV3	Brain acid soluble protein 1	Basp1	SDAAPAASDS(+79.97)KPSS(+79.97)AEPAPSSK	22	14	2216.89	1.4	160	181	S10:Phosphorylation (STY):36.05;S14:Phosphorylation (STY):27.96	S173	SDSKPSSAEPAPS	1578.23	6506.53	2000.32	8644.83	1300.59	3258.79	0.763778	0.720116
Q91XV3	Brain acid soluble protein 1	Basp1	SDAAPAASDS(+79.97)KPSSAEPAPSSK	22	10	2136.92	-1.6	160	181	S10:Phosphorylation (STY):0.00	S169	APAASDSKPSSAE	97.4144	4869.26	48145	69427.6	56385.2	7432.57	0.3986	0.333085
Q91XV3	Brain acid soluble protein 1	Basp1	SDAAPAASDSKPS(+79.97)S(+79.97)AEPAPSSK	22	13	2216.89	-0.6	160	181	S13:Phosphorylation (STY):0.00;S14:Phosphorylation (STY):0.00	S172	ASDSKPSSAEPAP	2660.53	3420.83	8071.07	1480.53	124.108	2055.27	3.86688	0.121698
Q91XV3	Brain acid soluble protein 1	Basp1	SDAAPAASDSKPS(+79.97)S(+79.97)AEPAPSSK	22	14	2216.89	-0.6	160	181	S13:Phosphorylation (STY):0.00;S14:Phosphorylation (STY):0.00	S173	SDSKPSSAEPAPS	2660.53	3420.83	8071.07	1480.53	124.108	2055.27	3.86688	0.121698
Q91XV3	Brain acid soluble protein 1	Basp1	SDAAPAASDSKPS(+79.97)SAEPAPSSK	22	13	2136.92	-1.1	160	181	S13:Phosphorylation (STY):11.06	S172	ASDSKPSSAEPAP	4284.46	3987.41	4830.09	7664.1	7671.64	63844.9	0.165469	0.304752
Q91XV3	Brain acid soluble protein 1	Basp1	SDAAPAASDSKPSS(+79.97)AEPAPSSK	22	14	2136.92	-2.8	160	181	S14:Phosphorylation (STY):27.96	S173	SDSKPSSAEPAPS	5645.12	41523.9	4748.04	7664.1	12276.4	63844.9	0.619643	0.650125
Q91XV3	Brain acid soluble protein 1	Basp1	SDAAPAASDSKPSSAEPAPS(+79.97)SK	22	20	2136.92	-3.7	160	181	S20:Phosphorylation (STY):0.00	S179	SAEPAPSSKETPA	41920.8	45473.2	4830.09	8625.96	12276.4	7013.23	3.30368	0.176823
Q91XV3	Brain acid soluble protein 1	Basp1	SDAAPAASDSKPSSAEPAPSS(+79.97)KETPAASEAPSSAAK	36	21	3434.54	-1.7	160	195	S21:Phosphorylation (STY):0.00	S180	AEPAPSSKETPAA	3709.17	5463.1	5786.35	7386.66	6587.63	3637.37	0.849359	0.536674
Q91XV3	Brain acid soluble protein 1	Basp1	SDAAPAASDSKPSSAEPAPSSKET(+79.97)PAASEAPSSAAK	36	24	3434.54	-0.2	160	195	T24:Phosphorylation (STY):0.00	T183	APSSKETPAASEA	188.446	8288.44	7950.96	7386.66	6587.63	556.336	1.13057	0.862007
Q9Z277	Tyrosine-protein kinase BAZ1B	Baz1b	LADDEGDS(+79.97)DSESVGQSR	17	8	1845.69	-3.9	1457	1473	S8:Phosphorylation (STY):30.83	S1464	ADDEGDSDSESVG	1742.04	1295.78	2850.3	2131.17	4387.34	3707.26	0.575812	0.149737
Q9Z277	Tyrosine-protein kinase BAZ1B	Baz1b	LADDEGDSDS(+79.97)ESVGQSR	17	10	1845.69	-3.7	1457	1473	S10:Phosphorylation (STY):9.40	S1466	DEGDSDSESVGQS	706.925	1295.78	2850.3	2131.17	4387.34	3707.26	0.474586	0.124869
Q9Z277	Tyrosine-protein kinase BAZ1B	Baz1b	RC(+57.02)DVQEDS(+79.97)EGS(+79.97)ETDDNK	17	8	2142.71	-5.1	699	715	C2:Carbamidomethylation:1000.00;S8:Phosphorylation (STY):30.64;S11:Phosphorylation (STY):32.28	S706	CDVQEDSEGSETD	2815.62	2576.86	1913.4	2010.64	2069.53	2304.34	1.14431	0.340975
Q9Z277	Tyrosine-protein kinase BAZ1B	Baz1b	RC(+57.02)DVQEDS(+79.97)EGS(+79.97)ETDDNK	17	11	2142.71	-5.1	699	715	C2:Carbamidomethylation:1000.00;S8:Phosphorylation (STY):30.64;S11:Phosphorylation (STY):32.28	S709	QEDSEGSETDDNK	2815.62	2576.86	1913.4	2010.64	2069.53	2304.34	1.14431	0.340975
Q61361	Brevican core protein	Bcan	GAIYSIPISEDGGGGSS(+79.97)TPEDPAEAPR	27	17	2709.18	-1.9	398	424	S17:Phosphorylation (STY):10.11	S414	DGGGGSSTPEDPA	1194.16	248.484	566.292	2074.26	1809.21	1481.46	0.374457	0.026622
Q61140	Breast cancer anti-estrogen resistance protein 1	Bcar1	LSASSTGST(+79.97)R	10	9	1045.44	10.2	431	440	T9:Phosphorylation (STY):14.02	T439	ASSTGSTRSSQSA	578.751	799.577	1039.06	724.405	411.954	909.489	1.18161	0.563376
Q9QZK2	Breast cancer anti-estrogen resistance protein 3 homolog	Bcar3	T(+79.97)GSEPTLSPALVR	13	1	1406.68	1.8	363	375	T1:Phosphorylation (STY):0.00	T363	SSPVFRTGSEPTL	1802.81	2045.12	1819.79	2439.31	2153.82	2067.66	0.850908	0.0727707
Q80YN3	Breast carcinoma-amplified sequence 1 homolog	Bcas1	EDTLST(+79.97)GAEENAVC(+57.02)ESPVETVR	22	6	2472.04	3.1	428	449	T6:Phosphorylation (STY):9.42;C14:Carbamidomethylation:1000.00	T433	KEDTLSTGAEENA	350.081	451.318	381.096	861.87	1567.32	1649.12	0.289947	0.0185358
Q80YN3	Breast carcinoma-amplified sequence 1 homolog	Bcas1	EDTLSTGAEENAVC(+57.02)ES(+79.97)PVETVR	22	16	2472.04	2.8	428	449	C14:Carbamidomethylation:1000.00;S16:Phosphorylation (STY):42.68	S443	ENAVCESPVETVR	5779.79	7356.57	6582.13	10374.6	12767.1	14943.8	0.517742	0.0118176
Q80YN3	Breast carcinoma-amplified sequence 1 homolog	Bcas1	RQS(+79.97)LGGFLK	9	3	1084.54	-2.1	599	607		S601	SEKRRQSLGGFLK	45000	41253.3	42371	25630.3	25028.5	25529.8	1.68824	0.000100548
Q80YN3	Breast carcinoma-amplified sequence 1 homolog	Bcas1	ADS(+79.97)VC(+57.02)DGHAAGQK	13	3	1394.53	-2.8	314	326	C5:Carbamidomethylation:1000.00	S316	KATKADSVCDGHA	955.823	9306.35	3012.01	1940.78	1112.41	1079.11	3.2123	0.294425
Q80YN3	Breast carcinoma-amplified sequence 1 homolog	Bcas1	MS(+79.97)DAQVQTDPVSIGPVGK	18	2	1907.87	7.6	614	631	S2:Phosphorylation (STY):12.20	S615	LGPKRMSDAQVQT	635.889	403.237	309.164	171.49	167.779	204.262	2.48061	0.051743
Q80YN3	Breast carcinoma-amplified sequence 1 homolog	Bcas1	RMS(+79.97)DAQVQTDPVSIGPVGK	19	3	2063.97	1.4	613	631	S3:Phosphorylation (STY):33.66	S615	LGPKRMSDAQVQT	13832.4	21418.9	15540.7	12817.2	13743.9	11838.2	1.32273	0.155301
Q80YN3	Breast carcinoma-amplified sequence 1 homolog	Bcas1	TPS(+79.97)PPEPEPAGTAQK	15	3	1585.7	-3.2	523	537	S3:Phosphorylation (STY):25.66	S525	SVEKTPSPPEPEP	24495.3	38419.8	33685.6	29120.3	9494.5	26238	1.48954	0.223763
Q8CCN5	BCAS3 microtubule associated cell migration factor	Bcas3	C(+57.02)S(+79.97)PVPGLSSSPSGSPLHGK	19	2	1929.87	-11.1	479	497	C1:Carbamidomethylation:1000.00;S2:Phosphorylation (STY):6.92	S480	KQGGRCSPVPGLS	328.885	309.339	176.126	435.015	663.453	548.532	0.494445	0.0272029
Q8CCN5	BCAS3 microtubule associated cell migration factor	Bcas3	HGSYDSLAS(+79.97)DHSGQEDEEWLSQVEIVTHTGPHR	33	9	3782.62	1.1	704	736	S9:Phosphorylation (STY):0.00	S712	SYDSLASDHSGQE	797.374	1437	2030.54	7683.08	11711.6	11842	0.136535	0.00310953
Q8CCN5	BCAS3 microtubule associated cell migration factor	Bcas3	C(+57.02)SPVPGLSS(+79.97)SPSGSPLHGK	19	9	1929.87	-6.2	479	497	C1:Carbamidomethylation:1000.00;S9:Phosphorylation (STY):0.00	S487	PVPGLSSSPSGSP	1965.75	529.42	1461.5	677.514	2338.63	1769.94	0.826705	0.689759
Q8CCN5	BCAS3 microtubule associated cell migration factor	Bcas3	C(+57.02)SPVPGLSSS(+79.97)PSGSPLHGK	19	10	1929.87	-6.3	479	497	C1:Carbamidomethylation:1000.00;S10:Phosphorylation (STY):0.00	S488	VPGLSSSPSGSPL	301.951	175.523	563.678	622.577	663.453	548.532	0.567521	0.0906354
Q8CCN5	BCAS3 microtubule associated cell migration factor	Bcas3	EGS(+79.97)IETLSNSSGSTSGSIPR	20	3	2044.89	4.2	884	903	S3:Phosphorylation (STY):5.77	S886	ELQREGSIETLSN	61.3549	711.222	678.698	799.887	674.842	899.87	0.611167	0.236506
Q8CCN5	BCAS3 microtubule associated cell migration factor	Bcas3	HGS(+79.97)YDSLASDHSGQEDEEWLSQVEIVTHTGPHR	33	3	3782.62	-0.8	704	736	S3:Phosphorylation (STY):0.00	S706	PITRHGSYDSLAS	1664.71	4203.35	9261.24	1019.84	103.025	104.217	12.3295	0.108904
Q8CCN5	BCAS3 microtubule associated cell migration factor	Bcas3	HGSYDSLASDHS(+79.97)GQEDEEWLSQVEIVTHTGPHR	33	12	3782.62	-2.1	704	736	S12:Phosphorylation (STY):4.05	S715	SLASDHSGQEDEE	266.943	2049.46	1648.16	7683.08	11711.6	3768.79	0.171155	0.0531681
Q8CCN5	BCAS3 microtubule associated cell migration factor	Bcas3	LADAMAES(+79.97)PSRDVVGSGTELQR	22	8	2368.07	1.2	862	883	S8:Phosphorylation (STY):14.04	S869	ADAMAESPSRDVV	17302.5	14320.5	14868	17690.2	15910	15633.7	0.944287	0.460258
Q8CCN5	BCAS3 microtubule associated cell migration factor	Bcas3	SVTLLEVC(+57.02)GS(+79.97)WPEGFGLR	18	10	2085.96	0.2	829	846	C8:Carbamidomethylation:1000.00;S10:Phosphorylation (STY):23.02	S838	LLEVCGSWPEGFG	980.204	1167.31	341.047	701.077	572.714	814.02	1.19195	0.634065
P50136	2-oxoisovalerate dehydrogenase subunit alpha, mitochondrial	Bckdha	IGHHSTSDDSS(+79.97)AYRS(+79.97)VDEVNYWDK	24	11	2927.14	-0.7	330	353	S11:Phosphorylation (STY):0.00;S15:Phosphorylation (STY):4.75	S340	STSDDSSAYRSVD	5369.82	4711.84	4642.02	15382	14516.9	15483.9	0.324432	1.19138e-05
P50136	2-oxoisovalerate dehydrogenase subunit alpha, mitochondrial	Bckdha	IGHHSTSDDSS(+79.97)AYRS(+79.97)VDEVNYWDK	24	15	2927.14	-0.7	330	353	S11:Phosphorylation (STY):0.00;S15:Phosphorylation (STY):4.75	S344	DSSAYRSVDEVNY	5369.82	4711.84	4642.02	15382	14516.9	15483.9	0.324432	1.19138e-05
P50136	2-oxoisovalerate dehydrogenase subunit alpha, mitochondrial	Bckdha	IGHHS(+79.97)TSDDSSAYR	14	5	1611.63	-3.2	330	343	S5:Phosphorylation (STY):14.02	S334	YRIGHHSTSDDSS	88358.1	102832	72948.8	73334	143668	174977	0.673861	0.244613
P50136	2-oxoisovalerate dehydrogenase subunit alpha, mitochondrial	Bckdha	IGHHST(+79.97)SDDSSAYR	14	6	1611.63	-1.6	330	343	T6:Phosphorylation (STY):0.00	T335	RIGHHSTSDDSSA	148452	102832	97627.1	122261	143668	174977	0.791352	0.24017
O55028	[3-methyl-2-oxobutanoate dehydrogenase [lipoamide]] kinase, mitochondrial	Bckdk	S(+79.97)TSATDTHHVELAR	14	1	1603.7	-1.6	31	44	S1:Phosphorylation (STY):10.11	S31	LSLRARSTSATDT	60396	35709.4	40504	57662.9	71457.2	64437.3	0.705782	0.0903981
O55028	[3-methyl-2-oxobutanoate dehydrogenase [lipoamide]] kinase, mitochondrial	Bckdk	STS(+79.97)ATDTHHVELAR	14	3	1603.7	-3.6	31	44	S3:Phosphorylation (STY):0.00	S33	LRARSTSATDTHH	19225.9	834.925	1316.21	12210.2	36559.8	33195	0.260808	0.106525
Q9QYE3	B-cell lymphoma/leukemia 11A	Bcl11a	FST(+79.97)PPGELDGGISGR	15	3	1568.69	-4.5	699	713	T3:Phosphorylation (STY):17.01	T701	GSLRFSTPPGELD	2173.86	1406.07	1298.87	5049.65	4081.4	3963.4	0.372585	0.00341684
Q9QYE3	B-cell lymphoma/leukemia 11A	Bcl11a	IYLESEHGS(+79.97)PLTPR	14	9	1677.78	1.9	197	210	S9:Phosphorylation (STY):30.41	S205	LESEHGSPLTPRV	40405.6	35963.4	33031.6	29131	28303.3	28578.1	1.27192	0.0224804
Q9QYE3	B-cell lymphoma/leukemia 11A	Bcl11a	LLLGSPSSLS(+79.97)PFSK	14	10	1511.76	-0.2	621	634	S10:Phosphorylation (STY):10.22	S630	GSPSSLSPFSKRI	950.509	1031.39	821.829	675.647	689.511	445.63	1.54835	0.0295569
Q9QYE3	B-cell lymphoma/leukemia 11A	Bcl11a	ELAGNT(+79.97)SSPPLSPGRPSPMQR	21	6	2258.05	-3.1	321	341	T6:Phosphorylation (STY):0.00	T326	RELAGNTSSPPLS	6658.51	6172.7	8450.07	10332.1	7482.28	7990.59	0.824696	0.248685
Q9QYE3	B-cell lymphoma/leukemia 11A	Bcl11a	ELAGNTS(+79.97)SPPLSPGRPSPMQR	21	7	2258.05	-4.1	321	341	S7:Phosphorylation (STY):0.00	S327	ELAGNTSSPPLSP	7965.4	8646.52	8673.45	8067.5	7608.38	7738.41	1.07991	0.0812251
Q9QYE3	B-cell lymphoma/leukemia 11A	Bcl11a	ELAGNTSS(+79.97)PPLSPGRPSPMQR	21	8	2258.05	-4.4	321	341	S8:Phosphorylation (STY):0.00	S328	LAGNTSSPPLSPG	7965.4	6172.7	6482.44	8067.5	6028.39	5530.55	1.05065	0.745608
Q9QYE3	B-cell lymphoma/leukemia 11A	Bcl11a	GC(+57.02)S(+79.97)PGESASGGLSK	14	3	1372.53	-2.1	606	619	C2:Carbamidomethylation:1000.00;S3:Phosphorylation (STY):61.69	S608	VNGRGCSPGESAS	93.6552	103.904	105.557	129.464	136.178	898.79	0.260312	0.32378
Q9QYE3	B-cell lymphoma/leukemia 11A	Bcl11a	GVDKPPS(+79.97)PSPIEMK	14	7	1560.73	-1.8	80	93	S7:Phosphorylation (STY):26.31	S86	GVDKPPSPSPIEM	58110.5	47526	50400.3	59608.5	58983.2	58355.1	0.881829	0.0935463
Q9QYE3	B-cell lymphoma/leukemia 11A	Bcl11a	IYLES(+79.97)EHGSPLTPR	14	5	1677.78	4.1	197	210	S5:Phosphorylation (STY):16.76	S201	LRIYLESEHGSPL	11156.9	9276.12	2630.73	8695.33	8946.02	3213.19	1.10593	0.828854
Q9QYE3	B-cell lymphoma/leukemia 11A	Bcl11a	S(+79.97)DDGLSTASSPEPGTSDLVGSASSALK	27	1	2615.15	0	438	464	S1:Phosphorylation (STY):0.00	S438	SPMTVKSDDGLST	5270.69	788.056	213.109	499.812	741.375	568.339	3.46602	0.405252
Q9QYE3	B-cell lymphoma/leukemia 11A	Bcl11a	S(+79.97)GTGSGGSTPHISGPGPGRPSS(+79.97)K	23	1	2223.93	-4.9	714	736	S1:Phosphorylation (STY):0.00;S22:Phosphorylation (STY):0.00	S714	GGISGRSGTGSGG	1393.52	1026.69	916.134	577.971	880.532	761.013	1.50319	0.0923434
Q9QYE3	B-cell lymphoma/leukemia 11A	Bcl11a	S(+79.97)GTGSGGSTPHISGPGPGRPSS(+79.97)K	23	22	2223.93	-4.9	714	736	S1:Phosphorylation (STY):0.00;S22:Phosphorylation (STY):0.00	S735	GPGRPSSKEGRRS	1393.52	1026.69	916.134	577.971	880.532	761.013	1.50319	0.0923434
Q9QYE3	B-cell lymphoma/leukemia 11A	Bcl11a	SDDGLST(+79.97)AS(+79.97)SPEPGTSDLVGSASSALK	27	7	2695.11	-1.4	438	464	T7:Phosphorylation (STY):0.00;S9:Phosphorylation (STY):0.00	T444	SDDGLSTASSPEP	4191.43	5731.03	4066.69	3766.89	3202.45	4015.83	1.27346	0.163126
Q9QYE3	B-cell lymphoma/leukemia 11A	Bcl11a	SDDGLST(+79.97)AS(+79.97)SPEPGTSDLVGSASSALK	27	9	2695.11	-1.4	438	464	T7:Phosphorylation (STY):0.00;S9:Phosphorylation (STY):0.00	S446	DGLSTASSPEPGT	4191.43	5731.03	4066.69	3766.89	3202.45	4015.83	1.27346	0.163126
Q9QYE3	B-cell lymphoma/leukemia 11A	Bcl11a	SDDGLST(+79.97)ASSPEPGTSDLVGSASSALK	27	7	2615.15	-2.3	438	464	T7:Phosphorylation (STY):0.00	T444	SDDGLSTASSPEP	5270.69	2518.52	4925.26	6699.41	6009.42	5333.71	0.704694	0.135259
Q9QYE3	B-cell lymphoma/leukemia 11A	Bcl11a	SDDGLSTAS(+79.97)S(+79.97)PEPGTSDLVGSASSALK	27	9	2695.11	0.9	438	464	S9:Phosphorylation (STY):14.04;S10:Phosphorylation (STY):12.33	S446	DGLSTASSPEPGT	4191.43	5731.03	419.88	2320.26	954.839	898.055	2.4783	0.279348
Q9QYE3	B-cell lymphoma/leukemia 11A	Bcl11a	SDDGLSTAS(+79.97)S(+79.97)PEPGTSDLVGSASSALK	27	10	2695.11	0.9	438	464	S9:Phosphorylation (STY):14.04;S10:Phosphorylation (STY):12.33	S447	GLSTASSPEPGTS	4191.43	5731.03	419.88	2320.26	954.839	898.055	2.4783	0.279348
Q9QYE3	B-cell lymphoma/leukemia 11A	Bcl11a	SDDGLSTAS(+79.97)SPEPGTSDLVGSASSALK	27	9	2615.15	-1.2	438	464	S9:Phosphorylation (STY):0.00	S446	DGLSTASSPEPGT	1270.58	489.167	277.183	533.476	6009.42	5333.71	0.171508	0.13418
Q9QYE3	B-cell lymphoma/leukemia 11A	Bcl11a	SDDGLSTASS(+79.97)PEPGTSDLVGSASSALK	27	10	2615.15	-1.7	438	464	S10:Phosphorylation (STY):0.00	S447	GLSTASSPEPGTS	86.8374	2518.52	9504.07	6699.41	572.491	500.033	1.5581	0.700005
Q9QYE3	B-cell lymphoma/leukemia 11A	Bcl11a	SGTGS(+79.97)GGSTPHISGPGPGRPSSK	23	5	2143.96	-4.7	714	736	S5:Phosphorylation (STY):0.00	S718	GRSGTGSGGSTPH	12012.1	10898.5	8679.17	10444.8	9035.06	1642.07	1.4956	0.295273
Q9QYE3	B-cell lymphoma/leukemia 11A	Bcl11a	SGTGSGGS(+79.97)TPHISGPGPGRPSSK	23	8	2143.96	-4.2	714	736	S8:Phosphorylation (STY):0.00	S721	GTGSGGSTPHISG	12012.1	10898.5	8679.17	10444.8	9805.47	9195.28	1.07282	0.531159
Q99PV8	B-cell lymphoma/leukemia 11B	Bcl11b	FST(+79.97)PPGDLLDGGLSGR	16	3	1667.76	1	742	757	T3:Phosphorylation (STY):8.14	T744	GSLRFSTPPGDLL	4430.66	2616.74	1673.38	2847.1	2909.19	2311.95	1.08088	0.806438
Q99PV8	B-cell lymphoma/leukemia 11B	Bcl11b	RLRELAGNS(+79.97)S(+79.97)T(+79.97)PPPVSPGR	19	9	2229.97	16.7	366	384	S9:Phosphorylation (STY):0.00;S10:Phosphorylation (STY):0.00;T11:Phosphorylation (STY):2.14	S374	RELAGNSSTPPPV	150.138	329.455	176.066	132.614	69.8366	151.555	1.85212	0.175515
Q99PV8	B-cell lymphoma/leukemia 11B	Bcl11b	RLRELAGNS(+79.97)S(+79.97)T(+79.97)PPPVSPGR	19	10	2229.97	16.7	366	384	S9:Phosphorylation (STY):0.00;S10:Phosphorylation (STY):0.00;T11:Phosphorylation (STY):2.14	S375	ELAGNSSTPPPVS	150.138	329.455	176.066	132.614	69.8366	151.555	1.85212	0.175515
Q99PV8	B-cell lymphoma/leukemia 11B	Bcl11b	RLRELAGNS(+79.97)S(+79.97)T(+79.97)PPPVSPGR	19	11	2229.97	16.7	366	384	S9:Phosphorylation (STY):0.00;S10:Phosphorylation (STY):0.00;T11:Phosphorylation (STY):2.14	T376	LAGNSSTPPPVSP	150.138	329.455	176.066	132.614	69.8366	151.555	1.85212	0.175515
Q99PV8	B-cell lymphoma/leukemia 11B	Bcl11b	SGTAS(+79.97)GGSTPHLGGPGPGRPSSK	23	5	2127.97	-5.7	758	780	S5:Phosphorylation (STY):12.42	S762	GRSGTASGGSTPH	2924.42	797.616	2591.56	3244.35	3504.51	2678.83	0.669686	0.214379
P59017	Bcl-2-like protein 13	Bcl2l13	S(+79.97)HTGEAAAVR	10	1	1077.46	-2	387	396	S1:Phosphorylation (STY):43.88	S387	AGSRKKSHTGEAA	9053.64	276820	3690.93	1347.14	10865.7	4545.88	17.2785	0.370443
P59017	Bcl-2-like protein 13	Bcl2l13	SHT(+79.97)GEAAAVR	10	3	1077.46	-9.4	387	396	T3:Phosphorylation (STY):0.00	T389	SRKKSHTGEAAAV	1921.34	276820	3690.93	86.3258	10865.7	16449.1	10.3073	0.405279
P59017	Bcl-2-like protein 13	Bcl2l13	T(+79.97)SPTPSVFVELGEEELEAVTARPEAVER	28	1	3121.49	-0.7	342	369	T1:Phosphorylation (STY):0.00	T342	MMRAEKTSPTPSV	9077.56	8118.13	7390.01	315.899	6854.09	549.766	3.18478	0.0626724
P59017	Bcl-2-like protein 13	Bcl2l13	TS(+79.97)PTPSVFVELGEEELEAVTARPEAVER	28	2	3121.49	-0.3	342	369	S2:Phosphorylation (STY):0.00	S343	MRAEKTSPTPSVF	83724.7	59863.3	44134	40760.8	27475.4	36426.6	1.79359	0.0850034
P59017	Bcl-2-like protein 13	Bcl2l13	TSPT(+79.97)PSVFVELGEEELEAVTARPEAVER	28	4	3121.49	-5	342	369	T4:Phosphorylation (STY):0.00	T345	AEKTSPTPSVFVE	8032.83	8118.13	6695.96	6064.71	6854.09	7101.91	1.14116	0.165825
Q9CXE2	B-cell CLL/lymphoma 7 protein family member A	Bcl7a	QENS(+79.97)SNSSPAPETNPPVPSDGTEAK	25	4	2619.1	-0.4	107	131	S4:Phosphorylation (STY):8.26	S110	PIKQENSSNSSPA	3284.76	1424.21	526.171	1458.87	2334	3267.19	0.741516	0.562924
Q9D219	B-cell CLL/lymphoma 9 protein	Bcl9	SPPVLGSAAAS(+79.97)PVHLK	16	11	1609.82	1.6	906	921	S11:Phosphorylation (STY):38.03	S916	LGSAAASPVHLKS	810.037	659.884	688.834	213.3	241.283	179.548	3.40427	0.000500887
Q9D219	B-cell CLL/lymphoma 9 protein	Bcl9	IPVEGPLS(+79.97)PSR	11	8	1230.6	-2.8	679	689	S8:Phosphorylation (STY):11.22	S686	PVEGPLSPSRGDF	1895.94	2011.66	2149	1546.78	472.033	751.013	2.18664	0.0294312
Q9D219	B-cell CLL/lymphoma 9 protein	Bcl9	IPVEGPLSPS(+79.97)R	11	10	1230.6	-4.1	679	689	S10:Phosphorylation (STY):0.00	S688	EGPLSPSRGDFPK	1398.14	2011.66	2149	1546.78	875.121	1060.2	1.5964	0.0861954
Q9D219	B-cell CLL/lymphoma 9 protein	Bcl9	S(+79.97)PPVLGSAAASPVHLK	16	1	1609.82	2.7	906	921	S1:Phosphorylation (STY):71.27	S906	AAASIKSPPVLGS	1290.15	1010.99	2611.41	1506.45	1938.03	2068.27	0.891125	0.720996
Q67FY2	B-cell CLL/lymphoma 9-like protein	Bcl9l	SPT(+79.97)LSQVHSPLVT(+79.97)SPSANLK	20	3	2222.04	-10.1	931	950	T3:Phosphorylation (STY):0.00;T13:Phosphorylation (STY):0.00	T933	GHLKSPTLSQVHS	1670.05	2161.8	411.422	375.744	76.5762	449.088	4.70739	0.105072
Q67FY2	B-cell CLL/lymphoma 9-like protein	Bcl9l	SPT(+79.97)LSQVHSPLVT(+79.97)SPSANLK	20	13	2222.04	-10.1	931	950	T3:Phosphorylation (STY):0.00;T13:Phosphorylation (STY):0.00	T943	VHSPLVTSPSANL	1670.05	2161.8	411.422	375.744	76.5762	449.088	4.70739	0.105072
Q8K019	Bcl-2-associated transcription factor 1	Bclaf1	SATSGDIWPGLSAY(+79.97)DNSPR	19	14	2072.88	5	205	223	Y14:Phosphorylation (STY):5.08	Y218	WPGLSAYDNSPRS	2916.42	6422.62	12327.3	18002.7	17657.9	16533.6	0.415112	0.0216114
Q8K019	Bcl-2-associated transcription factor 1	Bclaf1	FHDS(+79.97)EGDDTEETEDYR	16	4	2023.7	-6.8	392	407	S4:Phosphorylation (STY):107.29	S395	KQKFHDSEGDDTE	2367.05	6831.44	15174	39551.2	62131.7	65486.7	0.145795	0.00605336
Q8K019	Bcl-2-associated transcription factor 1	Bclaf1	ELFDYS(+79.97)PPLHK	11	6	1424.64	4.9	505	515	S6:Phosphorylation (STY):7.65	S510	KELFDYSPPLHKS	170425	148153	134946	117248	105819	105169	1.3817	0.0195659
Q8K019	Bcl-2-associated transcription factor 1	Bclaf1	ETAYIVERPST(+79.97)AK	13	11	1543.73	-9.5	461	473	T11:Phosphorylation (STY):24.44	T471	IVERPSTAKDKHK	9936.3	10159.4	10313.8	6246	5803.84	5933.84	1.69095	1.7212e-05
Q8K019	Bcl-2-associated transcription factor 1	Bclaf1	NT(+79.97)PSQHS(+79.97)HSIQHSPER	16	2	2000.79	-3.7	255	270	T2:Phosphorylation (STY):39.76;S7:Phosphorylation (STY):0.00	T256	VHSAKNTPSQHSH	11223.8	9905.06	11130.4	7368.83	7269.14	7566.3	1.45284	0.00151032
Q8K019	Bcl-2-associated transcription factor 1	Bclaf1	NT(+79.97)PSQHS(+79.97)HSIQHSPER	16	7	2000.79	-3.7	255	270	T2:Phosphorylation (STY):39.76;S7:Phosphorylation (STY):0.00	S261	NTPSQHSHSIQHS	11223.8	9905.06	11130.4	7368.83	7269.14	7566.3	1.45284	0.00151032
Q8K019	Bcl-2-associated transcription factor 1	Bclaf1	NTPSQHS(+79.97)HSIQHS(+79.97)PER	16	7	2000.79	-2	255	270	S7:Phosphorylation (STY):0.00;S13:Phosphorylation (STY):0.00	S261	NTPSQHSHSIQHS	19326.5	20366.7	22106.9	14819.7	17693.6	17561.7	1.23415	0.0343715
Q8K019	Bcl-2-associated transcription factor 1	Bclaf1	NTPSQHS(+79.97)HSIQHS(+79.97)PER	16	13	2000.79	-2	255	270	S7:Phosphorylation (STY):0.00;S13:Phosphorylation (STY):0.00	S267	SHSIQHSPERSGS	19326.5	20366.7	22106.9	14819.7	17693.6	17561.7	1.23415	0.0343715
Q8K019	Bcl-2-associated transcription factor 1	Bclaf1	S(+79.97)IFREESPLR	10	1	1312.62	-10.3	523	532	S1:Phosphorylation (STY):33.66	S523	LDAREKSIFREES	3535.44	4941.15	5874.82	6958.92	9334.73	8771.34	0.572568	0.0224581
Q8K019	Bcl-2-associated transcription factor 1	Bclaf1	SATSGDIWPGLSAYDNS(+79.97)PR	19	17	2072.88	5.2	205	223	S17:Phosphorylation (STY):16.66	S221	LSAYDNSPRSPHS	8874.64	12658.3	12327.3	18002.7	17657.9	16533.6	0.648737	0.00901966
Q8K019	Bcl-2-associated transcription factor 1	Bclaf1	SIFREES(+79.97)PLR	10	7	1312.62	-4.8	523	532	S7:Phosphorylation (STY):52.86	S529	SIFREESPLRIKM	76894.9	72989.2	68044.4	59138.6	62563.6	63851.1	1.17448	0.0209467
Q8K019	Bcl-2-associated transcription factor 1	Bclaf1	ADGDWDDQEVLDYFS(+79.97)DK	17	15	2096.79	4.6	369	385	S15:Phosphorylation (STY):22.85	S383	EVLDYFSDKESAK	28253.2	24847.6	20970	23059.8	22378.4	23336.5	1.07701	0.452446
Q8K019	Bcl-2-associated transcription factor 1	Bclaf1	DTFEHDPSES(+79.97)IDEFNK	16	10	1988.77	1.1	189	204	S10:Phosphorylation (STY):17.01	S198	EHDPSESIDEFNK	12760.3	9812.32	7458.16	8930.37	9864.6	10913	1.01087	0.950748
Q8K019	Bcl-2-associated transcription factor 1	Bclaf1	FHDS(+79.97)EGDDT(+79.97)EETEDYR	16	4	2103.66	-2.4	392	407	S4:Phosphorylation (STY):40.94;T9:Phosphorylation (STY):9.42	S395	KQKFHDSEGDDTE	997.107	999.176	1424.64	1165.3	837.871	662.958	1.2831	0.286321
Q8K019	Bcl-2-associated transcription factor 1	Bclaf1	FHDS(+79.97)EGDDT(+79.97)EETEDYR	16	9	2103.66	-2.4	392	407	S4:Phosphorylation (STY):40.94;T9:Phosphorylation (STY):9.42	T400	DSEGDDTEETEDY	997.107	999.176	1424.64	1165.3	837.871	662.958	1.2831	0.286321
Q8K019	Bcl-2-associated transcription factor 1	Bclaf1	GRADGDWDDQEVLDYFS(+79.97)DK	19	17	2309.91	-5.2	367	385	S17:Phosphorylation (STY):0.00	S383	EVLDYFSDKESAK	4205.68	6057.9	5397.99	5027.03	4836.18	5228.01	1.03779	0.748609
Q8K019	Bcl-2-associated transcription factor 1	Bclaf1	IDIS(+79.97)PSALR	9	4	1050.51	-7.8	653	661	S4:Phosphorylation (STY):32.28	S656	HRRIDISPSALRK	124789	111973	120287	116575	113917	110251	1.04785	0.263123
Q8K019	Bcl-2-associated transcription factor 1	Bclaf1	KAEGEPQEES(+79.97)PLK	13	10	1520.68	-3.6	168	180		S177	GEPQEESPLKSKS	89091.6	74313.8	55504.2	65746.9	57567.8	61783.5	1.18267	0.322837
Q8K019	Bcl-2-associated transcription factor 1	Bclaf1	KEVQS(+79.97)PEQVK	10	5	1250.59	-12.3	490	499		S494	VKKEVQSPEQVKS	6258.03	6573.01	4246.49	5550.7	12503.3	6493.91	0.695682	0.339141
Q8K019	Bcl-2-associated transcription factor 1	Bclaf1	N(+42.01)T(+79.97)EEEGPK	8	2	1024.38	1.2	428	435		T429	TSSHRNTEEEGPK	111.049	218.979	203.708	94.429	231.499	220.444	0.976873	0.943055
Q8K019	Bcl-2-associated transcription factor 1	Bclaf1	NT(+79.97)PS(+79.97)QHSHSIQHS(+79.97)PER	16	2	2080.76	-2.7	255	270	T2:Phosphorylation (STY):23.70;S4:Phosphorylation (STY):12.33;S13:Phosphorylation (STY):6.67	T256	VHSAKNTPSQHSH	174.648	2264.5	1501.61	1620.98	2175.87	1742.64	0.711394	0.447487
Q8K019	Bcl-2-associated transcription factor 1	Bclaf1	NT(+79.97)PS(+79.97)QHSHSIQHS(+79.97)PER	16	4	2080.76	-2.7	255	270	T2:Phosphorylation (STY):23.70;S4:Phosphorylation (STY):12.33;S13:Phosphorylation (STY):6.67	S258	SAKNTPSQHSHSI	174.648	2264.5	1501.61	1620.98	2175.87	1742.64	0.711394	0.447487
Q8K019	Bcl-2-associated transcription factor 1	Bclaf1	NT(+79.97)PS(+79.97)QHSHSIQHS(+79.97)PER	16	13	2080.76	-2.7	255	270	T2:Phosphorylation (STY):23.70;S4:Phosphorylation (STY):12.33;S13:Phosphorylation (STY):6.67	S267	SHSIQHSPERSGS	174.648	2264.5	1501.61	1620.98	2175.87	1742.64	0.711394	0.447487
Q8K019	Bcl-2-associated transcription factor 1	Bclaf1	NT(+79.97)PSQHSHS(+79.97)IQHS(+79.97)PER	16	2	2080.76	-4.1	255	270	T2:Phosphorylation (STY):14.04;S9:Phosphorylation (STY):0.00;S13:Phosphorylation (STY):0.00	T256	VHSAKNTPSQHSH	2479.92	1611.49	1501.61	1344.04	1104.12	1290.88	1.49585	0.123771
Q8K019	Bcl-2-associated transcription factor 1	Bclaf1	NT(+79.97)PSQHSHS(+79.97)IQHS(+79.97)PER	16	9	2080.76	-4.1	255	270	T2:Phosphorylation (STY):14.04;S9:Phosphorylation (STY):0.00;S13:Phosphorylation (STY):0.00	S263	PSQHSHSIQHSPE	2479.92	1611.49	1501.61	1344.04	1104.12	1290.88	1.49585	0.123771
Q8K019	Bcl-2-associated transcription factor 1	Bclaf1	NT(+79.97)PSQHSHS(+79.97)IQHS(+79.97)PER	16	13	2080.76	-4.1	255	270	T2:Phosphorylation (STY):14.04;S9:Phosphorylation (STY):0.00;S13:Phosphorylation (STY):0.00	S267	SHSIQHSPERSGS	2479.92	1611.49	1501.61	1344.04	1104.12	1290.88	1.49585	0.123771
Q8K019	Bcl-2-associated transcription factor 1	Bclaf1	NT(+79.97)PSQHSHSIQHS(+79.97)PER	16	2	2000.79	-2.9	255	270	T2:Phosphorylation (STY):32.28;S13:Phosphorylation (STY):33.81	T256	VHSAKNTPSQHSH	19326.5	23925.2	18983.1	17374.8	17625.6	17995.2	1.17434	0.127157
Q8K019	Bcl-2-associated transcription factor 1	Bclaf1	NT(+79.97)PSQHSHSIQHS(+79.97)PER	16	13	2000.79	-2.9	255	270	T2:Phosphorylation (STY):32.28;S13:Phosphorylation (STY):33.81	S267	SHSIQHSPERSGS	19326.5	23925.2	18983.1	17374.8	17625.6	17995.2	1.17434	0.127157
Q8K019	Bcl-2-associated transcription factor 1	Bclaf1	NTPSQHSHS(+79.97)IQHS(+79.97)PER	16	9	2000.79	-6.2	255	270	S9:Phosphorylation (STY):11.10;S13:Phosphorylation (STY):28.13	S263	PSQHSHSIQHSPE	16631.9	4305.91	18983.1	14819.7	11040.4	17561.7	0.919374	0.824456
Q8K019	Bcl-2-associated transcription factor 1	Bclaf1	NTPSQHSHS(+79.97)IQHS(+79.97)PER	16	13	2000.79	-6.2	255	270	S9:Phosphorylation (STY):11.10;S13:Phosphorylation (STY):28.13	S267	SHSIQHSPERSGS	16631.9	4305.91	18983.1	14819.7	11040.4	17561.7	0.919374	0.824456
Q8K019	Bcl-2-associated transcription factor 1	Bclaf1	NTPSQHSHS(+79.97)IQHSPER	16	9	1920.82	-1.7	255	270	S9:Phosphorylation (STY):0.00	S263	PSQHSHSIQHSPE	1436.32	31678	16958.8	36499.7	13963.5	15088.2	0.763876	0.674341
Q8K019	Bcl-2-associated transcription factor 1	Bclaf1	NTPSQHSHSIQHS(+79.97)PER	16	13	1920.82	-1.1	255	270	S13:Phosphorylation (STY):55.21	S267	SHSIQHSPERSGS	51991.4	44837.7	34676	48484.8	22505.3	699.646	1.83436	0.246415
Q8K019	Bcl-2-associated transcription factor 1	Bclaf1	RFT(+79.97)DEESR	8	3	1118.44	-0.8	337	344	T3:Phosphorylation (STY):31.27	T339	KFLKRFTDEESRV	1529.85	2005.98	965.65	1518.17	1637.47	1726.25	0.922077	0.700447
Q8K019	Bcl-2-associated transcription factor 1	Bclaf1	RIDIS(+79.97)PSALR	10	5	1206.61	0.8	652	661	S5:Phosphorylation (STY):22.85	S656	HRRIDISPSALRK	84775.5	69512.5	73501.1	72722.5	68137.8	66972.4	1.09602	0.245791
Q8K019	Bcl-2-associated transcription factor 1	Bclaf1	SSSSSASPSS(+79.97)PSSR	14	10	1389.54	-2.2	750	763	S10:Phosphorylation (STY):0.00	S759	SSASPSSPSSREE	2827.45	203.456	9146.88	117.496	7290.28	9651.75	0.713841	0.69841
Q8K019	Bcl-2-associated transcription factor 1	Bclaf1	SSSSSASPSSPSS(+79.97)R	14	13	1389.54	-2.7	750	763	S13:Phosphorylation (STY):0.00	S762	SPSSPSSREEKES	248.671	725.859	9146.88	205.91	7290.28	9651.75	0.59024	0.594088
Q8K019	Bcl-2-associated transcription factor 1	Bclaf1	Y(+79.97)SPSQNS(+79.97)PIHHIPSR	15	1	1878.78	-3.5	283	297	Y1:Phosphorylation (STY):14.02;S7:Phosphorylation (STY):0.00	Y283	GNGSSRYSPSQNS	398.911	337.694	10727.3	508.941	2314.67	12359.3	0.755052	0.818197
Q8K019	Bcl-2-associated transcription factor 1	Bclaf1	Y(+79.97)SPSQNS(+79.97)PIHHIPSR	15	7	1878.78	-3.5	283	297	Y1:Phosphorylation (STY):14.02;S7:Phosphorylation (STY):0.00	S289	YSPSQNSPIHHIP	398.911	337.694	10727.3	508.941	2314.67	12359.3	0.755052	0.818197
Q8K019	Bcl-2-associated transcription factor 1	Bclaf1	YS(+79.97)PS(+79.97)QNSPIHHIPSRR	16	2	2034.88	-4.8	283	298	S2:Phosphorylation (STY):0.00;S4:Phosphorylation (STY):0.00	S284	NGSSRYSPSQNSP	1766.72	2521.44	2798.39	3134.16	1948.53	2017.34	0.998103	0.993165
Q8K019	Bcl-2-associated transcription factor 1	Bclaf1	YS(+79.97)PS(+79.97)QNSPIHHIPSRR	16	4	2034.88	-4.8	283	298	S2:Phosphorylation (STY):0.00;S4:Phosphorylation (STY):0.00	S286	SSRYSPSQNSPIH	1766.72	2521.44	2798.39	3134.16	1948.53	2017.34	0.998103	0.993165
Q8K019	Bcl-2-associated transcription factor 1	Bclaf1	YS(+79.97)PSQNS(+79.97)PIHHIPSR	15	2	1878.78	-6.2	283	297	S2:Phosphorylation (STY):0.00;S7:Phosphorylation (STY):9.58	S284	NGSSRYSPSQNSP	111972	108027	120774	137568	120955	117175	0.90704	0.186438
Q8K019	Bcl-2-associated transcription factor 1	Bclaf1	YS(+79.97)PSQNS(+79.97)PIHHIPSR	15	7	1878.78	-6.2	283	297	S2:Phosphorylation (STY):0.00;S7:Phosphorylation (STY):9.58	S289	YSPSQNSPIHHIP	111972	108027	120774	137568	120955	117175	0.90704	0.186438
Q8K019	Bcl-2-associated transcription factor 1	Bclaf1	YS(+79.97)PSQNSPIHHIPSR	15	2	1798.82	-7.2	283	297	S2:Phosphorylation (STY):0.00	S284	NGSSRYSPSQNSP	46913.6	27626.2	23337.6	24950.7	33815	39712.2	0.993904	0.982187
Q8K019	Bcl-2-associated transcription factor 1	Bclaf1	YSPS(+79.97)QNSPIHHIPSR	15	4	1798.82	-4.6	283	297	S4:Phosphorylation (STY):3.29	S286	SSRYSPSQNSPIH	945.055	8171.68	2525.7	15469.2	10089.1	24039.4	0.234738	0.0518734
[truncated: 12,717 more rows]
